# Supplementary material for: Genome-wide association mapping of growth dynamics detects time-specific and general quantitative trait loci
Source: J Exp Bot. 2015 Apr 28;66(18):5567–80. doi: 10.1093/jxb/erv176 (PMC4585414; doi:10.1093/jxb/erv176)
Supplement: Supplementary Data [file supp_erv176_jexbot139626_file002.xlsx]

## Sheet: Sheet1
Table S1	Evaluation of curve fitting using three growth models: Gompertz, Expo1 and Expo2												r2 = R-square. This statistic measures how successful the fit is in explaining the variation of the data. A value closer to 1 indicates that a greater proportion of variance is accounted for by the model.	SSE = Sum of Squares Due to Error. This statistic measures the total deviation of the response values from the fit to the response values. A value closer to 0 indicates that the model has a smaller random error component, and that the fit will be more useful for prediction.	RMSE = Root Mean Squared Error. It is an estimate of the standard deviation of the random component in the data. A value closer to 0 indicates a fit that is more useful for prediction
Genome wide association mapping of growth dynamics detects time-specific and general QTLs				Gompertz												Expo2									Expo1
JA Bac-Molenaar, D Vreugdenhil, C Granier, JJB Keurentjes				parameters			95% confidence interval						goodness-of-fit			parameters		95% confidence interval				goodness-of-fit			parameter	95% confidence interval		goodness-of-fit
Round	block	ABRC number	Ecotype	Amax	b	r	Alow	Aup	blow	bup	rlow	rup	r2	sse	rmse	A0	r	Alow	Aup	rlow	rup	r2	sse	rmse	r	rlow	rup	r2	sse	rmse
A	1	CS22689	RRS-10	20000	15.9009	0.0456835	-168735	208735	11.322	20.4797	-0.0387434	0.13011	0.988602	848.01	9.70687	0.328203	0.236341	0.104627	0.551779	0.210815	0.261866	0.992098	587.908	7.66751	0.194398	0.191893	0.196903	0.979735	1507.71	11.7074
A	1	CS28014	Amel-1	5379.49	15.9348	0.0783164	-6503.44	17262.4	2.87107	28.9985	0.00630048	0.150332	0.990406	11274.7	35.3941	4.56632	0.190557	0.973726	8.15892	0.160738	0.220375	0.982761	20259.9	45.011	0.247323	0.24374	0.250907	0.955377	52442	69.0468
A	1	CS28017	An-2	20000	34.6262	0.0909929	-116644	156644	-61.0546	130.307	-0.096289	0.278275	0.976107	52643.2	76.4804	0.259678	0.306204	-0.0221011	0.541458	0.26601	0.346397	0.988848	24572.2	49.5703	0.256057	0.25345	0.258665	0.979836	44428.3	63.5526
A	1	CS28018	Ang-0	608.301	12.1315	0.0976077	-474.48	1691.08	-7.18665	31.4496	-0.0333224	0.228538	0.950896	5531.81	24.792	7.21676	0.132554	0.0619365	14.3716	0.0940727	0.171035	0.930985	7774.91	27.8835	0.207095	0.200772	0.213418	0.832192	18904.5	41.4559
A	1	CS28049	Ann-1	11787.5	17.0174	0.0651847	-19613.3	43188.4	8.7707	25.2641	0.0139986	0.116371	0.996025	3106.14	18.5776	1.55679	0.222059	0.544435	2.56916	0.197616	0.246501	0.99188	6346	25.1913	0.238607	0.236856	0.240358	0.989972	7837.42	26.6926
A	1	CS28051	Arby-1	20000	15.9683	0.0582549	-177867	217867	-2.66762	34.6042	-0.0939692	0.210479	0.962828	38690.2	65.5661	1.73004	0.223664	-0.483298	3.94338	0.175594	0.271734	0.968694	32584.2	57.0826	0.244152	0.240952	0.247352	0.966125	35258.4	56.6155
A	1	CS28053	Ba-1	20000	15.4488	0.0566364	-117446	157446	4.24682	26.6508	-0.0450532	0.158326	0.982854	16758.3	43.1512	1.84215	0.219983	0.0909547	3.59335	0.184234	0.255731	0.982285	17314.5	41.6107	0.242817	0.240277	0.245358	0.978832	20689.9	43.3694
A	1	CS28054	Baa-1	2335.09	36.8148	0.134453	-75.7812	4745.96	-24.4154	98.0449	0.0349771	0.233928	0.987727	18641.5	45.5113	4.69048	0.193649	-0.177821	9.55879	0.154348	0.23295	0.972054	42446.7	65.1511	0.251356	0.247279	0.255433	0.944496	84305.9	87.5452
A	1	CS28063	Be-1	20000	16.2543	0.0651959	-10856.5	50856.5	11.5844	20.9242	0.0344233	0.0959685	0.998463	4478.62	22.3075	3.56355	0.215964	1.96288	5.16421	0.199056	0.232871	0.995845	12106.8	34.7948	0.263326	0.260946	0.265706	0.981207	54755.5	70.5534
A	1	CS28064	Benk-1	4872.7	20.6811	0.0932803	-2020.63	11766	3.13718	38.225	0.031065	0.155496	0.9942	9642.76	32.7325	3.86765	0.202461	0.764946	6.97036	0.17216	0.232762	0.984846	25193.2	50.1929	0.252951	0.249726	0.256177	0.965411	57502.3	72.3013
A	1	CS28090	Blh-2	4298.58	15.5607	0.0854166	327.447	8269.72	8.2502	22.8712	0.0465277	0.124306	0.996926	4741.15	22.952	7.75122	0.176601	2.89077	12.6117	0.152729	0.200474	0.986624	20627.8	45.4179	0.253111	0.24876	0.257463	0.931555	105555	97.9585
A	1	CS28091	Boot-1	20000	15.9556	0.0611316	-44128.3	84128.3	8.54002	23.3713	0.00571773	0.116546	0.994931	8558.13	30.8367	2.44271	0.220131	1.51433	3.37109	0.205839	0.234423	0.997099	4898.33	22.1322	0.253468	0.251747	0.255189	0.990034	16826.1	39.1107
A	1	CS28097	Bs-2	18978	14.6406	0.0567145	-35430.7	73386.6	10.0831	19.198	0.0122328	0.101196	0.996386	4467.88	22.2807	2.82043	0.20899	1.2138	4.42706	0.187511	0.230469	0.992739	8976.54	29.9609	0.247727	0.245405	0.25005	0.981799	22502.3	45.229
A	1	CS28099	Bsch-0	6588.12	13.0717	0.0642255	-1153.47	14329.7	10.0999	16.0435	0.037364	0.091087	0.998393	1280.22	11.9267	4.67195	0.183069	2.35354	6.99035	0.164217	0.20192	0.992284	6148.39	24.7959	0.240774	0.237507	0.244041	0.96153	30653.9	52.7894
A	1	CS28128	Ca-0	6184.12	14.1236	0.0692097	-5649.04	18017.3	7.36373	20.8835	0.0196489	0.11877	0.994992	4619.38	22.6553	4.34101	0.188166	1.6234	7.05863	0.164422	0.21191	0.988645	10474.5	32.3643	0.24309	0.23982	0.24636	0.962299	34776	56.2268
A	1	CS28133	Cha-0	1906.54	13.2554	0.0797911	96.5328	3716.55	7.82542	18.6853	0.042409	0.117173	0.99667	1010.45	10.5958	4.75413	0.165218	1.99534	7.51292	0.143034	0.187402	0.986276	4164.08	20.4061	0.223771	0.219997	0.227546	0.945845	16432.2	38.6502
A	1	CS28135	Chat-1	20000	15.3561	0.0608252	-3691.55	43691.6	12.7282	17.984	0.039961	0.0816893	0.999245	1529.06	13.0344	3.33936	0.211845	1.9103	4.76841	0.195721	0.22797	0.996026	8049.02	28.3708	0.256831	0.254518	0.259143	0.982013	36428.2	57.547
A	1	CS28140	CIBC2	20000	13.1308	0.0561383	-38703.2	78703.1	8.9724	17.2893	0.00752428	0.104752	0.994909	11966.3	36.4636	6.17499	0.192473	2.67013	9.67984	0.170973	0.213972	0.9911	20922	45.7405	0.26041	0.256832	0.263988	0.955031	105707	98.0293
A	1	CS28141	CIBC4	20000	12.5092	0.0528551	-66913.2	106913	8.1009	16.9176	-0.0124828	0.118193	0.990087	18120.7	44.871	5.90218	0.189906	2.66257	9.14178	0.169099	0.210713	0.991234	16024.8	40.031	0.256238	0.252788	0.259688	0.957049	78516.3	84.4858
A	1	CS28142	CIBC5	20000	12.8704	0.0491777	-101858	141858	8.69674	17.0441	-0.0271855	0.125541	0.986952	10599.4	34.3178	3.21283	0.197258	1.24305	5.18261	0.174067	0.220449	0.990015	8111.48	28.4807	0.240955	0.238328	0.243582	0.975368	20009.3	42.6501
A	1	CS28158	Cit-0	8511.89	13.5685	0.065315	-13177.4	30201.2	6.52766	20.6093	0.0063786	0.124251	0.992659	9530.44	32.5413	5.29123	0.187245	1.7653	8.81716	0.161963	0.212526	0.986938	16957.4	41.1794	0.24952	0.245908	0.253131	0.95383	59939.3	73.8175
A	1	CS28160	Cnt-1	20000	14.7628	0.0551103	-35561.9	75561.9	10.8832	18.6424	0.0150502	0.0951704	0.997106	2837.47	17.756	2.23868	0.213313	1.30314	3.17423	0.197572	0.229053	0.996247	3679.51	19.1821	0.243439	0.241706	0.245173	0.989842	9959.36	30.0898
A	1	CS28163	Co-2	7126.5	14.014	0.0669204	-6697.49	20950.5	8.01264	20.0153	0.0204681	0.113373	0.99562	4229.89	21.6792	4.18575	0.190277	1.64438	6.72712	0.167265	0.21329	0.989626	10018.4	31.6519	0.243829	0.240673	0.246984	0.965115	33690.5	55.3423
A	1	CS28165	Co-4	20000	12.2125	0.049857	-49690.6	89690.6	9.71785	14.7071	0.00285924	0.0968547	0.994664	6825.3	27.5385	5.2938	0.187387	2.91001	7.67758	0.170304	0.20447	0.993904	7797.71	27.9244	0.249708	0.24646	0.252956	0.961721	48966.4	66.7195
A	1	CS28181	Cold Spring Harbor Lab-5	20000	16.5622	0.0665284	-22602.1	62602.1	9.51981	23.6045	0.0224959	0.110561	0.996913	9914.4	33.1904	3.51409	0.218279	1.92647	5.10171	0.201282	0.235275	0.995892	13194.9	36.3248	0.265112	0.262787	0.267436	0.982103	57479.5	72.287
A	1	CS28193	Com-1	20000	14.7449	0.0543229	-61496.4	101496	9.44221	20.0476	-0.00258677	0.111233	0.99406	5005.96	23.5843	2.00088	0.215042	1.38679	2.61496	0.203487	0.226597	0.99797	1710.87	13.08	0.240986	0.239601	0.242372	0.993387	5573.39	22.5094
A	1	CS28200	Da-0	9298.49	14.2079	0.0704961	-6152.14	24749.1	7.89734	20.5185	0.0256033	0.115389	0.995887	9685.5	32.805	7.15644	0.187049	2.81076	11.5021	0.164009	0.210088	0.989152	25546.2	50.5433	0.26049	0.256528	0.264452	0.944714	130194	108.792
A	1	CS28202	Db-0	10800.5	14.8392	0.070664	-4651.7	26252.7	9.22642	20.4519	0.0330661	0.108262	0.99728	7372.36	28.6208	6.49716	0.193006	2.70938	10.2849	0.170927	0.215085	0.990777	24999	49.999	0.262802	0.259108	0.266496	0.952699	128206	107.959
A	1	CS28208	Di-1	886.292	20.4734	0.131618	293.861	1478.72	-5.41502	46.3619	0.0459954	0.217241	0.984529	5676.63	26.6379	12.0319	0.138355	1.19754	22.8662	0.103069	0.17364	0.949029	18702.4	45.5856	0.232034	0.223999	0.240069	0.791075	76659	87.5551
A	1	CS28210	Do-0	20000	12.7941	0.0539494	-18606.6	58606.6	10.5817	15.0065	0.0241184	0.0837804	0.998007	3829.39	20.6274	5.92523	0.190417	3.23474	8.61571	0.173207	0.207627	0.994121	11295.3	33.6085	0.256853	0.253433	0.260272	0.958503	79722.6	85.1323
A	1	CS28214	Dra-2	20000	13.6506	0.0532517	-33466	73466	10.6556	16.6455	0.0152154	0.091288	0.997063	3409.75	19.4644	3.29068	0.202562	2.05854	4.52283	0.188419	0.216705	0.996562	3990.53	19.9763	0.247088	0.244796	0.249381	0.981745	21191.3	43.8917
A	1	CS28217	Ede-1	20000	15.1609	0.0593022	-10051.2	50051.2	12.1891	18.1327	0.0341365	0.0844679	0.998879	1897.37	14.5196	3.02386	0.212404	2.12419	3.92353	0.201195	0.223613	0.998069	3269.32	18.0813	0.253711	0.251706	0.255715	0.986338	23126.2	45.8517
A	1	CS28236	Ep-0	20000	17.3725	0.0584619	-52309.1	92309.1	10.1425	24.6024	0.00613755	0.110786	0.996191	2357.12	16.1834	0.842713	0.240133	0.487735	1.19769	0.224362	0.255905	0.997155	1760.48	13.2683	0.233734	0.232748	0.23472	0.996908	1913.39	13.1888
A	1	CS28241	Es-0	10523.1	12.424	0.0581488	-8623.18	29669.4	9.49793	15.35	0.0239617	0.092336	0.997261	3192.14	18.833	5.78066	0.182284	2.85781	8.70352	0.163071	0.201497	0.991888	9455.79	30.7503	0.247895	0.244296	0.251495	0.953197	54552.7	70.4226
A	1	CS28243	Est-0	19835.4	13.8712	0.050167	-41299.6	80970.3	11.3549	16.3875	0.0122702	0.0880639	0.997181	1659.31	13.5782	2.08781	0.206488	1.02644	3.14918	0.187306	0.225669	0.994033	3511.94	18.7402	0.234048	0.232178	0.235918	0.988108	6999.09	25.2246
A	1	CS28252	Fi-1	20000	13.5415	0.0546825	-50264.1	90264	9.06746	18.0155	0.00125141	0.108113	0.994025	9139.31	31.8666	4.09733	0.199962	2.59497	5.5997	0.186103	0.213821	0.996534	5301.73	23.0255	0.252661	0.25007	0.255252	0.976125	36518.2	57.618
A	1	CS28268	Fr-4	20000	12.8049	0.0513775	-64928.2	104928	8.95373	16.656	-0.00790235	0.110657	0.993843	7018.09	29.6186	4.69789	0.190958	1.9911	7.40467	0.169136	0.212779	0.991566	9613.77	32.6833	0.248795	0.245518	0.252073	0.963064	42103.3	64.8871
A	1	CS28274	Ga-2	20000	13.9911	0.0523906	-137236	177236	5.7691	22.2131	-0.053271	0.158052	0.978767	18535.3	45.3815	2.39847	0.208378	0.0417988	4.75514	0.171323	0.245433	0.978459	18804.2	43.3638	0.241103	0.238151	0.244055	0.970828	25466.6	48.1159
A	1	CS28277	Ge-1	19999.9	21.1182	0.0747085	-119390	159390	-18.659	60.8955	-0.0859748	0.235392	0.970098	89048.9	99.4702	1.74313	0.241674	-0.804881	4.29114	0.186961	0.296387	0.967328	97298	98.6397	0.262368	0.258997	0.265739	0.964985	104274	97.3623
A	1	CS28279	Gel-1	20000	17.537	0.0664414	-79943	119943	0.627669	34.4464	-0.0318966	0.164779	0.985989	32645.4	60.2268	2.35814	0.226709	0.185904	4.53038	0.192121	0.261297	0.984566	35962	59.9683	0.258692	0.256104	0.261281	0.978352	50440.8	67.7165
A	1	CS28280	Gie-0	13475.9	13.5681	0.0605296	-15566.9	42518.8	9.20478	17.9315	0.0190696	0.10199	0.996453	6140.71	26.1209	5.15304	0.19333	2.25705	8.04902	0.172047	0.214612	0.991441	14816.5	38.4922	0.254558	0.251236	0.25788	0.961579	66509.3	77.758
A	1	CS28282	G”-0	20000	15.3352	0.0614084	-27179.1	67179.1	9.89388	20.7766	0.0188442	0.103973	0.996871	7067.48	28.0228	3.45724	0.212475	1.71483	5.19965	0.193488	0.231462	0.994553	12301.8	35.0739	0.258746	0.256309	0.261183	0.980147	44839	63.8457
A	1	CS28326	Gr-5	1984.54	31.2034	0.137096	669.71	3299.36	-7.2869	69.6936	0.0610762	0.213117	0.991214	14125.7	39.6172	9.21067	0.170615	0.794085	17.6272	0.135753	0.205478	0.96995	48312.9	69.5075	0.253536	0.248258	0.258815	0.901167	158898	120.188
A	1	CS28336	Ha-0	15020.5	14.6343	0.0558797	-23873.9	53914.8	10.7927	18.4759	0.0170486	0.0947108	0.997257	1849.5	14.3353	2.01887	0.210092	0.934847	3.10289	0.189851	0.230333	0.993639	4288.52	20.7087	0.236381	0.234525	0.238237	0.988411	7812.73	26.6505
A	1	CS28343	Hau-0	20000	13.5412	0.0553094	-18196.9	58196.9	10.9703	16.1121	0.0254971	0.0851217	0.998163	3158.25	18.7328	4.49995	0.198343	2.65994	6.33996	0.182881	0.213805	0.995686	7416.26	27.2328	0.254511	0.251664	0.257358	0.971656	48727.1	66.5563
A	1	CS28344	Hey-1	20000	14.4412	0.060067	-10582.5	50582.5	11.3333	17.5492	0.0325992	0.0875349	0.998581	3635.1	20.0973	4.70678	0.203621	2.43749	6.97607	0.185416	0.221827	0.994467	14172.5	37.6464	0.261393	0.258447	0.264338	0.970507	75549	82.874
A	1	CS28350	Hn-0	20000	13.5777	0.0551411	-28190.3	68190.3	10.3761	16.7794	0.0178725	0.0924096	0.997164	4705.57	22.8657	4.32101	0.199019	2.22304	6.41899	0.180662	0.217375	0.994018	9926.43	31.5062	0.253672	0.250792	0.256553	0.971277	47660.4	65.8237
A	1	CS28364	Je-0	4795.17	17.2568	0.0926526	-1218.35	10808.7	3.40023	31.1134	0.0309759	0.154329	0.992828	18367.9	45.1761	9.27097	0.179073	2.32811	16.2138	0.150587	0.20756	0.981784	46649.3	68.3003	0.262158	0.257437	0.26688	0.921015	202276	135.605
A	1	CS28369	Jl-3	4621.21	15.9652	0.0848023	-1462.47	10704.9	5.66554	26.2649	0.0315091	0.138095	0.994469	8732.35	31.149	6.88215	0.181171	2.09481	11.6695	0.154729	0.207613	0.984664	24211.6	49.2053	0.253227	0.249045	0.257408	0.93788	98073.1	94.4232
A	1	CS28382	Kelsterbach -2	20000	14.6373	0.0606733	-33649.8	73649.8	8.90398	20.3706	0.0118511	0.109495	0.995569	11495.7	35.7393	4.41277	0.206377	2.44801	6.37753	0.189577	0.223177	0.995384	11976.6	34.6072	0.26175	0.259014	0.264487	0.974381	66467.1	77.7333
A	1	CS28395	Kn-0	20000	14.2677	0.0581559	-30018.9	70018.9	9.8828	18.6527	0.0161311	0.100181	0.996615	6833.39	27.5548	4.05553	0.204939	2.38295	5.72812	0.189371	0.220506	0.995961	8152.59	28.5527	0.257197	0.254593	0.259801	0.976665	47103.1	65.4378
A	1	CS28407	Knox-11	20000	13.6763	0.0611007	-27857.5	67857.5	8.61178	18.7408	0.0143232	0.107878	0.995493	17762.2	44.4249	7.51888	0.194741	3.84674	11.191	0.176254	0.213228	0.993579	25304.9	50.304	0.269938	0.266248	0.273628	0.952308	187946	130.713
A	1	CS28419	Kr-0	7522.26	12.1855	0.0628638	-11701.6	26746.1	6.50628	17.8647	0.00422966	0.121498	0.99166	9990.69	33.3178	7.11752	0.175282	2.52585	11.7092	0.15071	0.199853	0.98545	17429.5	41.7487	0.248685	0.244463	0.252908	0.934612	78329	84.3849
A	1	CS28420	Kro-0	19654.4	14.1811	0.0601242	-2282.38	41591.2	11.9273	16.435	0.0397324	0.0805159	0.999193	2213.64	15.6831	5.36884	0.200169	2.8559	7.88178	0.182478	0.217859	0.994545	14966	38.6859	0.262841	0.259675	0.266007	0.9656	94372.5	92.6246
A	1	CS28423	Krot-2	20000	16.3938	0.0589259	-74393.9	114394	6.9159	25.8717	-0.0141022	0.131954	0.991736	8148.02	30.0888	1.45214	0.229113	0.689665	2.21461	0.209408	0.248817	0.994994	4935.1	22.2151	0.243052	0.24168	0.244424	0.993803	6109.98	23.568
A	1	CS28457	Li-5:2	4500.54	11.005	0.0552105	-16912.9	25914	5.49458	16.5154	-0.0323615	0.142782	0.979008	5441.85	24.5896	4.01382	0.168399	0.722584	7.30505	0.13709	0.199709	0.973975	6746.68	25.9744	0.22064	0.216768	0.224512	0.943585	14625.2	36.4631
A	1	CS28459	Li-6	15033.8	13.66	0.0662578	-12500.1	42567.8	8.28643	19.0337	0.0226024	0.109913	0.995991	17700.5	44.3477	9.8094	0.187048	4.04981	15.569	0.164771	0.209325	0.989837	44872.8	66.9872	0.272127	0.267763	0.276491	0.933001	295824	163.991
A	1	CS28461	Li-7	1560.71	23.1253	0.132239	777.128	2344.29	1.34939	44.9012	0.0705354	0.193943	0.992655	8924.98	31.4907	14.3871	0.150029	2.82412	25.9501	0.119108	0.180951	0.967206	39849.8	63.1267	0.249728	0.243358	0.256098	0.844839	188546	130.922
A	1	CS28490	Mc-0	20000	13.2198	0.0600127	-36722.9	76722.9	7.77058	18.669	0.00542375	0.114602	0.993559	25754.2	53.4938	8.50496	0.190646	3.92327	13.0866	0.17023	0.211063	0.991728	33077	57.5126	0.270447	0.266475	0.27442	0.944001	223921	142.676
A	1	CS28492	Mh-0	20000	16.822	0.0621198	-55208.9	95208.9	7.27322	26.3708	-0.00260973	0.126849	0.993644	9270.88	32.0951	1.76357	0.229165	1.03765	2.48949	0.213718	0.244612	0.996926	4483.81	21.175	0.250344	0.249021	0.251667	0.994239	8403.02	27.6389
A	1	CS28495	Mnz-0	5435.79	16.0152	0.0823202	-2321.49	13193.1	5.92973	26.1006	0.0292319	0.135409	0.994651	9300.2	32.1458	6.36448	0.185692	1.97189	10.7571	0.159495	0.211889	0.985823	24647.1	49.6459	0.254803	0.250836	0.258769	0.944744	96065.1	93.4516
A	1	CS28510	N4	14226.6	10.1665	0.0508777	-20763.3	49216.6	8.44425	11.8888	0.0105565	0.0911988	0.99491	10479.9	34.1237	14.3818	0.160272	7.49655	21.2671	0.141934	0.17861	0.989686	21237.2	46.0839	0.259901	0.25454	0.265263	0.887829	230966	144.903
A	1	CS28513	N7	20000	12.1352	0.0557087	-19138.7	59138.6	9.59891	14.6715	0.0217522	0.0896652	0.997209	9342.2	32.2184	10.168	0.18102	5.24727	15.0887	0.162624	0.199417	0.992406	25417.8	50.4161	0.267518	0.263112	0.271923	0.929767	235080	146.188
A	1	CS28527	Nc-1	20000	16.2313	0.0636215	-24632.5	64632.5	10.1039	22.3587	0.021684	0.105559	0.997152	6536.82	26.9502	2.92873	0.218915	1.76621	4.09126	0.203984	0.233845	0.996829	7277.14	26.9762	0.258991	0.256983	0.260998	0.986564	30836.9	52.9467
A	1	CS28550	NFC20	20000	14.19	0.0548024	-796.323	40796.3	12.8109	15.5692	0.0395087	0.0700961	0.99955	535.098	7.71073	3.01655	0.20607	1.93814	4.09496	0.19258	0.219561	0.997008	3560.34	18.8689	0.24733	0.245195	0.249465	0.984348	18623.9	41.1471
A	1	CS28564	No-0	1335.64	60	0.198886	987.743	1683.54	-24.547	144.547	0.116789	0.280983	0.990556	18340.7	45.1426	26.5069	0.135666	-2.60164	55.6155	0.093115	0.178218	0.925433	144816	120.339	0.257871	0.249084	0.266658	0.713649	556121	224.848
A	1	CS28568	Nok-1	20000	15.971	0.0525817	-43937.8	83937.8	12.2644	19.6776	0.0137945	0.0913689	0.997637	826.047	9.58035	0.819643	0.230922	0.544773	1.09451	0.218342	0.243502	0.99801	695.736	8.34108	0.22347	0.222617	0.224323	0.997638	825.761	8.66425
A	1	CS28573	Nw-0	9601.73	16.085	0.073731	-10029.5	29232.9	6.30212	25.8678	0.0173711	0.130091	0.994467	12220.3	36.8485	4.69428	0.200812	1.40325	7.98532	0.17432	0.227305	0.98805	26392.8	51.3739	0.258504	0.255203	0.261804	0.963244	81175.9	85.9048
A	1	CS28578	Nz1	5653.61	14.6194	0.0770149	-2444.01	13751.2	6.99487	22.2438	0.0293488	0.124681	0.99534	7213.85	28.3115	6.70492	0.181838	2.43251	10.9773	0.157621	0.206054	0.987191	19828.8	44.5296	0.252931	0.248907	0.256955	0.942262	89384.3	90.1435
A	1	CS28580	Ob-1	14471.1	13.824	0.0550562	-38284.8	67227	8.9602	18.6878	-0.000310403	0.110423	0.99397	4686.2	22.8186	2.68584	0.202301	0.971717	4.39997	0.178194	0.226408	0.990174	7636.3	27.6339	0.239268	0.236813	0.241724	0.979457	15965.1	38.0969
A	1	CS28583	Old-1	13901.4	15.0869	0.0648284	-38752.6	66555.5	4.30634	25.8674	-0.0142391	0.143896	0.988819	22279.6	49.7545	4.06563	0.204141	0.690673	7.44059	0.172801	0.235482	0.983909	32063.3	56.6245	0.256482	0.253207	0.259756	0.964031	71674.9	80.7211
A	1	CS28587	Or-0	1375.89	30.5545	0.137471	707.018	2044.76	2.37255	58.7363	0.0803983	0.194543	0.99492	4093.98	21.3281	7.07314	0.167741	0.979219	13.1671	0.134836	0.200645	0.97206	22515.3	47.4503	0.240943	0.236042	0.245843	0.913656	69580.2	79.5329
A	1	CS28595	Pa-2	700.923	60	0.20362	480.423	921.423	-51.3454	171.345	0.0946308	0.312609	0.98298	9675.65	32.7883	17.0529	0.129467	-2.2481	36.3539	0.0854586	0.173476	0.911396	50371.3	70.9728	0.235607	0.227092	0.244123	0.722466	157779	119.764
A	1	CS28610	PHW-10	7685.92	13.4682	0.0665674	-403.838	15775.7	10.3487	16.5878	0.0409034	0.0922315	0.998581	1800.85	14.1455	5.66585	0.184421	2.76458	8.56711	0.164977	0.203866	0.991967	10191.8	31.9246	0.249256	0.245697	0.252815	0.95477	57382.7	72.2261
A	1	CS28613	PHW-13	4911.09	14.1076	0.0713781	-7272.99	17095.2	4.27829	23.937	0.00180171	0.140954	0.98986	7471.03	28.8117	4.53979	0.182603	1.14984	7.92975	0.154231	0.210974	0.982504	12890.5	35.9033	0.239237	0.235587	0.242887	0.952192	35223.9	56.5878
A	1	CS28614	PHW-14	20000	15.2869	0.0590538	-141996	181996	-0.518388	31.0921	-0.0743547	0.192462	0.969559	48045.8	73.0645	2.65025	0.215646	-0.371219	5.67172	0.172729	0.258563	0.973048	42537.7	65.221	0.252044	0.248784	0.255303	0.96458	55903.3	71.289
A	1	CS28814	Wc-2	19404.1	15.2223	0.0644038	-17876.3	56684.5	9.8686	20.5761	0.0252243	0.103583	0.997275	9441.25	32.3887	5.11058	0.206003	2.16686	8.0543	0.184267	0.227739	0.992365	26450.2	51.4298	0.26679	0.263641	0.269939	0.966665	115489	102.465
A	1	CS76113	Col-0	20000	15.3997	0.0567539	-93609.4	133609	7.64627	23.153	-0.0236985	0.137206	0.991657	5498.74	26.2172	1.45895	0.230669	0.501641	2.41626	0.205182	0.256155	0.993027	4595.84	22.5976	0.245275	0.243531	0.247018	0.991759	5431.22	23.305
A	1	CS76151	KBS-Mac-8	20000	16.0994	0.0605531	-29891.9	69891.9	10.5281	21.6707	0.0187281	0.102378	0.997177	4124.58	21.4076	2.13034	0.222345	1.4744	2.78628	0.210772	0.233917	0.998153	2698.32	16.4266	0.250581	0.249137	0.252024	0.993062	10135.4	30.3546
A	1	CS76167	Lillo-1	6861.33	10.7611	0.057969	-11794.3	25517	6.84457	14.6775	0.00103611	0.114902	0.990655	8639.81	30.9835	9.04025	0.162431	3.58829	14.4922	0.139351	0.185511	0.984288	14526.2	38.1133	0.244868	0.240057	0.249679	0.910432	82810.2	86.7652
A	2	CS22689	RRS-10	20000	14.0834	0.0570687	-29470	69470	10.1311	18.0358	0.0168755	0.097262	0.99689	5751.35	25.2792	4.02817	0.203336	1.88365	6.17269	0.183232	0.22344	0.99324	12501	35.3568	0.255346	0.25255	0.258141	0.973434	49125.4	66.8277
A	2	CS28007	Aa-0	3363.17	14.3419	0.0752579	-4671.68	11398	2.75497	25.9288	-0.000645593	0.151161	0.987988	5899.25	25.6022	3.87932	0.180903	0.84738	6.91126	0.151192	0.210615	0.980447	9602.88	30.9885	0.231722	0.228193	0.235251	0.955205	21999.3	44.7206
A	2	CS28013	Alst-1	20000	13.5298	0.055667	-39862	79862	9.37647	17.6831	0.00821732	0.103117	0.99535	8537.08	30.7988	4.80216	0.197085	2.102	7.50232	0.175815	0.218355	0.991759	15129.4	38.8966	0.255667	0.25251	0.258824	0.965279	63741.1	76.1226
A	2	CS28014	Amel-1	20000	13.7897	0.0540651	-29325	69325	10.7856	16.7938	0.0180542	0.090076	0.997369	3255.71	19.0196	3.44027	0.202294	2.2422	4.63833	0.18914	0.215449	0.996987	3729.3	19.3114	0.248473	0.246144	0.250803	0.980958	23566.4	46.2861
A	2	CS28017	An-2	20000	15.5923	0.0629407	-31936.4	71936.4	8.90675	22.2779	0.0138503	0.112031	0.99588	10677.4	34.4439	3.60397	0.213608	1.99199	5.21594	0.196762	0.230454	0.99573	11066.8	33.2668	0.261417	0.259027	0.263806	0.980792	49780.5	67.2718
A	2	CS28018	Ang-0	19999.6	10.2229	0.0372083	-102704	142704	7.83027	12.6154	-0.0159734	0.0903901	0.9903	3767.2	20.4592	6.11156	0.161214	2.88538	9.33775	0.141001	0.181426	0.987531	4842.84	22.0065	0.229202	0.225137	0.233266	0.934361	25492.5	48.1405
A	2	CS28049	Ann-1	15880.2	13.2519	0.0572554	-13794.8	45555.1	10.3333	16.1706	0.0251054	0.0894053	0.997801	3681.26	20.2245	5.18285	0.192619	2.58301	7.78268	0.173619	0.211618	0.99308	11584	34.0353	0.254068	0.250802	0.257333	0.962611	62589	75.4315
A	2	CS28051	Arby-1	3918.51	16.0844	0.0912282	-1969.13	9806.15	0.914419	31.2545	0.0168688	0.165588	0.98881	20700.6	47.959	9.69368	0.171619	1.79067	17.5967	0.140527	0.202712	0.976005	44390.4	66.6261	0.256438	0.251335	0.261541	0.906139	173639	125.64
A	2	CS28053	Ba-1	15925.9	15.8996	0.0655543	-16449.4	48301.3	9.68427	22.1149	0.0237159	0.107393	0.997069	6447.8	26.7661	3.52177	0.211191	1.40809	5.63544	0.188573	0.233809	0.992223	17109.6	41.3637	0.258148	0.255513	0.260783	0.976921	50775.7	67.941
A	2	CS28054	Baa-1	20000	16.2196	0.0648516	-93782	133782	-0.627544	33.0668	-0.0473248	0.177028	0.979911	57225.5	79.7395	3.20126	0.219292	0.0805685	6.32195	0.182627	0.255957	0.981281	53324.1	73.0234	0.262671	0.259639	0.265703	0.969898	85749.8	88.2918
A	2	CS28063	Be-1	20000	15.7821	0.0613725	-62673.6	102674	6.12127	25.443	-0.0113946	0.13414	0.991342	16667.6	43.0343	2.64797	0.219109	0.845832	4.45012	0.193511	0.244708	0.990837	17639.4	41.9992	0.255444	0.253132	0.257757	0.982439	33805.2	55.4364
A	2	CS28064	Benk-1	20000	19.5165	0.0664212	-191242	231242	-17.9913	57.0242	-0.123988	0.25683	0.956802	54165.4	77.5782	0.875183	0.251192	-0.542998	2.29336	0.190649	0.311734	0.96283	46607.1	68.2694	0.246216	0.24273	0.249702	0.962706	46762.6	65.2008
A	2	CS28090	Blh-2	2367.36	26.4633	0.122876	1485.17	3249.55	12.7446	40.182	0.0897839	0.155968	0.998541	2063.16	16.0591	8.25834	0.174033	1.7947	14.722	0.144236	0.203831	0.981241	26529.2	54.2927	0.252892	0.248036	0.257748	0.918517	115236	107.348
A	2	CS28091	Boot-1	8288.34	16.5183	0.0832478	1042.78	15533.9	9.98959	23.047	0.0504724	0.116023	0.998028	7853.65	29.5403	8.90996	0.188446	3.34748	14.4724	0.16477	0.212122	0.988851	44405.7	66.6376	0.269938	0.26564	0.274237	0.935959	255078	152.279
A	2	CS28097	Bs-2	19982	14.8912	0.0578548	-27134.2	67098.2	10.7488	19.0336	0.0200557	0.0956539	0.997463	3824.36	20.6138	2.92987	0.211096	1.33612	4.52361	0.190596	0.231596	0.993575	9687.02	31.124	0.251231	0.248921	0.253542	0.982163	26891.7	49.4439
A	2	CS28099	Bsch-0	16927.5	14.2777	0.0565256	-15513.9	49368.9	11.3226	17.2329	0.026407	0.0866441	0.998289	1908.71	14.5629	2.93406	0.205648	1.47259	4.39553	0.18685	0.224446	0.994244	6419.6	25.3369	0.245876	0.243575	0.248177	0.98207	19997.2	42.6372
A	2	CS28128	Ca-0	3861.88	18.2623	0.10011	718.721	7005.04	6.20473	30.3198	0.0518038	0.148416	0.995582	10649.1	34.3982	10.4973	0.173568	3.02137	17.9733	0.146426	0.20071	0.982142	43043.2	65.6073	0.2613	0.256299	0.266301	0.910108	216673	140.348
A	2	CS28133	Cha-0	18008.8	10.0357	0.04184	-45063.9	81081.5	9.0621	11.0093	0.00313018	0.0805499	0.994972	4311.25	21.8867	9.36803	0.160064	5.22485	13.5112	0.143122	0.177006	0.991106	7626.1	27.6154	0.243884	0.239215	0.248552	0.913745	73956.7	81.996
A	2	CS28135	Chat-1	20000	16.4874	0.0602548	-73676.6	113677	6.01927	26.9555	-0.0161318	0.136641	0.992542	8374.09	32.3537	1.75713	0.225655	0.527295	2.98697	0.199375	0.251934	0.991747	9267.27	32.0889	0.246704	0.244809	0.248599	0.988802	12573.7	35.4594
A	2	CS28140	CIBC2	14564	14.7253	0.0696446	-16728.5	45856.4	6.62721	22.8234	0.014448	0.124841	0.995294	19426.9	49.2784	8.73183	0.191482	3.05881	14.4048	0.16688	0.216085	0.989535	43203.3	69.2847	0.272215	0.26792	0.27651	0.93814	255369	159.803
A	2	CS28141	CIBC4	18172.7	11.73	0.050453	-89898.7	126244	7.14238	16.3176	-0.0354951	0.136401	0.985617	19680.3	49.5988	7.36771	0.178003	1.59309	13.1423	0.148203	0.207803	0.981684	25061.4	52.7693	0.252654	0.248195	0.257113	0.929904	95910.8	97.9341
A	2	CS28142	CIBC5	20000	13.6672	0.0459061	-138487	178487	10.1019	17.2325	-0.0356055	0.127418	0.986526	3782.19	20.4998	1.43284	0.2068	0.311691	2.554	0.177279	0.236321	0.985848	3972.42	19.9309	0.220297	0.218158	0.222437	0.984384	4383.43	19.9623
A	2	CS28158	Cit-0	19941.2	13.1184	0.0502441	-83949.1	123831	8.9964	17.2405	-0.0170925	0.117581	0.990408	8521.34	30.7704	3.23405	0.198002	0.91764	5.55046	0.170915	0.22509	0.986963	11582.6	34.0332	0.241912	0.239038	0.244785	0.971635	25199.6	47.863
A	2	CS28160	Cnt-1	20000	14.259	0.0581021	-38055.5	78055.5	9.19226	19.3257	0.00940668	0.106798	0.995485	9135.47	31.8599	4.1072	0.204345	1.86637	6.34802	0.183748	0.224942	0.992952	14260.5	37.7631	0.25707	0.254256	0.259884	0.973005	54621.3	70.4669
A	2	CS28163	Co-2	1747.17	23.0128	0.123087	331.461	3162.88	-4.41841	50.4439	0.0444352	0.201738	0.988909	12111.8	36.6845	9.52974	0.16258	1.08538	17.9741	0.12867	0.19649	0.967895	35058.6	59.2103	0.246881	0.241381	0.252382	0.889524	120639	104.724
A	2	CS28165	Co-4	8609.59	13.6004	0.0650555	-12367.3	29586.5	6.96421	20.2366	0.00935423	0.120757	0.993478	8306.89	30.3807	5.12775	0.188017	1.80135	8.45415	0.163412	0.212622	0.987757	15594.1	39.4893	0.24912	0.245591	0.25265	0.956014	56025	71.3666
A	2	CS28181	Cold Spring Harbor Lab-5	20000	14.8629	0.0637413	-23411.1	63411	9.13371	20.592	0.0197585	0.107724	0.996473	13415.8	38.6088	5.68323	0.203823	2.3301	9.03636	0.181546	0.2261	0.991793	31215.6	55.8709	0.268561	0.26523	0.271893	0.962605	142231	113.71
A	2	CS28193	Com-1	20000	16.1453	0.062597	-30244.7	70244.7	9.70187	22.5888	0.0170393	0.108155	0.996661	6776.45	27.4397	2.67206	0.219871	1.43018	3.91395	0.202392	0.237349	0.995731	8664.5	29.4355	0.256535	0.25456	0.25851	0.987118	26147.6	48.755
A	2	CS28200	Da-0	19586.1	16.1481	0.0604225	-74163.4	113336	5.53753	26.7587	-0.019216	0.140061	0.990112	13697.4	39.012	2.07555	0.221687	0.293022	3.85807	0.189404	0.253971	0.98603	19351.7	43.9905	0.248947	0.246524	0.25137	0.98111	26167	48.7731
A	2	CS28202	Db-0	20000	14.3297	0.0587192	-36486.2	76486.2	9.14923	19.5101	0.010342	0.107097	0.995566	9614.78	32.685	4.29458	0.203953	1.83216	6.757	0.182304	0.225602	0.992193	16929.4	41.1454	0.258331	0.255408	0.261255	0.970902	63100.7	75.7392
A	2	CS28208	Di-1	1600.2	60	0.166564	-86.4819	3286.88	-117.538	237.538	0.00148653	0.331642	0.970548	39625.7	66.354	6.08778	0.181324	-2.52775	14.7033	0.127531	0.235117	0.941345	78917	88.8352	0.248762	0.243197	0.254328	0.898442	136639	111.453
A	2	CS28210	Do-0	19999	14.1332	0.0551493	-160844	200842	1.79868	26.4678	-0.0802319	0.19053	0.965853	45943.3	71.4479	3.30392	0.204266	-0.928953	7.53679	0.155898	0.252635	0.962309	50710.8	71.2115	0.248912	0.244935	0.25289	0.947696	70371.2	79.9837
A	2	CS28214	Dra-2	20000	18.0326	0.060144	-108708	148708	3.23745	32.8278	-0.0365392	0.156827	0.987592	8138.7	30.0716	0.833508	0.241526	0.0810107	1.58601	0.207733	0.275319	0.98715	8429.12	29.0329	0.234718	0.23268	0.236756	0.98687	8612.85	27.9819
A	2	CS28217	Ede-1	20000	16.2133	0.0575796	-54564.5	94564.5	9.48764	22.939	0.00247293	0.112686	0.995293	3952.07	20.9552	1.45461	0.225766	0.507788	2.40144	0.20132	0.250211	0.992199	6549.78	25.5925	0.239772	0.238095	0.241449	0.990887	7651.41	26.3739
A	2	CS28236	Ep-0	20000	17.4474	0.0640615	-80548.7	120549	2.73493	32.1599	-0.0265815	0.154704	0.988261	19286	46.2913	1.62463	0.234039	0.495726	2.75353	0.207989	0.260088	0.991779	13506.5	36.7512	0.252146	0.250377	0.253916	0.989911	16574.8	38.8175
A	2	CS28241	Es-0	2744.83	15.6396	0.0871294	226.004	5263.65	7.8423	23.4369	0.0464456	0.127813	0.996617	2409.61	16.3626	5.52435	0.174878	1.98373	9.06496	0.150463	0.199292	0.985691	10191.4	31.924	0.238875	0.234958	0.242792	0.944136	39788.2	60.1424
A	2	CS28243	Est-0	17504.1	13.1391	0.0540676	-21690	56698.2	10.4969	15.7813	0.0200437	0.0880915	0.997526	3205.04	18.871	4.30875	0.194637	2.16335	6.45414	0.175789	0.213486	0.993362	8599.23	29.3244	0.249225	0.246263	0.252187	0.969376	39672.2	60.0547
A	2	CS28252	Fi-1	20000	13.986	0.0537886	-56053.5	96053.4	9.43009	18.542	-0.000458231	0.108035	0.994325	6304.94	26.4679	2.93276	0.205584	1.12859	4.73693	0.182367	0.228801	0.991218	9756.16	31.2349	0.2458	0.243321	0.248278	0.979199	23108.8	45.8345
A	2	CS28268	Fr-4	20000	13.9644	0.0578016	-43776.5	83776.5	8.59366	19.3352	0.00404848	0.111555	0.994311	12320.2	36.9988	4.59669	0.201609	2.11703	7.07636	0.181229	0.22199	0.992838	15508.7	39.3811	0.258537	0.255559	0.261514	0.969439	66182.1	77.5664
A	2	CS28274	Ga-2	6107.38	16.7218	0.0848926	-1875.88	14090.6	6.20583	27.2378	0.0336119	0.136173	0.995175	11632.6	35.9515	7.10967	0.187561	2.22168	11.9977	0.16148	0.213641	0.986299	33027.7	57.4697	0.260742	0.256666	0.264818	0.942057	139681	112.687
A	2	CS28277	Ge-1	20000	13.8683	0.0592021	-91234.2	131234	3.49819	24.2384	-0.0405342	0.158938	0.980628	55454.6	78.496	5.49892	0.199738	0.228749	10.7691	0.16351	0.235965	0.977429	64611.8	80.3815	0.263314	0.25942	0.267208	0.94885	146421	115.373
A	2	CS28279	Gel-1	18649.6	13.5157	0.0546914	-45948.1	83247.4	9.10659	17.9248	0.00191035	0.107472	0.994293	7877.4	29.5849	4.02719	0.198156	1.54202	6.51236	0.17482	0.221493	0.990278	13420.4	36.6339	0.250203	0.247215	0.253192	0.969151	42583.3	62.2191
A	2	CS28280	Gie-0	20000	15.6514	0.0631492	-30788.3	70788.3	9.01234	22.2905	0.0149002	0.111398	0.996049	10381.7	33.9636	3.6197	0.213618	1.80481	5.43458	0.194734	0.232502	0.994659	14034.7	37.463	0.261585	0.259112	0.264058	0.979526	53803.6	69.9374
A	2	CS28282	G”-0	20000	17.8822	0.0613576	-57328.4	97328.4	8.26229	27.502	-5.56126e-05	0.122771	0.994938	4458.41	22.2571	0.979607	0.240904	0.406587	1.55263	0.219006	0.262802	0.994606	4751.16	21.7972	0.240134	0.238825	0.241443	0.994602	4754.25	20.7895
A	2	CS28326	Gr-5	19876.6	23.0106	0.0763236	-109602	149356	-18.6285	64.6497	-0.0723074	0.224955	0.977036	53029	76.7601	0.885684	0.262169	-0.0685529	1.83992	0.221995	0.302343	0.984816	35063.5	59.2144	0.257647	0.25542	0.259874	0.984722	35280.9	56.6335
A	2	CS28336	Ha-0	20000	14.7885	0.0576037	-35953.9	75953.9	9.9875	19.5895	0.0129586	0.102249	0.996409	5395.42	24.4845	2.93651	0.211112	1.52086	4.35216	0.192944	0.22928	0.99491	7648.4	27.6557	0.251339	0.249136	0.253541	0.983646	24572.5	47.2638
A	2	CS28343	Hau-0	2627.3	17.0282	0.101409	492.459	4762.13	4.91697	29.1393	0.0487459	0.154072	0.994273	8037.89	29.8848	10.5758	0.16368	2.93758	18.214	0.136053	0.191306	0.978634	29988.8	54.7621	0.251833	0.246534	0.257131	0.895904	146105	115.249
A	2	CS28344	Hey-1	20000	16.2618	0.062674	-33816.8	73816.8	9.2998	23.2239	0.0140144	0.111333	0.996256	7428.25	28.7291	2.58946	0.22043	1.09928	4.07964	0.198791	0.242069	0.993555	12789.5	35.7624	0.255921	0.253808	0.258034	0.985409	28952.6	51.3036
A	2	CS28350	Hn-0	20000	14.3475	0.0605348	-46600.2	86600.2	7.37875	21.3163	-0.000722332	0.121792	0.992812	20339.3	47.5387	4.96429	0.203754	2.38134	7.54724	0.184108	0.2234	0.993473	18467.2	42.9734	0.263518	0.260517	0.266519	0.968928	87919.1	89.4016
A	2	CS28364	Je-0	20000	14.5651	0.0558939	-50331.7	90331.7	9.35673	19.7734	0.00292191	0.108866	0.994868	6347.54	26.5571	2.66682	0.21107	1.26058	4.07305	0.191198	0.230943	0.99391	7533.17	27.4466	0.24772	0.245577	0.249864	0.984507	19164	41.7394
A	2	CS28369	Jl-3	2962.37	23.5202	0.111442	865.845	5058.9	6.26181	40.7785	0.0623766	0.160508	0.996224	6270.96	26.3965	6.26362	0.185083	1.29385	11.2334	0.154961	0.215205	0.981486	30750.1	55.4528	0.253587	0.249418	0.257756	0.940157	99392.9	95.0564
A	2	CS28382	Kelsterbach -2	1899.25	60	0.17689	648.076	3150.43	-78.7138	198.714	0.0464798	0.3073	0.97958	52607.9	76.4547	13.4463	0.16471	-3.33043	30.223	0.117003	0.212417	0.941449	150845	122.819	0.26156	0.254786	0.268333	0.843531	403111	191.433
A	2	CS28395	Kn-0	5532.24	12.7718	0.0670039	-19345.4	30409.9	-0.48572	26.0293	-0.0491648	0.183172	0.969802	26897.5	54.6682	5.5817	0.17811	-0.346918	11.5103	0.137694	0.218526	0.963314	32676.9	57.1637	0.242475	0.237876	0.247075	0.925271	66561.5	77.7885
A	2	CS28407	Knox-11	20000	15.8834	0.0678569	-24976.3	64976.3	8.03281	23.734	0.0173324	0.118381	0.995644	20946.9	48.2435	5.57511	0.208829	2.38755	8.76266	0.187269	0.230388	0.992703	35085.8	59.2333	0.272813	0.26962	0.276006	0.965826	164321	122.222
A	2	CS28419	Kr-0	3028.16	15.5638	0.0848213	-13849.2	19905.5	-27.491	58.6185	-0.145243	0.314885	0.90386	77970.8	93.0775	4.8774	0.179915	-4.2877	14.0425	0.108456	0.251373	0.896185	84195.5	91.7581	0.239253	0.232845	0.245661	0.866028	108654	99.3862
A	2	CS28420	Kro-0	20000	18.2758	0.0547784	-136289	176289	6.33367	30.2179	-0.0381684	0.147725	0.98932	2124.28	15.3633	0.303026	0.256468	0.0533579	0.552693	0.225715	0.287221	0.990735	1842.65	13.5744	0.211705	0.209076	0.214335	0.978969	4182.96	19.5005
A	2	CS28423	Krot-2	2309.57	25.3431	0.110992	40.1104	4579.04	0.785731	49.9004	0.0471182	0.174866	0.994111	4830.81	23.168	3.48912	0.193465	0.539795	6.43844	0.161456	0.225474	0.981157	15456.3	39.3145	0.240205	0.236864	0.243546	0.962102	31086.5	53.1605
A	2	CS28454	Li-3	4226.42	18.9185	0.0842534	-3965.93	12418.8	2.75564	35.0813	0.0163695	0.152137	0.992996	5062.56	23.7172	2.207	0.207648	0.412569	4.00143	0.17698	0.238317	0.985391	10559.9	32.496	0.237263	0.234713	0.239812	0.978613	15459	37.4882
A	2	CS28457	Li-5:2	20000	13.2994	0.0464414	-128496	168496	9.74038	16.8585	-0.0336518	0.126535	0.986567	5224.69	24.094	1.85468	0.203288	0.436555	3.27281	0.174414	0.232163	0.985974	5455.34	23.3567	0.226452	0.224141	0.228764	0.98171	7114.09	25.431
A	2	CS28459	Li-6	15707	14.362	0.0697237	-7408.25	38822.3	8.9668	19.7572	0.0313872	0.10806	0.997066	17311.2	43.8573	10.451	0.189903	4.40214	16.4998	0.167962	0.211843	0.990531	55858.6	74.7386	0.277273	0.272883	0.281664	0.93299	395307	189.571
A	2	CS28461	Li-7	4105.24	13.2913	0.0796701	519.509	7690.97	8.31465	18.2679	0.0454859	0.113854	0.997232	3833.96	20.6397	10.0279	0.16563	4.2405	15.8153	0.14357	0.18769	0.986547	18634.2	43.1673	0.251816	0.246902	0.25673	0.909364	125540	106.83
A	2	CS28490	Mc-0	13747.3	12.9286	0.0622099	-20402.3	47897	7.44788	18.4094	0.00918025	0.11524	0.993742	17841.3	44.5237	8.51337	0.184305	3.20831	13.8184	0.160642	0.207968	0.988106	33909.9	58.2322	0.264202	0.259948	0.268456	0.9357	183325	129.096
A	2	CS28492	Mh-0	5071.08	18.8269	0.0885285	-7138.13	17280.3	-4.96308	42.6168	-0.00889425	0.185951	0.984924	24329.2	51.9927	4.24214	0.198412	-0.0145782	8.49886	0.160469	0.236356	0.975331	39810.3	63.0954	0.252362	0.248582	0.256143	0.95258	76523.9	83.407
A	2	CS28495	Mnz-0	20000	12.8514	0.0533689	-63560.3	103560	8.30745	17.3954	-0.00941476	0.116153	0.991256	14945.1	40.75	5.1645	0.193335	2.22944	8.09956	0.171814	0.214857	0.991094	15222.6	39.0162	0.254673	0.251408	0.257939	0.96217	64657.4	76.6678
A	2	CS28510	N4	20000	11.6123	0.0519603	-61036.5	101036	8.06432	15.1603	-0.0103955	0.114316	0.989937	24245.8	51.9035	9.22423	0.178864	4.14207	14.3064	0.157904	0.199823	0.989716	24778.2	49.7777	0.261839	0.257544	0.266134	0.931703	164550	122.307
A	2	CS28513	N7	16129	25.929	0.0888113	-106540	138798	-62.0081	113.866	-0.155087	0.332709	0.941214	290681	179.716	5.41109	0.208829	-0.517546	11.3397	0.167713	0.249945	0.98082	87574.8	98.6434	0.271525	0.267774	0.275276	0.95936	185562	136.221
A	2	CS28550	NFC20	3321.46	29.7336	0.128426	1617.83	5025.09	6.62487	52.8423	0.0799431	0.176909	0.996538	11402.2	35.5937	10.2712	0.179627	1.70359	18.8388	0.147903	0.21135	0.977929	72696.8	85.2624	0.266434	0.261368	0.2715	0.910973	293236	163.272
A	2	CS28564	No-0	1951.74	19.4407	0.120025	-120.61	4024.09	-10.615	49.4963	0.0138151	0.226235	0.976977	35418.6	62.7328	15.8224	0.150637	0.68067	30.9641	0.113829	0.187445	0.954505	69988.7	83.6592	0.253829	0.24708	0.260579	0.828407	263978	154.913
A	2	CS28568	Nok-1	20000	16.9706	0.0623488	-73159.2	113159	4.9109	29.0303	-0.0179787	0.142676	0.990469	13889.3	39.2842	1.65936	0.231106	0.586136	2.73258	0.206845	0.255368	0.992661	10694.6	32.7027	0.25001	0.248301	0.251718	0.990548	13774.8	35.3872
A	2	CS28573	Nw-0	2355.35	39.6192	0.152923	1165.3	3545.4	-9.72811	88.9666	0.079147	0.226699	0.99238	22735.9	50.2614	13.1948	0.168623	0.520577	25.869	0.13195	0.205296	0.966161	100968	100.483	0.264794	0.258841	0.270747	0.87578	370646	183.562
A	2	CS28578	Nz1	2861.43	26.1475	0.12172	2065.8	3657.06	16.4369	35.8582	0.0978213	0.145619	0.999107	1976.04	14.8176	8.70735	0.178442	2.05295	15.3618	0.149366	0.207518	0.981147	41740.8	64.6071	0.259185	0.254436	0.263933	0.921256	174337	125.892
A	2	CS28580	Ob-1	20000	16.1453	0.0638035	-92178.7	132179	0.610902	31.6797	-0.042804	0.170411	0.98173	45183.6	70.8548	3.10134	0.21791	0.16028	6.0424	0.182231	0.25359	0.981987	44548.6	66.7447	0.260117	0.257134	0.2631	0.970753	72330.9	81.0897
A	2	CS28583	Old-1	20000	15.0069	0.0674301	-14385.9	54385.8	9.32082	20.6929	0.0276695	0.107191	0.997094	17398.6	43.9679	7.87875	0.200216	3.30255	12.455	0.178264	0.222169	0.991694	49733.2	70.5218	0.277048	0.273229	0.280866	0.950666	295401	163.874
A	2	CS28587	Or-0	990.905	59.9997	0.190495	-203.045	2184.85	-273.638	393.637	-0.129156	0.510146	0.879494	127865	119.194	12.0834	0.151134	-10.9389	35.1056	0.077868	0.2244	0.844496	165000	128.452	0.244369	0.235643	0.253095	0.750019	265247	155.285
A	2	CS28595	Pa-2	507.177	60	0.203512	170.14	844.214	-174.749	294.749	-0.0262264	0.43325	0.929739	22469.4	49.966	10.7917	0.134723	-5.04126	26.6247	0.077845	0.191601	0.870746	41335.2	64.2924	0.224029	0.21575	0.232308	0.749329	80163.9	85.3676
A	2	CS28610	PHW-10	20000	19.5044	0.0700455	-141814	181814	-15.6492	54.658	-0.0973976	0.237489	0.965216	79446.7	93.9543	1.4381	0.244107	-0.554702	3.43091	0.192264	0.295949	0.970884	66501	81.5482	0.257649	0.254544	0.260755	0.96995	68635.3	78.991
A	2	CS28614	PHW-14	8519.82	17.0576	0.0776533	-4724.91	21764.6	7.82189	26.2934	0.0306267	0.12468	0.99634	7848.18	29.53	4.24215	0.203874	1.3925	7.0918	0.178511	0.229238	0.989464	22595.2	47.5344	0.257785	0.2547	0.26087	0.96818	68238.5	78.7623
A	2	CS28814	Wc-2	17364	14.9308	0.067558	-4958.32	39686.3	10.5886	19.273	0.037342	0.0977741	0.998617	5864.35	27.0748	7.81099	0.196024	3.60449	12.0175	0.175657	0.216391	0.993173	28955	56.7206	0.272586	0.268639	0.276533	0.948111	220079	148.351
A	2	CS76113	Col-0	3173.15	16.3157	0.0847005	-2709.19	9055.48	1.70685	30.9245	0.0111013	0.1583	0.989871	7078.49	28.0446	4.06822	0.185234	0.772958	7.36349	0.154485	0.215984	0.980531	13605.9	36.8862	0.237768	0.234187	0.241349	0.955167	31331.1	53.3693
A	2	CS76151	KBS-Mac-8	20000	16.6359	0.0628184	-25106.8	65106.8	10.6768	22.595	0.0225526	0.103084	0.997506	4403.12	22.1187	2.19753	0.224394	1.20036	3.1947	0.207347	0.241441	0.996129	6832.78	26.1396	0.253769	0.252081	0.255457	0.990676	16460.3	38.6833
A	2	CS76167	Lillo-1	5842.25	17.7344	0.0848951	-4033.76	15718.2	3.71794	31.7509	0.0214128	0.148377	0.993181	12456.5	37.2029	4.95858	0.195388	1.15407	8.76308	0.16635	0.224425	0.984714	27925.4	52.8445	0.255153	0.251572	0.258734	0.956318	79799.5	85.1733
A	3	CS22689	RRS-10	20000	16.2714	0.0664035	-7137.31	47137.3	11.8578	20.6849	0.0380896	0.0947174	0.998692	4534.68	22.4467	4.04791	0.214465	2.14573	5.95008	0.19677	0.232159	0.995386	16003	40.0038	0.266557	0.263963	0.26915	0.977687	77385.5	83.8752
A	3	CS28007	Aa-0	20000	13.4437	0.0612174	-10456.7	50456.7	10.2275	16.6599	0.0308979	0.091537	0.998065	8470.13	30.6778	8.72982	0.191134	4.44729	13.0124	0.172545	0.209723	0.993261	29504.7	54.3182	0.271868	0.267863	0.275873	0.943885	245670	149.444
A	3	CS28013	Alst-1	11965.3	16.3603	0.0723384	-8534.72	32465.4	8.64786	24.0728	0.0280009	0.116676	0.996682	8911.33	31.4666	4.53464	0.205645	1.67207	7.39721	0.181822	0.229469	0.990831	24625.8	49.6244	0.262011	0.258932	0.265089	0.96823	85323.8	88.0722
A	3	CS28014	Amel-1	20000	13.0727	0.0597612	-39891.8	79891.7	7.46097	18.6845	0.0021769	0.117346	0.992821	29706	57.4514	8.9251	0.189272	3.3017	14.5485	0.165383	0.21316	0.988641	47000.9	68.5572	0.270855	0.266651	0.275059	0.938051	256338	152.655
A	3	CS28017	An-2	11213.2	16.7364	0.0826124	-730.037	23156.5	8.93912	24.5336	0.0438988	0.121326	0.99733	17678.3	44.32	10.2864	0.192334	3.6463	16.9266	0.167881	0.216786	0.988727	74652.7	86.4018	0.279073	0.274646	0.283501	0.933094	443066	200.696
A	3	CS28018	Ang-0	20000	9.51354	0.0321629	-129984	169984	5.13814	13.8889	-0.0208521	0.085178	0.988379	2601.91	17.003	6.92759	0.147412	3.53778	10.3174	0.128564	0.166261	0.986196	3090.61	17.5801	0.220284	0.215763	0.224805	0.912645	19558.5	42.1669
A	3	CS28049	Ann-1	4650.04	22.7908	0.115197	-8302.82	17602.9	-52.0326	97.6141	-0.104191	0.334585	0.923837	438059	220.62	16.4851	0.171294	-11.4996	44.4698	0.106544	0.236043	0.904513	549197	234.35	0.275579	0.267928	0.28323	0.809538	1.09546e+06	315.574
A	3	CS28051	Arby-1	3936.31	19.332	0.0969336	-5278.44	13151.1	-12.6847	51.3487	-0.0242265	0.218094	0.975558	44149.2	70.039	6.08389	0.187419	-0.715124	12.8829	0.145023	0.229815	0.964834	63519.5	79.6991	0.254838	0.250202	0.259475	0.927193	131510	109.341
A	3	CS28053	Ba-1	20000	14.9394	0.0653659	-67240.6	107241	2.18221	27.6967	-0.0283031	0.159035	0.984162	74499	90.9817	6.50333	0.20259	0.508524	12.4981	0.167773	0.237407	0.979894	94577.6	97.251	0.272321	0.268325	0.276318	0.946702	250712	150.97
A	3	CS28054	Baa-1	4285.71	19.9284	0.1048	1949.02	6622.39	10.0461	29.8107	0.0698219	0.139778	0.997827	7190.52	28.2656	11.1511	0.176921	3.21864	19.0836	0.149842	0.204	0.983173	55678.1	74.6178	0.266821	0.2618	0.271841	0.911117	294094	163.511
A	3	CS28063	Be-1	20000	13.2815	0.0583931	-86826.7	126827	4.15115	22.4119	-0.0376407	0.154427	0.980744	60983.9	82.3164	6.95964	0.193243	0.645857	13.2734	0.158888	0.227599	0.977844	70167.1	83.7658	0.265602	0.261402	0.269803	0.939133	192762	132.377
A	3	CS28064	Benk-1	20000	16.9815	0.0647651	-46723.2	86723.2	6.92279	27.0402	0.00158189	0.127948	0.993979	12911.1	37.8757	2.45919	0.223744	0.808125	4.11026	0.198518	0.24897	0.991514	18196.6	42.6574	0.257299	0.255111	0.259487	0.98441	33428.3	55.1265
A	3	CS28090	Blh-2	2297.34	56.4449	0.171281	1398.89	3195.8	-14.1122	127.002	0.100514	0.242047	0.993953	20652.3	47.9031	12.7285	0.172117	-0.292395	25.7494	0.13311	0.211124	0.963987	122992	110.902	0.26689	0.260948	0.272833	0.87893	413482	193.879
A	3	CS28091	Boot-1	20000	15.5968	0.0685087	-19683.8	59683.8	8.48162	22.7119	0.0221728	0.114844	0.996219	21633.9	49.0283	6.70228	0.205363	3.14302	10.2615	0.18532	0.225406	0.993428	37606	61.3237	0.276183	0.272749	0.279617	0.960154	228012	143.974
A	3	CS28097	Bs-2	20000	16.6951	0.0696671	-377.421	40377.4	12.6651	20.7251	0.0461293	0.093205	0.999109	4290.12	21.833	4.84367	0.2139	2.71349	6.97385	0.197337	0.230462	0.995934	19576	44.2448	0.272634	0.269827	0.275442	0.973868	125830	106.954
A	3	CS28099	Bsch-0	4608.3	18.9529	0.0971697	550.995	8665.6	6.93484	30.9709	0.0506144	0.143725	0.996215	9825.51	33.0412	8.0785	0.184127	2.26385	13.8932	0.156793	0.211461	0.984426	40433.3	63.5872	0.262057	0.257664	0.26645	0.932922	174149	125.824
A	3	CS28128	Ca-0	10911.4	15.4811	0.0699558	-14301.1	36123.8	6.5519	24.4102	0.0127049	0.127207	0.994139	12497.3	37.2637	4.64282	0.200606	1.39902	7.88662	0.174203	0.227009	0.988082	25412.7	50.411	0.257891	0.254606	0.261176	0.963512	77803.4	84.1013
A	3	CS28133	Cha-0	616.341	59.9996	0.191637	371.013	861.669	-52.6732	172.672	0.0834968	0.299776	0.984329	5816.94	25.423	8.75679	0.145688	-0.891966	18.4055	0.103209	0.188166	0.936936	23409.4	48.3833	0.227044	0.220487	0.233602	0.840769	59106.7	73.3031
A	3	CS28135	Chat-1	20000	17.8948	0.0645721	-27289.4	67289.4	10.6669	25.1226	0.0219738	0.10717	0.997475	3837.22	20.6484	1.53305	0.234754	0.990109	2.07599	0.221479	0.248028	0.997877	3226.77	17.9632	0.250696	0.249634	0.251758	0.996369	5517.73	22.3967
A	3	CS28140	CIBC2	20000	19.3508	0.0675911	-23976.2	63976.2	11.0322	27.6695	0.0258451	0.109337	0.997814	3435.61	19.538	1.19257	0.244374	0.766696	1.61844	0.231015	0.257733	0.998044	3074.42	17.534	0.250942	0.250108	0.251777	0.997803	3453.27	17.7182
A	3	CS28141	CIBC4	6556.4	19.6189	0.0888896	-1403.47	14516.3	7.20129	32.0365	0.0406776	0.137102	0.996429	8533.47	30.7923	4.53483	0.203365	1.29061	7.77905	0.176349	0.23038	0.988012	28644.8	53.5209	0.259744	0.256486	0.263002	0.96461	84565.5	87.6799
A	3	CS28142	CIBC5	19993.4	12.6218	0.0517281	-114400	154387	6.51586	18.7276	-0.0439068	0.147363	0.979646	30184.5	57.9123	5.0781	0.1909	0.363623	9.79258	0.155718	0.226083	0.976127	35402.9	59.5004	0.251623	0.247705	0.255541	0.946734	78990.5	84.7405
A	3	CS28158	Cit-0	12746.8	13.1281	0.0610705	-15306.9	40800.4	8.59182	17.6644	0.0166666	0.105474	0.995737	8394.9	30.5412	6.34825	0.188148	2.69085	10.0057	0.166296	0.209999	0.990373	18956.4	43.539	0.257155	0.25344	0.26087	0.951425	95647	93.2479
A	3	CS28160	Cnt-1	20000	16.5779	0.0708584	-16562.9	56562.9	8.9021	24.2537	0.0264877	0.115229	0.996734	18853.2	45.769	5.73996	0.211303	3.47195	8.00798	0.196413	0.226194	0.996571	19797.1	44.4939	0.276349	0.27336	0.279338	0.96981	174297	125.878
A	3	CS28163	Co-2	5662.63	19.8915	0.0991135	614.292	10711	6.54123	33.2417	0.0507874	0.14744	0.996062	15625.7	41.6676	9.40788	0.186276	2.49064	16.3251	0.158373	0.214179	0.984211	62646.7	79.1496	0.269792	0.26521	0.274374	0.927541	287506	161.669
A	3	CS28165	Co-4	12254.5	14.8028	0.0666736	-15070.8	39579.9	7.79371	21.8119	0.0160012	0.117346	0.995205	10403.4	33.999	4.93059	0.198823	1.74563	8.11554	0.1744	0.223246	0.989545	22684.7	47.6285	0.258355	0.25505	0.26166	0.962775	80765.6	85.6874
A	3	CS28181	Cold Spring Harbor Lab-5	19988.8	16.2864	0.07537	-7321.37	47298.9	9.16187	23.4108	0.0358353	0.114905	0.997283	29771.6	57.5148	10.6642	0.200132	4.03772	17.2907	0.176646	0.223617	0.990519	103899	101.931	0.288104	0.283825	0.292383	0.938484	674165	247.564
A	3	CS28193	Com-1	9543.55	19.8125	0.0841909	-4434.13	23521.2	7.35797	32.267	0.0347606	0.133621	0.996506	10682.8	34.4526	3.7529	0.214553	1.06281	6.44299	0.187562	0.241544	0.989491	32131.4	56.6846	0.263832	0.260965	0.266698	0.973312	81598.3	86.128
A	3	CS28200	Da-0	20000	13.8561	0.0550097	-82102	122102	7.06286	20.6494	-0.0222258	0.132245	0.988391	16981.6	43.4379	3.63205	0.202692	0.728689	6.53541	0.1725	0.232884	0.984768	22282.2	47.204	0.250868	0.247767	0.253969	0.967519	47513.4	65.7221
A	3	CS28202	Db-0	17804.2	10.7442	0.0461771	-56992.3	92600.7	9.08542	12.403	-0.00738806	0.0997422	0.991585	9923.86	33.2062	8.40469	0.169351	3.66611	13.1433	0.147831	0.190871	0.98767	14540.2	38.1316	0.249009	0.244574	0.253444	0.925447	87918.5	89.4013
A	3	CS28208	Di-1	875.004	60	0.212239	665.683	1084.32	-38.5857	158.586	0.114261	0.310218	0.985624	13771.5	39.1173	29.2929	0.119755	-2.25822	60.844	0.0776233	0.161888	0.901963	93915.4	96.91	0.245884	0.235999	0.255769	0.614538	369257	183.218
A	3	CS28210	Do-0	20000	20.2365	0.0739911	-43206.7	83206.7	3.14238	37.3307	0.000545161	0.147437	0.993237	22339.9	49.8218	2.05841	0.238019	0.703113	3.41371	0.213356	0.262682	0.992943	23311.9	48.2824	0.264902	0.263036	0.266767	0.988916	36613	57.6928
A	3	CS28214	Dra-2	2212.61	41.4655	0.150617	804.802	3620.41	-18.6968	101.628	0.0649245	0.236309	0.992244	16604.5	45.5583	8.71546	0.17833	-0.270768	17.7017	0.139338	0.217321	0.970603	62935.9	83.6234	0.258578	0.253094	0.264062	0.914044	184022	135.655
A	3	CS28217	Ede-1	13325.8	15.1041	0.0709459	1847.69	24804	11.642	18.5662	0.0483902	0.0935016	0.999048	3788.38	20.5166	7.30466	0.195611	3.34119	11.2681	0.175077	0.216145	0.992315	30599.4	55.3167	0.269699	0.265927	0.27347	0.951321	193813	132.738
A	3	CS28236	Ep-0	3386.29	32.3508	0.111631	-611.039	7383.61	-1.50162	66.2032	0.0457929	0.177469	0.995449	4418.13	22.1563	1.40945	0.228961	0.144019	2.67488	0.195266	0.262655	0.986093	13500.9	36.7436	0.241779	0.239587	0.243971	0.984999	14563	36.3856
A	3	CS28241	Es-0	7639.57	13.2613	0.0650326	-15914.3	31193.4	4.9967	21.5259	-0.00680945	0.136875	0.988818	12559	37.3556	5.34226	0.184209	1.31498	9.36953	0.155582	0.212837	0.98267	19463.5	44.1175	0.246871	0.243042	0.2507	0.947976	58429.7	72.882
A	3	CS28243	Est-0	1952.29	58.207	0.167327	1240.74	2663.84	-2.98781	119.402	0.107956	0.226697	0.996814	6262.97	27.9798	7.07853	0.184083	-0.348734	14.5058	0.144483	0.223683	0.972332	54390.7	77.7394	0.256618	0.25153	0.261705	0.927563	142400	119.331
A	3	CS28252	Fi-1	10598.6	17.4042	0.0784314	-5823.39	27020.5	7.76983	27.0385	0.0310126	0.12585	0.996339	12167.3	36.7685	5.12874	0.204973	1.69476	8.56272	0.1797	0.230247	0.989644	34417.3	58.6663	0.265896	0.262588	0.269204	0.963453	121463	105.081
A	3	CS28268	Fr-4	10897.5	15.6354	0.0718576	-9433.58	31228.6	7.62962	23.6412	0.0227034	0.121012	0.99569	11097.7	35.1152	5.17163	0.200114	1.79438	8.54888	0.175432	0.224796	0.989526	26967.2	51.9299	0.261398	0.258038	0.264758	0.961806	98338.6	94.5509
A	3	CS28274	Ga-2	3861.67	23.4287	0.119724	444.481	7278.85	-0.735532	47.593	0.0483783	0.19107	0.993658	21415.7	51.7394	10.8341	0.185772	1.25987	20.4083	0.15104	0.220504	0.978627	72170.6	89.5486	0.277584	0.272062	0.283105	0.913339	292630	171.064
A	3	CS28277	Ge-1	20000	20.3919	0.0813394	-12008	52008	8.17778	32.6061	0.0333894	0.129289	0.997084	22453.5	52.9782	4.58487	0.226133	2.85526	6.31448	0.211967	0.240299	0.997493	19303.9	46.3129	0.28274	0.280094	0.285386	0.977776	171111	130.809
A	3	CS28279	Gel-1	2552.44	32.5483	0.132113	-909.522	6014.4	-38.2726	103.369	-0.00106893	0.265295	0.97693	42045.3	72.496	7.33094	0.182608	-1.81854	16.4804	0.135194	0.230023	0.955732	80679.3	94.6804	0.256937	0.251506	0.262369	0.901646	179250	133.884
A	3	CS28280	Gie-0	20000	17.0662	0.0712006	-19728.1	59728.1	8.45105	25.6814	0.0234811	0.11892	0.996603	16310.6	45.1533	4.94378	0.214959	2.30578	7.58177	0.194869	0.235048	0.994319	27279.2	55.0548	0.274445	0.271406	0.277484	0.969967	144209	120.087
A	3	CS28282	G”-0	5585.01	23.0618	0.0947944	-279.869	11449.9	8.55144	37.5721	0.0500664	0.139522	0.997495	3952.74	22.2282	2.83997	0.214462	0.645642	5.03431	0.185369	0.243556	0.988299	18464.5	45.2947	0.253407	0.250698	0.256116	0.97663	36876.9	60.7264
A	3	CS28326	Gr-5	20000	15.4629	0.0710531	-115291	155291	-12.2262	43.152	-0.103578	0.245684	0.949927	386630	219.838	9.16435	0.200589	-4.8387	23.1674	0.142848	0.25833	0.947026	409030	213.185	0.283013	0.277424	0.288602	0.899655	774791	278.351
A	3	CS28336	Ha-0	3589.83	38.1866	0.1446	1666.76	5512.9	-3.79964	80.1729	0.079282	0.209918	0.994453	26185.2	57.2115	14.2282	0.17627	0.140745	28.3157	0.138576	0.213963	0.96899	146394	127.538	0.275096	0.268999	0.281193	0.872661	601153	245.184
A	3	CS28343	Hau-0	2779.5	25.8109	0.116449	1039.09	4519.9	9.51938	42.1025	0.0733505	0.159548	0.998094	1980.55	16.8207	4.1746	0.201535	0.595461	7.75374	0.167999	0.23507	0.98454	16068.8	44.8174	0.256725	0.252849	0.260601	0.959114	42495.3	68.7146
A	3	CS28344	Hey-1	6773.98	21.1705	0.0907853	-13615.4	27163.3	-8.77249	51.1135	-0.0207173	0.202288	0.988231	17451.1	49.9301	2.40959	0.228101	-0.292528	5.11171	0.184521	0.271681	0.981195	27884.6	59.0387	0.262022	0.258792	0.265253	0.973782	38876.9	65.7241
A	3	CS28345	Hh-0	11537.5	16.3196	0.0781631	-14140	37215	4.82213	27.8171	0.0117058	0.14462	0.994601	16599.2	48.6961	5.94101	0.208646	1.23538	10.6466	0.177723	0.239569	0.987873	37284	68.2679	0.277294	0.273185	0.281403	0.954667	139373	124.442
A	3	CS28350	Hn-0	20000	14.6471	0.0583645	-93517.1	133517	6.05717	23.2371	-0.031045	0.147774	0.98983	11092.5	39.8076	2.66941	0.21935	0.490615	4.84821	0.187567	0.251132	0.988527	12513.2	39.5493	0.257269	0.254442	0.260096	0.978684	23249.6	50.826
A	3	CS28364	Je-0	425.87	41.3965	0.210912	264.967	586.772	-65.9273	148.72	0.0429876	0.378836	0.957952	6975.76	31.568	21.2911	0.109927	-1.46907	44.0513	0.0663418	0.153512	0.885753	18953.5	48.6743	0.228859	0.218073	0.239646	0.53298	77478.3	92.7831
A	3	CS28369	Jl-3	1152.81	60	0.187762	772.87	1532.76	-26.5193	146.519	0.10521	0.270314	0.991139	9221.38	33.951	14.4036	0.148864	-1.55349	30.3607	0.106233	0.191495	0.941416	60964.8	82.3035	0.248534	0.241181	0.255888	0.799108	209056	144.588
A	3	CS28382	Kelsterbach -2	20000	14.6821	0.0652265	-17158.4	57158.4	9.34289	20.0213	0.0249818	0.105471	0.99711	12799	39.9985	7.27801	0.199723	3.33892	11.2171	0.179266	0.22018	0.99296	31171.1	58.8512	0.273646	0.269822	0.277471	0.950597	218756	147.904
A	3	CS28395	Kn-0	20000	15.617	0.0698906	-43518.1	83518.1	3.32853	27.9055	-0.00808317	0.147864	0.989818	62498.6	88.3874	7.40933	0.204944	2.45107	12.3676	0.179685	0.230202	0.989898	62008.6	83.0051	0.279489	0.275646	0.283331	0.950673	302767	174.002
A	3	CS28407	Knox-11	20000	16.5194	0.0708851	-60979.1	100979	-0.476195	33.5151	-0.0277623	0.169533	0.984858	81605.8	100.999	5.60202	0.212662	1.21411	9.98993	0.183155	0.242168	0.987349	68181.1	87.0383	0.276809	0.273322	0.280297	0.959966	215765	146.889
A	3	CS28419	Kr-0	20000	15.667	0.0602164	-56682.7	96682.7	7.4226	23.9114	-0.00463995	0.125073	0.993469	9809.69	35.0173	2.53731	0.217958	0.875019	4.19959	0.19331	0.242606	0.991761	12374.2	37.0797	0.252712	0.250418	0.255005	0.983054	25453.1	50.4511
A	3	CS28420	Kro-0	3774.33	30.2907	0.126362	792.03	6756.62	-3.6861	64.2674	0.0565339	0.196189	0.993548	21832.2	52.2401	8.89108	0.187008	0.227849	17.5543	0.150043	0.223974	0.974228	87214.4	98.4403	0.268407	0.263329	0.273485	0.914102	290679	170.493
A	3	CS28423	Krot-2	20000	18.4179	0.0666043	-114064	154064	-5.01857	41.8543	-0.0609766	0.194185	0.979805	33643.2	64.8491	1.51407	0.238214	-0.154433	3.18258	0.196938	0.27949	0.981383	31014.9	58.7035	0.253685	0.251124	0.256245	0.979931	33433.2	57.8215
A	3	CS28454	Li-3	3511.98	29.1149	0.127392	639.027	6384.93	-1.85009	60.0798	0.0576382	0.197145	0.995121	11833.9	41.1164	7.31737	0.196266	0.145111	14.4896	0.15787	0.234662	0.978572	51972.3	80.6011	0.272972	0.267918	0.278026	0.930603	168319	136.756
A	3	CS28457	Li-5:2	1413.55	49.467	0.172419	-467.923	3295.03	-149.943	248.877	-0.0691162	0.413954	0.944661	57661.7	90.76	10.516	0.166692	-6.55854	27.5905	0.102459	0.230924	0.913617	90009.4	106.072	0.257572	0.249634	0.26551	0.821258	186245	143.854
A	3	CS28459	Li-6	4123.9	32.947	0.137773	1905.91	6341.88	4.3204	61.5735	0.0825043	0.193042	0.99697	13341.3	43.6567	11.5162	0.190568	0.27034	22.7621	0.15225	0.228885	0.976997	101290	112.522	0.284616	0.278698	0.290533	0.90381	423553	216.936
A	3	CS28461	Li-7	2718.29	16.3301	0.103487	417.249	5019.34	3.11834	29.5418	0.043417	0.163556	0.992204	12266.3	39.1572	15.3866	0.154948	3.80448	26.9688	0.126059	0.183837	0.973909	41051.1	67.5369	0.257084	0.250711	0.263457	0.8419	248753	157.719
A	3	CS28490	Mc-0	11906.2	16.0821	0.0821729	-2116.85	25929.2	7.79057	24.3736	0.0387036	0.125642	0.996569	24659.6	55.5198	13.8088	0.185488	4.54953	23.0681	0.160037	0.210939	0.987009	93377.6	101.859	0.283158	0.277931	0.288386	0.904963	683110	261.364
A	3	CS28492	Mh-0	12067.1	14.9665	0.0693338	-34191.4	58325.6	0.891238	29.0417	-0.0260097	0.164677	0.983988	40548.2	71.1936	6.15411	0.19537	0.215695	12.0925	0.158852	0.231888	0.976831	58671.6	80.7407	0.26313	0.258835	0.267425	0.938212	156468	125.087
A	3	CS28495	Mnz-0	2493.38	60	0.183638	1748.56	3238.2	-12.2407	132.241	0.115117	0.252158	0.994119	26536.9	57.5943	24.7435	0.155647	-2.29051	51.7776	0.113727	0.197566	0.94901	230082	159.889	0.275063	0.267191	0.282935	0.778262	1.00055e+06	316.315
A	3	CS28510	N4	20000	12.8766	0.0561789	-36043.1	76043.1	8.93941	16.8138	0.0089203	0.103437	0.995348	10961.3	37.0157	7.05917	0.189734	3.12222	10.9961	0.168593	0.210875	0.991411	20237.2	47.4191	0.262657	0.2587	0.266614	0.945055	129459	113.78
A	3	CS28513	N7	20000	15.0526	0.0654202	-83374.5	123374	-0.17918	30.2843	-0.0451514	0.175992	0.97942	84890.4	103.011	6.00799	0.204993	-0.0831289	12.0991	0.166727	0.24326	0.977264	93783.4	102.08	0.27179	0.267694	0.275885	0.944991	226907	150.634
A	3	CS28527	Nc-1	11316.9	15.8419	0.0764667	-4521.39	27155.2	8.26274	23.4211	0.0334746	0.119459	0.996756	12686.7	39.8225	8.32355	0.192641	2.88151	13.7656	0.167879	0.217403	0.988798	43806.4	69.7666	0.271582	0.267266	0.275899	0.936248	249312	157.896
A	3	CS28550	NFC20	14107.4	20.1213	0.0879606	-6240.04	34454.8	7.57897	32.6636	0.0372408	0.13868	0.997391	14796	45.9751	5.59092	0.222172	1.24841	9.93344	0.191947	0.252396	0.990126	55996.6	83.6635	0.28836	0.28457	0.29215	0.962754	211229	153.199
A	3	CS28564	No-0	1072.05	60	0.206425	309.235	1834.86	-174.47	294.47	-0.0297991	0.442649	0.938177	59527.6	92.2168	25.2482	0.133702	-10.8332	61.3296	0.0763033	0.1911	0.881873	113741	119.238	0.25843	0.247773	0.269088	0.635429	351034	197.494
A	3	CS28568	Nok-1	2604.3	33.599	0.123139	286.025	4922.57	1.57994	65.6181	0.0618924	0.184385	0.997004	2271.72	18.0148	1.849	0.2256	0.0748901	3.6231	0.188292	0.262909	0.985745	10807.7	36.7555	0.249345	0.246664	0.252025	0.981737	13846	39.223
A	3	CS28573	Nw-0	2359.15	60	0.182861	862.978	3855.33	-71.9323	191.932	0.0538932	0.311829	0.985559	46544.7	81.5429	15.9608	0.171944	-6.97783	38.8993	0.1152	0.228687	0.938016	199785	158.029	0.278564	0.27052	0.286608	0.822907	570799	251.838
A	3	CS28578	Nz1	1981.63	59.9999	0.185018	1172.3	2790.95	-41.5401	161.54	0.0885196	0.281516	0.98821	34577.7	65.7436	20.886	0.15408	-2.30684	44.0789	0.111446	0.196713	0.945811	158920	132.882	0.267342	0.259681	0.275003	0.786976	624736	249.947
A	3	CS28580	Ob-1	19772.6	12.2447	0.0560054	-113808	153354	3.19378	21.2956	-0.061879	0.17389	0.969807	90504.6	106.363	9.63585	0.1825	-0.839567	20.1113	0.141198	0.223803	0.96488	105276	108.154	0.267007	0.261696	0.272318	0.901628	294877	171.72
A	3	CS28583	Old-1	8837.38	19.0427	0.0942685	-2369.94	20044.7	3.39664	34.6888	0.0331734	0.155364	0.993985	40774.9	71.3923	11.9925	0.189124	2.31998	21.6649	0.158545	0.219703	0.982445	119003	114.989	0.281548	0.276424	0.286672	0.911244	601667	245.289
A	3	CS28587	Or-0	1229.66	53.8166	0.190247	861.915	1597.4	-23.2762	130.909	0.106369	0.274125	0.989811	13217.3	40.6468	21.5553	0.138955	-0.622248	43.7328	0.0991775	0.178733	0.938789	79400.6	93.927	0.253663	0.245457	0.261868	0.735623	342941	185.187
A	3	CS28595	Pa-2	377.325	60	0.257145	251.671	502.978	-210.622	330.622	-0.0356272	0.549916	0.869443	24204.7	55.0053	50.1676	0.0735421	-20.5679	120.903	0.0162758	0.130808	0.618179	70787.8	88.6866	0.220101	0.203643	0.236559	-0.228321	227725	150.906
A	3	CS28613	PHW-13	1917.01	39.9756	0.144763	-1168.28	5002.3	-89.8922	169.843	-0.0466762	0.336202	0.957012	57818.3	85.0134	5.86649	0.184692	-3.18491	14.9179	0.126115	0.243269	0.935864	86262	97.9013	0.250773	0.245066	0.25648	0.894419	142006	119.166
A	3	CS28614	PHW-14	14541	17.2566	0.0722566	-26467.6	55549.6	4.27145	30.2417	0.00245976	0.142053	0.99289	19969.8	49.9622	3.81856	0.214261	0.729772	6.90736	0.183801	0.24472	0.987089	36260.3	63.4738	0.26419	0.261079	0.267301	0.969049	86925.4	93.2338
A	3	CS28814	Wc-2	9146.19	17.0107	0.0885053	-2408.03	20700.4	5.16906	28.8523	0.0334637	0.143547	0.994442	39281.5	66.0652	13.0955	0.184788	3.55118	22.6399	0.157116	0.212459	0.984151	112012	105.836	0.280509	0.275482	0.285536	0.912657	617311	236.895
A	3	CS76113	Col-0	20000	15.4261	0.0580471	-166031	206031	-1.4946	32.3467	-0.0879516	0.204046	0.964333	45059.1	70.7571	2.13218	0.219472	-0.532769	4.79714	0.172465	0.26648	0.968971	39199.1	62.6092	0.247763	0.244465	0.25106	0.964017	45458.6	64.2853
A	3	CS76151	KBS-Mac-8	20000	15.1731	0.0580871	-66577.6	106578	8.63038	21.7159	-0.00741013	0.123584	0.994883	4319.67	24.8414	1.95172	0.225978	0.551987	3.35146	0.198094	0.253862	0.991901	6836.5	29.2329	0.251812	0.249609	0.254016	0.9874	10636.6	34.378
A	3	CS76167	Lillo-1	20000	13.5704	0.0545746	-142753	182753	3.28683	23.8539	-0.0684591	0.177608	0.971041	39584.1	70.3421	3.74293	0.202812	0.00329976	7.48256	0.16508	0.240545	0.976488	32137.9	59.7569	0.252141	0.248647	0.255636	0.958066	57318.9	75.7093
B	1	CS28620	PHW-20	20000	12.3895	0.0438737	-98276.4	138276	10.5877	14.1913	-0.0162932	0.104041	0.991278	3311.32	19.1814	2.52423	0.192156	1.14177	3.90668	0.171409	0.212903	0.991541	3211.5	17.9207	0.226899	0.224604	0.229194	0.981082	7182.48	25.5529
B	1	CS28622	PHW-22	20000	12.3518	0.0440257	-69269.7	109270	10.9626	13.7411	-0.00182738	0.0898787	0.994901	2035.94	15.0405	2.7171	0.190377	1.378	4.05619	0.171697	0.209057	0.993004	2793.36	16.7133	0.227872	0.225537	0.230206	0.980393	7829.22	26.6786
B	1	CS28626	PHW-26	20000	16.0313	0.0500984	-167059	207059	7.67752	24.3851	-0.0514031	0.1516	0.983761	3186.45	18.8162	0.542308	0.235798	0.114711	0.969904	0.20625	0.265345	0.989307	2098.19	14.4851	0.212831	0.210758	0.214904	0.985928	2761.25	15.8437
B	1	CS28628	PHW-28	20000	14.3812	0.0495126	-113300	153300	9.21749	19.5449	-0.0277401	0.126765	0.988731	4497.3	22.354	1.33161	0.216235	0.615213	2.048	0.195986	0.236485	0.99385	2454.42	15.6666	0.226971	0.225548	0.228395	0.993047	2775.03	15.8832
B	1	CS28631	PHW-31	20000	11.197	0.0364299	-140067	180067	8.06366	14.3303	-0.0251815	0.0980412	0.9885	1893.31	14.5041	2.7219	0.174713	1.18053	4.26328	0.15314	0.196286	0.988348	1918.38	13.8505	0.212415	0.209761	0.21507	0.973113	4426.49	20.0601
B	1	CS28633	PHW-33	3956.34	14.5036	0.0712939	-3733.47	11646.1	6.71971	22.2874	0.0181016	0.124486	0.994385	2422.82	16.4074	2.88214	0.189148	0.979995	4.78428	0.164125	0.214172	0.987601	5349.62	23.1292	0.228834	0.226064	0.231605	0.973086	11612.6	32.4914
B	1	CS28635	PHW-35	11126.1	12.2049	0.0495327	-22318.1	44570.3	10.1379	14.2719	0.00953884	0.0895266	0.996136	1454.48	12.7126	2.9862	0.185834	1.48841	4.484	0.166797	0.204872	0.99234	2882.99	16.9794	0.226879	0.224322	0.229435	0.976341	8904.71	28.452
B	1	CS28636	PHW-36	20000	13.6414	0.0505798	-66479	106479	9.98287	17.3	-0.00431256	0.105472	0.993908	4403.27	22.119	2.43749	0.204777	1.16154	3.71344	0.185017	0.224537	0.993482	4711.26	21.7054	0.238125	0.236043	0.240207	0.985063	10796.7	31.3291
B	1	CS28637	PHW-37	20000	11.9433	0.0461009	-44481.1	84481	10.5899	13.2966	0.00861033	0.0835915	0.996469	2678.99	17.253	4.37811	0.184685	2.33557	6.42064	0.166971	0.202399	0.993267	5107.89	22.6006	0.239976	0.236905	0.243047	0.965805	25943.3	48.5642
B	1	CS28640	Pla-0	20000	11.996	0.0435611	-37090.3	77090.3	11.1722	12.8199	0.0141476	0.0729746	0.997775	987.172	10.4731	3.25414	0.186048	2.28611	4.22217	0.174758	0.197338	0.997261	1215.17	11.0235	0.230306	0.227938	0.232674	0.979308	9180.89	28.8899
B	1	CS28645	Pn-0	20000	12.0469	0.038194	-147010	187010	9.49304	14.6008	-0.0278385	0.104227	0.988495	1570.72	13.2108	1.77728	0.186408	0.652048	2.9025	0.162383	0.210434	0.987789	1667.03	12.9114	0.208062	0.205911	0.210213	0.983128	2303.37	14.4706
B	1	CS28650	Pog-0	19391.4	12.4745	0.0491446	-44513.6	83296.3	10.2796	14.6695	0.00681299	0.0914763	0.995842	3906.48	20.8339	4.17043	0.190138	1.9997	6.34115	0.170408	0.209867	0.992266	7265.93	26.9554	0.243565	0.240566	0.246563	0.968075	29993.9	52.218
B	1	CS28663	PUZ24	20000	13.9479	0.0490417	-50680.3	90680.3	11.4214	16.4744	0.00787989	0.0902035	0.996643	1523.16	13.0092	1.70169	0.209592	1.21777	2.18562	0.19887	0.220313	0.998157	836.116	9.14394	0.229514	0.228333	0.230696	0.995173	2189.96	14.1098
B	1	CS28685	Rhen-1	20000	12.3329	0.0479304	-48130.4	88130.4	10.4189	14.2469	0.00606379	0.0897969	0.995838	3586.78	19.9632	4.10074	0.189284	2.12272	6.07877	0.170996	0.207573	0.993248	5818.47	24.1215	0.2421	0.239179	0.245021	0.969467	26311.6	48.9077
B	1	CS28692	Rou-0	20000	10.4499	0.0342966	-258826	298826	3.63191	17.268	-0.0675958	0.136189	0.964566	6325.49	26.511	3.8109	0.164127	0.441645	7.18016	0.130314	0.19794	0.966715	5941.92	24.376	0.214534	0.210578	0.21849	0.93832	11010.7	31.6381
B	1	CS28713	RRS-7	17172.6	11.0151	0.0467105	-65014.6	99359.8	8.94101	13.0892	-0.0145049	0.107926	0.989462	10950.9	34.8822	7.14487	0.172802	2.68161	11.6081	0.148988	0.196616	0.985696	14864.7	38.5548	0.246402	0.242195	0.25061	0.933807	68789.5	79.0797
B	1	CS28720	S96	14767.8	12.1273	0.0512017	-24012.4	53548	9.94068	14.3139	0.0134479	0.0889555	0.996544	3161.81	18.7433	4.87109	0.184168	2.45764	7.28455	0.165353	0.202984	0.992374	6977.94	26.4158	0.243418	0.24013	0.246706	0.96089	35784.7	57.0364
B	1	CS28724	Sapporo-0	20000	10.7713	0.0365116	-169156	209156	6.99074	14.5519	-0.0391028	0.112126	0.981243	4171.23	21.5283	3.58209	0.17092	1.60608	5.55811	0.149877	0.191964	0.987874	2696.56	16.4212	0.218956	0.215974	0.221939	0.964342	7929.92	26.8496
B	1	CS28725	Sav-0	20000	12.9031	0.0475119	-58342.1	98342.1	10.7536	15.0526	0.00201787	0.0930059	0.995368	2702.73	17.3293	2.72202	0.197178	1.59317	3.85087	0.181491	0.212865	0.99545	2654.92	16.2939	0.234694	0.232571	0.236816	0.984	9335.24	29.1317
B	1	CS28729	Sei-0	20000	15.6809	0.0525929	-78608.1	118608	10.0211	21.3406	-0.00818395	0.11337	0.993884	2401.87	16.3363	0.962589	0.227669	0.645201	1.27998	0.215291	0.240047	0.997959	801.488	8.95259	0.226241	0.225458	0.227023	0.997946	806.774	8.56406
B	1	CS28732	Sg-1	12304.1	13.0251	0.0569367	-15729.8	40338.1	9.5947	16.4556	0.0176946	0.0961788	0.996673	3529.71	19.8038	4.27221	0.191268	1.9712	6.57323	0.17086	0.211677	0.991925	8566.65	29.2688	0.245573	0.242517	0.248629	0.96728	34711.7	56.1748
B	1	CS28739	Si-0	20000	14.1819	0.0465177	-105563	145563	10.985	17.3789	-0.0178452	0.110881	0.992035	1899.1	14.5262	1.08559	0.21406	0.485238	1.68594	0.193234	0.234886	0.993433	1565.9	12.5136	0.217143	0.215744	0.218542	0.99336	1583.14	11.9967
B	1	CS28743	Sp-0	20000	14.1127	0.0544574	-41383.4	81383.4	10.1794	18.046	0.00976117	0.0991536	0.996198	4488.46	22.332	2.96222	0.206289	1.27237	4.65207	0.184764	0.227815	0.992525	8825.92	29.7084	0.246869	0.244455	0.249283	0.980333	23220.8	45.9454
B	1	CS28750	Ste-0	20000	12.9467	0.0511956	-133545	173545	6.24308	19.6503	-0.0533432	0.155734	0.97649	27145.9	54.92	3.68626	0.198182	0.324446	7.04807	0.163695	0.23267	0.978707	24586.2	49.5845	0.246979	0.243641	0.250317	0.961312	44671	63.726
B	1	CS28758	Tha-1	20000	13.0313	0.055804	-32720.4	72720.3	9.4191	16.6436	0.0124711	0.0991368	0.995909	9516.93	32.5182	6.15375	0.19249	3.15029	9.1572	0.174003	0.210977	0.99339	15375.5	39.2116	0.26031	0.256856	0.263765	0.957859	98029.9	94.4024
B	1	CS28759	Ting-1	20000	12.9869	0.052501	-40445.8	80445.8	9.94964	16.0243	0.00909653	0.0959054	0.995892	5717.65	25.205	4.43433	0.195043	2.34588	6.52278	0.177217	0.21287	0.994043	8291.71	28.7953	0.250705	0.247775	0.253635	0.969796	42039	61.8201
B	1	CS28760	Tiv-1	20000	11.7927	0.0495295	-116775	156775	6.93712	16.6482	-0.045303	0.144362	0.982585	24116	54.9045	6.578	0.182503	2.15155	11.0044	0.156969	0.208036	0.987531	17266.3	43.8004	0.252949	0.24911	0.256787	0.947858	72203.7	84.9727
B	1	CS28779	Tscha-1	3272.48	15.0239	0.0897457	64.0393	6480.91	6.00111	24.0466	0.0410879	0.138404	0.994863	7064	28.0159	9.48077	0.167311	3.17345	15.7881	0.141899	0.192724	0.982764	23701.1	48.6838	0.251398	0.246485	0.256311	0.910764	122708	105.619
B	1	CS28780	Tsu-0	20000	12.8848	0.052925	-59221.6	99221.5	8.75329	17.0163	-0.00537085	0.111221	0.99254	11748.3	36.1298	4.85378	0.193955	2.06063	7.64694	0.172167	0.215743	0.991011	14156.5	37.6251	0.252981	0.249781	0.256181	0.964011	56675.4	71.7796
B	1	CS28786	Ty-0	20000	12.3107	0.0437377	-94062.4	134062	10.6113	14.01	-0.0142301	0.101706	0.991688	3165.43	18.7541	2.65726	0.190637	1.36224	3.95228	0.172166	0.209107	0.993064	2641.52	16.2527	0.22731	0.225049	0.229572	0.981273	7132.1	25.4632
B	1	CS28787	Uk-1	20000	14.3055	0.0523666	-76985.6	116986	9.17105	19.4399	-0.0115494	0.116283	0.992372	5625.26	25.0006	2.01853	0.211824	0.812733	3.22434	0.189315	0.234332	0.992236	5725.08	23.9271	0.238105	0.236164	0.240046	0.987293	9370.37	29.1865
B	1	CS28788	Uk-2	20000	13.7074	0.0474231	-93684.1	133684	10.4813	16.9334	-0.0150694	0.109916	0.992194	2960.21	18.1359	1.63028	0.207499	0.604343	2.65621	0.183761	0.231237	0.990957	3429.4	18.5186	0.225824	0.22397	0.227678	0.98833	4425.36	20.0576
B	1	CS28800	Ven-1	10263.7	12.2557	0.0592108	-16779.6	37307.1	7.70186	16.8096	0.0069982	0.111423	0.993533	8922.96	31.4871	6.64555	0.180212	2.6254	10.6657	0.15721	0.203214	0.988112	16401.9	40.4993	0.251016	0.247058	0.254973	0.943459	78008.6	84.2122
B	1	CS28804	Wa-1	20000	14.3532	0.0434461	-130881	170881	12.0539	16.6525	-0.0229026	0.109795	0.991731	898.832	9.99351	0.657661	0.217706	0.239592	1.07573	0.193788	0.241624	0.991794	892.055	9.44487	0.201937	0.200181	0.203693	0.989817	1106.94	10.0315
B	1	CS28808	Wag-3	20000	11.7001	0.0467502	-109039	149039	8.58398	14.8161	-0.0328246	0.126325	0.987669	11308	37.5966	5.54689	0.180736	1.59956	9.49422	0.153719	0.207753	0.986119	12729.6	37.6085	0.244845	0.241051	0.248639	0.950261	45614.3	67.5383
B	1	CS28809	Wag-4	20000	12.4673	0.0563651	-15857.7	55857.7	9.96476	14.9698	0.0251037	0.0876264	0.997726	7293.57	28.4675	8.81872	0.185381	5.07538	12.5621	0.169268	0.201495	0.994491	17666.7	42.0318	0.266581	0.262553	0.270609	0.941726	186868	130.338
B	1	CS28810	Wag-5	20000	12.8676	0.0517452	-47625.9	87625.9	9.74743	15.9877	0.00436427	0.0991261	0.995016	6426.95	26.7228	4.32868	0.194663	2.44683	6.21054	0.178207	0.21112	0.994863	6623.73	25.7366	0.249443	0.246607	0.252279	0.971452	36811.1	57.8486
B	1	CS28812	WAR	20000	14.3711	0.05901	-46331.1	86331.1	8.14444	20.5978	0.0016689	0.116351	0.993766	13864.7	39.2495	4.17505	0.205605	2.01639	6.3337	0.186092	0.225118	0.993715	13979.4	37.389	0.258937	0.256184	0.26169	0.974008	57808.8	72.4938
B	1	CS28814	Wc-2	20000	16.5874	0.0627002	-77392.1	117392	3.83737	29.3374	-0.0240431	0.149444	0.988221	20469.9	47.691	2.05465	0.226992	0.958966	3.15032	0.20697	0.247014	0.994668	9266.1	30.4403	0.253869	0.252178	0.255559	0.990449	16597.6	38.8442
B	1	CS28822	Wl-0	20000	13.3313	0.0481635	-73269.1	113269	10.4583	16.2042	-0.00609386	0.102421	0.993772	3298.63	19.1446	2.21179	0.202851	1.19679	3.22679	0.185519	0.220182	0.994823	2742.06	16.5592	0.232594	0.230736	0.234451	0.987946	6384.38	24.0914
B	1	CS28833	Wt-3	20000	13.9085	0.0551955	-40616.1	80616.1	9.79937	18.0177	0.00913005	0.101261	0.995856	6059.34	25.9473	3.58228	0.203352	1.57852	5.58603	0.18223	0.224475	0.992532	10921.5	33.0477	0.251014	0.248341	0.253686	0.975688	35553.5	56.8519
B	1	CS28847	Zu-1	20000	11.1415	0.0420742	-110293	150293	9.45352	12.8294	-0.0245514	0.1087	0.987164	7154.75	28.1952	4.74019	0.176817	2.19955	7.28082	0.156413	0.19722	0.989798	5686.87	23.8472	0.23519	0.231878	0.238503	0.958116	23346	46.0692
B	1	CS28848	Ors-1	324.205	60	0.24107	227.082	421.327	-115.181	235.181	0.0543098	0.427831	0.957542	5952.45	27.2774	20.4782	0.102905	-5.21915	46.1756	0.0513545	0.154455	0.823676	24719.8	52.4084	0.220046	0.207722	0.232371	0.476311	73418.8	85.6847
B	1	CS28849	Ors-2	20000	12.1197	0.0459541	-70206.8	110207	10.2488	13.9907	-0.00550655	0.0974148	0.993535	4357.89	22.0048	3.794	0.1876	1.6851	5.9029	0.166514	0.208686	0.990864	6158.24	24.8158	0.237545	0.234603	0.240487	0.969003	20893.7	43.5824
B	1	CS76083	11ME1.32	20000	12.9024	0.0491702	-68288.7	108289	9.80128	16.0034	-0.00643428	0.104775	0.994584	3947.16	22.2125	3.38126	0.194953	1.93267	4.82985	0.178746	0.21116	0.995504	3276.8	19.0811	0.240555	0.23804	0.243071	0.978142	15930.2	39.9127
B	1	CS76084	11PNA4.101	20000	12.597	0.051171	-45677	85677	9.79399	15.4001	0.00547882	0.0968632	0.995219	6370.94	26.6061	4.7955	0.191552	2.63408	6.95691	0.174475	0.208629	0.994258	7650.54	27.6596	0.250159	0.247108	0.25321	0.966781	44262.7	63.4341
B	1	CS76085	328PNA054	20000	12.1953	0.0480414	-55053.5	95053.5	10.0729	14.3176	0.00125577	0.094827	0.994704	4995.26	23.5591	4.46039	0.187974	2.32978	6.591	0.169856	0.206092	0.99323	6385.98	25.2705	0.243931	0.240892	0.246969	0.966702	31408.7	53.4354
B	1	CS76087	Ag-0	20000	13.4448	0.0485365	-99205.8	139206	9.56016	17.3294	-0.0214712	0.118544	0.989834	5488.66	24.6952	2.16689	0.203803	0.775578	3.5582	0.179559	0.228046	0.990055	5369.47	23.1721	0.232773	0.230595	0.234952	0.983571	8870.16	28.3968
B	1	CS76088	Alc-0	20000	14.0198	0.0505831	-108865	148865	8.45971	19.5799	-0.0293782	0.130544	0.987707	7431.02	28.7345	1.89089	0.210632	0.559716	3.22207	0.184098	0.237167	0.989045	6622.06	25.7334	0.234487	0.23238	0.236593	0.984955	9094.38	28.7535
B	1	CS76089	ALL1-2	2944.17	14.0039	0.0787014	-2857.82	8746.17	2.93577	25.072	0.00692669	0.150476	0.988825	6380.53	26.6261	4.96528	0.174641	1.19118	8.73937	0.145684	0.203598	0.979916	11467.1	33.8631	0.234698	0.230752	0.238643	0.943494	32262.2	54.1565
B	1	CS76090	ALL1-3	20000	13.7373	0.0543866	-63077.1	103077	8.53889	18.9357	-0.00728085	0.116054	0.992347	10390.2	33.9774	3.51453	0.203026	1.60355	5.42551	0.182492	0.223561	0.992787	9794.03	31.2954	0.249997	0.24741	0.252585	0.976751	31566	53.569
B	1	CS76092	App1-16	20000	11.9886	0.0476415	-59874.5	99874.4	9.88043	14.0968	-0.00197457	0.0972577	0.993909	5991.15	25.8008	4.90704	0.185207	2.25935	7.55472	0.164724	0.205691	0.99108	8773.79	29.6206	0.244729	0.241414	0.248045	0.960307	39040.9	59.575
B	1	CS76093	Ba1-2	20000	14.0419	0.0472166	-209977	249977	7.59069	20.4931	-0.0755032	0.169936	0.971073	8785.25	31.2432	1.17793	0.21541	-0.0459977	2.40186	0.176293	0.254526	0.977256	6907.41	26.282	0.221555	0.218943	0.224166	0.976996	6986.45	25.2018
B	1	CS76094	Bay-0	20000	13.9778	0.046907	-112488	152488	10.439	17.5166	-0.0230755	0.116889	0.990556	2793.11	17.6166	1.29453	0.211217	0.379913	2.20914	0.184592	0.237843	0.989156	3207.3	17.9089	0.220902	0.219042	0.222762	0.988428	3422.59	17.6393
B	1	CS76095	Belmonte-4-94	20000	15.4471	0.0517098	-73310.3	113310	10.5944	20.2998	-0.00435288	0.107772	0.994765	1951.13	14.7239	0.96699	0.226258	0.584097	1.34988	0.211389	0.241127	0.997062	1094.99	10.4642	0.225	0.224056	0.225945	0.997052	1098.97	9.99531
B	1	CS76096	Bg2	20000	13.3307	0.0483424	-77802.9	117803	10.2446	16.4167	-0.00901032	0.105695	0.993051	3816.83	20.5935	2.24378	0.202982	1.16605	3.3215	0.184842	0.221122	0.99434	3109.07	17.6325	0.23326	0.23135	0.23517	0.987264	6995.19	25.2176
B	1	CS76097	Bla-1	20000	13.8909	0.0508525	-83810.2	123810	9.30376	18.4781	-0.0148262	0.116531	0.99144	5705.57	25.1784	2.09879	0.208975	1.11832	3.07927	0.19136	0.22659	0.994988	3340.93	18.2782	0.236732	0.23499	0.238475	0.989471	7017.65	25.258
B	1	CS76098	Blh-1	20000	12.2893	0.0444378	-90777.8	130778	10.4583	14.1204	-0.0138152	0.102691	0.991833	3724.04	20.3416	2.86882	0.190644	1.19768	4.53996	0.168567	0.212721	0.990351	4399.98	20.9761	0.230164	0.227608	0.232719	0.976726	10612.8	31.0612
B	1	CS76099	Bor-1	20000	13.686	0.0474573	-78507.2	118507	10.8803	16.4918	-0.0068471	0.101762	0.994119	2282.44	15.925	1.67083	0.206921	0.660737	2.68091	0.184113	0.229728	0.991648	3241.42	18.004	0.226164	0.224337	0.227992	0.988716	4379.73	19.9539
B	1	CS76100	Bor-4	20000	16.1039	0.0598993	-66052.9	106053	6.92323	25.2846	-0.0103623	0.130161	0.99207	10357.8	33.9244	1.88011	0.224923	1.00132	2.7589	0.207366	0.24248	0.99584	5433.73	23.3104	0.248502	0.246993	0.250011	0.992418	9903.52	30.0053
B	1	CS76101	Br-0	20000	11.7859	0.0527421	-62146.5	102147	7.84007	15.7317	-0.0117984	0.117283	0.989562	26419.4	54.1801	8.87145	0.180957	3.48843	14.2545	0.15789	0.204023	0.988014	30337.8	55.0798	0.26246	0.258187	0.266733	0.933466	168409	123.733
B	1	CS76102	Bro1-6	20000	13.4423	0.0530479	-22002.3	62002.3	11.1595	15.7251	0.0230451	0.0830506	0.998136	2306.41	16.0084	3.69659	0.199404	2.09524	5.29794	0.183027	0.21578	0.995249	5879.93	24.2486	0.248267	0.245679	0.250855	0.976759	28764	51.1362
B	1	CS76103	Bu-0	20000	12.5104	0.0485426	-50569	90569	10.3323	14.6885	0.00451181	0.0925733	0.995417	3948.7	20.9462	3.83473	0.192106	2.6711	4.99836	0.18061	0.203601	0.997365	2270.38	15.0678	0.242422	0.239898	0.244947	0.976786	20000.2	42.6404
B	1	CS76105	Bur-0	20000	12.6034	0.0500936	-49223.1	89223.1	9.99215	15.2146	0.00414561	0.0960416	0.995131	5334.27	24.3454	4.31458	0.191934	2.4247	6.20445	0.17534	0.208529	0.994573	5945.15	24.3827	0.24662	0.243745	0.249495	0.970335	32496.5	54.3528
B	1	CS76106	C24	5745.65	13.7	0.0610925	-8678.18	20169.5	8.38429	19.0156	0.0121015	0.110084	0.995123	1588.17	13.2839	2.17175	0.194296	0.844504	3.49899	0.171159	0.217432	0.99004	3243.36	18.0093	0.223394	0.221144	0.225644	0.982429	5721.43	22.8064
B	1	CS76107	CAM-16	19286.1	10.8811	0.0445664	-41332.7	79904.9	9.87842	11.8838	0.00771675	0.081416	0.996023	3834.59	20.6414	7.27513	0.17102	4.00405	10.5462	0.153869	0.188172	0.992305	7419.81	27.2393	0.245311	0.241258	0.249364	0.937577	60188.9	73.9711
B	1	CS76108	CAM-61	20000	15.0745	0.0543294	-61430.1	101430	9.70083	20.4482	-0.00151643	0.110175	0.994582	4021.79	21.1392	1.65206	0.219303	0.934183	2.36994	0.202959	0.235646	0.996196	2823.17	16.8023	0.238083	0.236724	0.239442	0.993817	4589.58	20.4263
B	1	CS76109	Can-0	20000	13.445	0.0563789	-20707.5	60707.5	10.4579	16.4321	0.0229839	0.0897738	0.997675	4963.28	23.4835	5.24529	0.196678	3.01175	7.47883	0.180568	0.212787	0.995235	10172.5	31.8944	0.258539	0.255435	0.261644	0.966297	71957.1	80.8799
B	1	CS76110	Cen-0	20000	13.4361	0.0448438	-116989	156989	10.8807	15.9916	-0.0232155	0.112903	0.990385	2470.68	16.5686	1.41655	0.205549	0.471836	2.36125	0.18038	0.230719	0.989606	2670.92	16.3429	0.218622	0.216763	0.220482	0.988219	3027.34	16.5895
B	1	CS76111	CIBC17	20000	14.4721	0.053031	-76635.5	116635	8.96662	19.9776	-0.0118587	0.117921	0.992217	5966.43	25.7476	1.94864	0.213976	0.952232	2.94505	0.19472	0.233233	0.994394	4297.62	20.7307	0.238937	0.237228	0.240647	0.990084	7601.23	26.2873
B	1	CS76113	Col-0	20000	12.4261	0.0435406	-83150	123150	10.9271	13.9251	-0.00798862	0.0950698	0.993561	2213.16	15.6814	2.38751	0.192532	1.34061	3.4344	0.175923	0.209141	0.994555	1871.38	13.6798	0.225195	0.223178	0.227212	0.985265	5064.19	21.4565
B	1	CS76114	Ct-1	20000	13.0665	0.0459642	-81412.4	121412	10.8401	15.2928	-0.00836011	0.100289	0.993593	2555.89	16.852	2.07321	0.199822	0.88983	3.25659	0.178247	0.221398	0.991804	3269.56	18.0819	0.227162	0.225125	0.229199	0.985613	5739.17	22.8417
B	1	CS76115	CUR-3	20000	9.14356	0.0289851	-255664	295664	-0.304823	18.5919	-0.0552978	0.113268	0.967431	4880.31	23.2864	6.98993	0.140254	2.31121	11.6686	0.11438	0.166128	0.970238	4459.67	21.1179	0.21367	0.208778	0.218562	0.892703	16078	38.2314
B	1	CS76116	Cvi-0	4091.45	10.4897	0.0532858	-14128.6	22311.5	6.3458	14.6335	-0.0254459	0.132018	0.981732	3767.04	20.4587	4.16234	0.163189	1.07085	7.25382	0.134772	0.191605	0.976645	4815.97	21.9453	0.216847	0.212978	0.220716	0.942205	11917.9	32.9158
B	1	CS76119	DraIV1-14	20000	13.6429	0.0517054	-82317.8	122318	8.74411	18.5417	-0.0164734	0.119884	0.990533	8351.39	30.462	2.69873	0.204908	1.2381	4.15937	0.184478	0.225337	0.992962	6209.03	24.9179	0.242054	0.239841	0.244267	0.982923	15064.5	37.0068
B	1	CS76120	DraIV1-5	946.449	33.7358	0.149068	657.139	1235.76	8.84987	58.6217	0.10415	0.193985	0.996809	1606.33	13.3597	7.23058	0.15856	1.04409	13.4171	0.125764	0.191356	0.968199	16006.6	40.0083	0.232692	0.227489	0.237896	0.89991	50379.7	67.6755
B	1	CS76122	DraIV6-16	20000	12.2112	0.0457257	-50198.9	90198.9	10.7982	13.6242	0.00634395	0.0851074	0.9962	2297.94	15.9789	3.47751	0.189058	2.14636	4.80866	0.174543	0.203572	0.995684	2609.87	16.1551	0.235759	0.233229	0.238289	0.976783	14040.2	35.7265
B	1	CS76123	DraIV6-35	20000	12.8136	0.0559667	-45569.5	85569.5	8.30814	17.319	0.000962115	0.110971	0.993275	17676.5	44.3177	6.96656	0.190175	3.00771	10.9254	0.168635	0.211715	0.990792	24205	49.1986	0.262612	0.258859	0.266364	0.950192	130926	109.098
B	1	CS76124	Duk	19999.3	13.352	0.0537245	-39943.5	79942.1	9.89024	16.8137	0.00942048	0.0980285	0.995914	5943.68	25.6984	4.18835	0.197713	1.87898	6.49773	0.176859	0.218567	0.992184	11370.1	33.7196	0.251223	0.248278	0.254168	0.969976	43675.3	63.0117
B	1	CS76125	Eden-2	20000	12.7542	0.0538998	-47992.6	87992.6	8.78024	16.7282	0.00088607	0.106913	0.995072	8760.64	33.092	6.17358	0.189112	2.91796	9.4292	0.169129	0.209095	0.992779	12837.8	37.768	0.257091	0.25345	0.260733	0.95431	81231.6	90.1286
B	1	CS76126	Edi-0	13868.7	11.256	0.0522735	-36899.1	64636.5	8.01899	14.4931	-0.00629023	0.110837	0.990863	13300.6	38.4428	8.17153	0.173879	3.09727	13.2458	0.150216	0.197542	0.986202	20086.1	44.8175	0.252424	0.248042	0.256807	0.929108	103197	96.8585
B	1	CS76151	KBS-Mac-8	20000	15.4941	0.0465473	-148544	188544	10.8922	20.096	-0.0336819	0.126776	0.989527	1239.46	11.7353	0.469211	0.231346	0.119525	0.818896	0.203391	0.2593	0.990302	1147.68	10.713	0.202897	0.200696	0.205099	0.984523	1831.65	12.904
B	1	CS76167	Lillo-1	1910.93	14.5963	0.0947362	-435.854	4257.72	1.22472	27.9679	0.0220811	0.167391	0.987776	8449.32	30.6401	8.98241	0.156973	2.13281	15.832	0.127724	0.186222	0.973358	18415.3	42.913	0.239224	0.233947	0.244501	0.893553	73576.5	81.7849
B	2	CS28620	PHW-20	20000	12.1308	0.0432364	-76550	116550	10.7905	13.4711	-0.00529152	0.0917642	0.99412	2287.32	15.942	2.88362	0.187737	1.39418	4.37305	0.168144	0.20733	0.992058	3089.58	17.5772	0.227469	0.224978	0.22996	0.977568	8726.13	28.1653
B	2	CS28622	PHW-22	20000	14.551	0.0544969	-63094.5	103094	9.10375	19.9982	-0.00459773	0.113591	0.993611	6202.82	26.2527	2.32146	0.211723	0.973537	3.66938	0.189844	0.233602	0.992663	7122.64	26.6883	0.24321	0.241144	0.245276	0.985612	13969	35.6358
B	2	CS28626	PHW-26	20000	14.6639	0.0549713	-90491.9	130492	7.073	22.2547	-0.0246734	0.134616	0.988171	11541.7	35.8107	2.31656	0.212479	0.981251	3.65187	0.190763	0.234195	0.992594	7226.03	26.8813	0.243894	0.241876	0.245913	0.985821	13834.3	35.4635
B	2	CS28628	PHW-28	20000	12.9408	0.0490416	-63405.7	103406	10.1214	15.7601	-0.00267694	0.10076	0.99414	4536.69	22.4516	3.22558	0.195825	1.33668	5.11448	0.173665	0.217985	0.990939	7013.93	26.4838	0.239655	0.236986	0.242324	0.975119	19261.2	41.8452
B	2	CS28631	PHW-31	20000	10.7352	0.0334986	-123520	163520	7.06727	14.4031	-0.0155765	0.0825736	0.991785	954.286	10.2972	2.97927	0.165526	1.6214	4.33714	0.148104	0.182948	0.991207	1021.47	10.1068	0.206694	0.203976	0.209412	0.970563	3419.73	17.6319
B	2	CS28633	PHW-33	6920.49	15.4398	0.0711635	-6429.32	20270.3	7.50612	23.3734	0.0211126	0.121214	0.995439	4564.52	22.5204	3.45039	0.197742	1.17055	5.73022	0.172752	0.222732	0.988914	11094.8	33.3088	0.244046	0.241158	0.246935	0.97146	28562.9	50.9572
B	2	CS28635	PHW-35	3255.46	11.9903	0.0690006	-872.193	7383.11	7.9583	16.0223	0.0319906	0.106011	0.996492	1614.31	13.3928	5.84878	0.165316	2.60044	9.09711	0.144085	0.186547	0.987406	5795.91	24.0747	0.231561	0.227502	0.23562	0.937295	28858.7	51.2203
B	2	CS28636	PHW-36	20000	12.8355	0.0537223	-54891.9	94891.9	8.62573	17.0453	-0.00344713	0.110892	0.992797	13245.4	38.3628	5.58246	0.191595	2.07983	9.08508	0.167822	0.215367	0.989054	20127.8	44.864	0.255812	0.25228	0.259345	0.956252	80448.1	85.5188
B	2	CS28637	PHW-37	6959.2	13.8654	0.0526637	-18941.9	32860.3	9.88867	17.8421	0.00167587	0.103652	0.994917	590.73	8.10165	0.976161	0.204555	0.382668	1.56965	0.181603	0.227506	0.991313	1009.49	10.0474	0.203647	0.202044	0.205249	0.991306	1010.36	9.58388
B	2	CS28640	Pla-0	5352.84	15.356	0.0733025	-5295.2	16000.9	6.26003	24.452	0.0173276	0.129277	0.994161	4588.73	22.58	3.37764	0.19419	1.05948	5.6958	0.168206	0.220174	0.987467	9849.5	31.3839	0.239735	0.236783	0.242687	0.969882	23668.5	46.3862
B	2	CS28645	Pn-0	9242.18	14.4935	0.0734794	-4948.65	23433	7.62582	21.3612	0.0280215	0.118937	0.995822	12481.5	37.2402	8.38852	0.185561	3.12188	13.6552	0.161729	0.209393	0.988205	35237.2	59.361	0.264879	0.260627	0.269132	0.936397	190015	131.431
B	2	CS28650	Pog-0	7747.87	11.8763	0.0606718	-5794.76	21290.5	8.58382	15.1687	0.0230583	0.0982853	0.99645	3844	20.6667	7.08534	0.173727	3.36929	10.8014	0.15374	0.193714	0.990114	10705.2	32.7188	0.246981	0.242888	0.251074	0.93799	67151.2	78.1323
B	2	CS28663	PUZ24	20000	12.1665	0.0411334	-96489.4	136489	10.7541	13.5789	-0.0116855	0.0939524	0.993016	1721.29	13.8295	2.23001	0.188659	0.979653	3.48036	0.167396	0.209921	0.990814	2264.05	15.0468	0.21879	0.216567	0.221014	0.982273	4369.01	19.9294
B	2	CS28685	Rhen-1	9388.59	12.3568	0.0522762	-21451.9	40229.1	9.24342	15.4701	0.00359355	0.100959	0.99445	2206.55	15.658	2.99373	0.186567	1.28213	4.70533	0.164872	0.208262	0.990232	3883.06	19.7055	0.227697	0.225023	0.230372	0.974388	10181.9	30.4241
B	2	CS28692	Rou-0	2501.5	17.7543	0.100565	1145.87	3857.13	9.72323	25.7855	0.067304	0.133826	0.997821	2404.1	16.3439	8.02921	0.169249	2.67489	13.3835	0.143795	0.194703	0.983246	18487.3	42.9968	0.247147	0.242483	0.251811	0.920264	87984.5	89.4348
B	2	CS28713	RRS-7	10835.4	13.2604	0.0611904	-12779.6	34450.4	8.70357	17.8173	0.0173651	0.105016	0.995881	5642.98	25.0399	5.22974	0.188638	2.20868	8.25081	0.166731	0.210544	0.990361	13205.3	36.3391	0.250461	0.247013	0.253909	0.958059	57461.9	72.2759
B	2	CS28720	S96	6317.44	12.6147	0.0596137	-16510.1	29145	6.06225	19.1672	-0.0114734	0.130701	0.988455	5541.02	24.8127	3.63107	0.182898	0.951399	6.31073	0.154861	0.210934	0.983009	8154.96	28.5569	0.231243	0.227934	0.234552	0.960726	18849.8	41.3959
B	2	CS28724	Sapporo-0	15494.3	9.52295	0.0330266	-162585	193574	3.14457	15.9013	-0.0520759	0.118129	0.971471	4741.82	22.9536	5.59833	0.14914	1.36377	9.83289	0.120027	0.178253	0.96895	5160.9	22.7176	0.214063	0.209438	0.218688	0.911697	14677.2	36.5279
B	2	CS28725	Sav-0	20000	12.7799	0.0474089	-57490.7	97490.7	10.7003	14.8594	0.00225452	0.0925634	0.995414	2830.93	17.7355	2.95642	0.194986	1.45085	4.46199	0.17571	0.214262	0.993037	4298.64	20.7332	0.235586	0.233156	0.238015	0.979222	12826.6	34.1475
B	2	CS28729	Sei-0	20000	12.3786	0.0483844	-64340.7	104341	9.85064	14.9065	-0.00433595	0.101105	0.993408	5988.75	25.7957	4.13676	0.190058	2.07972	6.19379	0.171209	0.208907	0.992842	6502.7	25.5004	0.2432	0.240281	0.246118	0.969328	27863.8	50.3296
B	2	CS28732	Sg-1	18985.2	12.7448	0.0489644	-58416.2	96386.7	10.0473	15.4423	-0.0020703	0.099999	0.99416	4442.58	22.2176	3.42258	0.193379	1.4142	5.43096	0.171158	0.2156	0.990613	7141.02	26.7227	0.239433	0.236648	0.242218	0.972761	20721.6	43.4026
B	2	CS28739	Si-0	1952.57	18.8147	0.101833	-17.5058	3922.64	2.72367	34.9057	0.0400977	0.163569	0.992939	4555.2	22.4974	5.28271	0.174493	1.2169	9.34851	0.14517	0.203815	0.979498	13227	36.3689	0.23683	0.232737	0.240923	0.939666	38923.6	59.4854
B	2	CS28743	Sp-0	20000	14.6476	0.054278	-82738.1	122738	8.0172	21.2779	-0.0177231	0.126279	0.990655	8387.02	30.5269	2.11074	0.213697	0.677571	3.5439	0.188125	0.23927	0.990215	8782.36	29.6351	0.241632	0.239499	0.243765	0.984754	13683.4	35.2697
B	2	CS28750	Ste-0	20000	12.9611	0.0477506	-66978.9	106979	10.4842	15.4379	-0.00311043	0.0986115	0.994214	3403.38	19.4462	2.78025	0.196616	1.43459	4.12591	0.178305	0.214928	0.993739	3682.73	19.1904	0.234922	0.232652	0.237192	0.981621	10810.6	31.3493
B	2	CS28758	Tha-1	10334.8	11.1502	0.0445155	-42880.7	63550.4	9.50386	12.7965	-0.0144853	0.103516	0.990234	2313.63	16.0334	3.25022	0.174574	1.26665	5.23379	0.151324	0.197825	0.986667	3158.78	17.773	0.218885	0.215854	0.221915	0.965582	8153.96	27.2263
B	2	CS28759	Ting-1	3023.25	16.974	0.0943144	-99.0428	6145.55	4.95535	28.9926	0.0401853	0.148443	0.994279	6839.65	27.5674	7.29061	0.174048	1.99774	12.5835	0.146385	0.201711	0.981593	22007.3	46.9119	0.248318	0.24383	0.252806	0.927426	86767.4	88.8141
B	2	CS28760	Tiv-1	13231.3	11.8368	0.0534654	-25955.6	52418.2	8.76882	14.9048	0.0056637	0.101267	0.994286	6869.2	27.6269	6.38963	0.179313	2.8133	9.96596	0.158024	0.200602	0.9896	12502.3	35.3586	0.248676	0.244822	0.25253	0.945743	65226.6	77.0045
B	2	CS28779	Tscha-1	20000	13.259	0.0531878	-64005	104005	8.67347	17.8445	-0.00786134	0.114237	0.992066	10863.6	34.7428	4.18989	0.196853	1.69618	6.68359	0.174337	0.219368	0.990669	12776.1	35.7436	0.250393	0.247398	0.253389	0.968436	43216.3	62.6798
B	2	CS28780	Tsu-0	20000	13.9649	0.0616775	-30973.2	70973.2	8.2858	19.644	0.0115646	0.11179	0.994953	19352.7	46.3714	7.09294	0.196338	3.36196	10.8239	0.176435	0.21624	0.992705	27973.6	52.8901	0.269356	0.265718	0.272994	0.953825	177074	126.876
B	2	CS28786	Ty-0	20000	12.9982	0.0464402	-87755.8	127756	10.4607	15.5357	-0.0128105	0.105691	0.99219	3499.06	19.7176	2.2998	0.198512	1.07999	3.5196	0.178457	0.218568	0.992672	3283.19	18.1196	0.229736	0.227657	0.231816	0.984675	6865.76	24.9832
B	2	CS28787	Uk-1	20000	13.8862	0.0539413	-58979.5	98979.5	9.10929	18.663	-0.0030919	0.110974	0.993644	7572.12	29.006	3.16055	0.204188	1.21738	5.10371	0.180976	0.2274	0.99106	10650.5	32.6351	0.247194	0.24461	0.249778	0.977272	27076.9	49.6139
B	2	CS28788	Uk-2	2806.92	14.9906	0.0773666	-2588.35	8202.18	4.45027	25.5309	0.013839	0.140894	0.991997	2907.3	17.9731	3.0169	0.18438	0.804357	5.22944	0.156531	0.212228	0.983713	5916.94	24.3248	0.225804	0.222748	0.22886	0.966934	12012.4	33.0459
B	2	CS28800	Ven-1	20000	13.0644	0.0512542	-55133.1	95133.1	9.7413	16.3875	0.000354868	0.102154	0.99432	6058.67	25.9458	3.76203	0.196419	2.04018	5.48389	0.179103	0.213736	0.994395	5978.86	24.4517	0.245974	0.243328	0.24862	0.975078	26585.8	49.1619
B	2	CS28804	Wa-1	2431.25	18.3199	0.0956745	664.641	4197.86	9.07723	27.5626	0.0580746	0.133274	0.997453	1793.93	14.1183	4.53809	0.181465	1.40766	7.66853	0.155247	0.207684	0.985118	10480.7	32.3738	0.238085	0.234482	0.241688	0.954187	32264.7	54.1586
B	2	CS28808	Wag-3	12826.4	13.8687	0.0653772	-15263.1	40916	7.71854	20.0188	0.015475	0.115279	0.994941	13754.5	39.0931	6.88405	0.190911	2.52164	11.2465	0.166897	0.214926	0.988845	30326.7	55.0696	0.262872	0.259004	0.266741	0.948087	141133	113.271
B	2	CS28809	Wag-4	16330.7	13.1497	0.0614782	-16436.7	49098	8.89243	17.407	0.0204009	0.102556	0.996336	12346.9	37.0389	8.52476	0.187259	3.73274	13.3168	0.165933	0.208585	0.990698	31341	55.9831	0.267161	0.263026	0.271296	0.939707	203152	135.898
B	2	CS28810	Wag-5	20000	13.8639	0.0556822	-41506.1	81506.1	9.52433	18.2036	0.00786328	0.103501	0.995463	7261.81	28.4054	3.93387	0.201775	1.88464	5.9831	0.182095	0.221454	0.993335	10668	32.6619	0.252925	0.25017	0.25568	0.973835	41880.6	61.7036
B	2	CS28812	WAR	20000	14.2694	0.0579606	-42594.7	82594.7	8.8689	19.6699	0.00597619	0.109945	0.995621	8634.74	32.8533	3.96747	0.205091	1.25901	6.67593	0.179451	0.230731	0.99211	15557	41.5759	0.256354	0.253513	0.259195	0.976215	46896.1	68.4807
B	2	CS28814	Wc-2	20000	15.7387	0.056893	-108082	148082	4.96992	26.5075	-0.0374178	0.151204	0.985602	12995.3	37.9989	1.59348	0.223925	0.29503	2.89192	0.19331	0.25454	0.98743	11345.3	33.6828	0.241342	0.239239	0.243446	0.985487	13099.6	34.509
B	2	CS28822	Wl-0	20000	15.305	0.0516009	-91362.8	131363	9.61232	20.9977	-0.0155116	0.118713	0.992511	2972.37	18.1732	1.05305	0.223954	0.35932	1.74679	0.199203	0.248705	0.991829	3242.78	18.0077	0.225891	0.224304	0.227477	0.991803	3253.12	17.197
B	2	CS28833	Wt-3	6915.84	14.7038	0.0682703	-11330.8	25162.4	5.65593	23.7516	0.00430118	0.132239	0.992269	6802.21	27.4918	3.38049	0.196052	0.901014	5.85996	0.168298	0.223805	0.98613	12203.6	34.9336	0.241613	0.238604	0.244622	0.969085	27201.7	49.7281
B	2	CS28847	Zu-1	1946.23	17.7214	0.0964828	482.526	3409.93	8.04732	27.3955	0.0556271	0.137339	0.996825	1636.2	13.4833	4.60966	0.175439	1.45002	7.76929	0.149333	0.201545	0.983882	8307.04	28.8219	0.232707	0.228975	0.236439	0.949676	25936.9	48.5583
B	2	CS28848	Ors-1	6241.3	13.2812	0.0729502	-620.487	13103.1	8.71709	17.8453	0.0387901	0.10711	0.997351	4671.64	22.7831	8.78993	0.174596	3.85091	13.7289	0.15319	0.196003	0.988885	19602.3	44.2744	0.255792	0.251323	0.26026	0.927089	128588	108.12
B	2	CS28849	Ors-2	2928.33	14.7348	0.0903352	-360.043	6216.71	4.27801	25.1915	0.0327534	0.147917	0.992632	8876.12	31.4044	9.69687	0.164106	2.83154	16.5622	0.137029	0.191184	0.979538	24649.6	49.6483	0.249068	0.243961	0.254174	0.902927	116938	103.105
B	2	CS76083	11ME1.32	2999.47	17.1374	0.0918174	-594.905	6593.85	4.34688	29.9279	0.0341177	0.149517	0.993705	6024.28	25.8721	5.68729	0.178941	1.48035	9.89423	0.150803	0.20708	0.982199	17033.9	41.2721	0.243961	0.239915	0.248007	0.941699	55789.6	71.2164
B	2	CS76084	11PNA4.101	9104.53	13.0403	0.0601445	-15300.4	33509.4	7.88447	18.1962	0.00770997	0.112579	0.993993	5474.39	24.663	4.37978	0.187694	1.66908	7.09048	0.164217	0.211172	0.988791	10215.1	31.961	0.242957	0.239688	0.246226	0.962145	34497.6	56.0013
B	2	CS76085	328PNA054	11487.1	13.8221	0.0614964	-18553.7	41527.8	8.09995	19.5443	0.0100153	0.112978	0.994693	7015.92	27.9204	4.2551	0.195234	1.55173	6.95847	0.171188	0.21928	0.989404	14007.2	37.4263	0.249346	0.246202	0.25249	0.965955	45004.7	63.9636
B	2	CS76087	Ag-0	3778.43	15.2092	0.0778618	-3492.87	11049.7	4.33056	26.0879	0.0138715	0.141852	0.992076	5253.54	24.1604	3.81349	0.18665	0.976752	6.65023	0.158423	0.214876	0.983856	10703.5	32.7162	0.236771	0.23343	0.240111	0.961016	25845.8	48.4729
B	2	CS76088	Alc-0	8313.51	13.7665	0.066844	-9104.02	25731	7.37749	20.1555	0.0161104	0.117578	0.994649	7531.22	28.9275	5.47083	0.187406	1.98475	8.95691	0.163232	0.21158	0.988141	16689.8	40.8531	0.250908	0.247281	0.254535	0.953721	65134.1	76.9498
B	2	CS76089	ALL1-2	4892.27	15.2716	0.0762849	-3663.14	13447.7	6.06205	24.481	0.0213941	0.131176	0.994235	5353.3	24.3887	4.23553	0.188999	1.3053	7.16577	0.162766	0.215231	0.986415	12614.9	35.5175	0.242993	0.239645	0.246341	0.960946	36264.9	57.4178
B	2	CS76090	ALL1-3	9584.17	13.5529	0.0667346	-14972.8	34141.1	5.85723	21.2486	0.00417791	0.129291	0.991729	16398.7	42.6857	6.80504	0.185676	2.01489	11.5952	0.158957	0.212394	0.985226	29290.9	54.121	0.257274	0.253223	0.261325	0.942263	114469	102.011
B	2	CS76092	App1-16	13342.1	13.2833	0.0600616	-17269	43953.1	8.84669	17.7198	0.0159859	0.104137	0.995867	7295.78	28.4718	5.66928	0.19027	2.39449	8.94408	0.168375	0.212164	0.990579	16630	40.7799	0.255064	0.251533	0.258595	0.956261	77207.2	83.7785
B	2	CS76093	Ba1-2	20000	13.9071	0.0554671	-54607.7	94607.7	8.72921	19.085	-0.00187799	0.112812	0.993504	9840.25	33.066	3.8037	0.201977	1.49034	6.11706	0.179002	0.224952	0.990947	13714.8	37.0335	0.251876	0.249039	0.254713	0.972287	41982.9	61.7789
B	2	CS76094	Bay-0	6638.69	16.9648	0.0882032	-346.398	13623.8	7.23102	26.6985	0.0427128	0.133694	0.996168	13907.8	39.3105	9.66587	0.183818	3.03425	16.2975	0.15776	0.209875	0.985697	51914	72.0514	0.268368	0.263772	0.272965	0.926172	267963	156.078
B	2	CS76095	Belmonte-4-94	19566.5	15.0764	0.0580662	-34877.8	74010.9	10.0728	20.0801	0.0135286	0.102604	0.99654	4805.73	23.1078	2.69782	0.212583	1.1142	4.28144	0.190469	0.234697	0.992649	10209.9	31.9529	0.249643	0.24738	0.251906	0.982945	23689.1	46.4064
B	2	CS76096	Bg2	4152.65	17.2242	0.0886623	309.111	7996.19	8.43834	26.01	0.0485003	0.128824	0.997037	4151.26	21.4768	5.91768	0.184423	2.01153	9.82383	0.159359	0.209488	0.986812	18476.2	42.984	0.25085	0.246989	0.254712	0.947463	73603.7	81.8
B	2	CS76097	Bla-1	20000	11.8919	0.0472854	-45313.9	85313.9	10.2635	13.5203	0.00708315	0.0874876	0.99595	3937.97	20.9177	5.03329	0.184084	2.62782	7.43875	0.165934	0.202233	0.992896	6907.26	26.2817	0.244557	0.241261	0.247854	0.960664	38244.2	58.9639
B	2	CS76098	Blh-1	3462.87	13.6251	0.0802138	-2239.35	9165.1	3.8827	23.3675	0.0157896	0.144638	0.990564	9181.24	31.9396	7.69701	0.168537	2.11526	13.2788	0.140849	0.196225	0.979943	19514.6	44.1753	0.244904	0.240236	0.249572	0.919711	78119.2	84.2719
B	2	CS76099	Bor-1	20000	12.615	0.047119	-86369.1	126369	9.90522	15.3248	-0.0147308	0.108969	0.991203	5607.04	24.9601	3.16111	0.193208	1.22505	5.09717	0.170014	0.216402	0.989665	6587.72	25.6665	0.236317	0.233612	0.239022	0.974054	16537.7	38.774
B	2	CS76100	Bor-4	5268.32	17.0713	0.0910898	9.43416	10527.2	6.72388	27.4187	0.0439845	0.138195	0.995815	11821.6	36.2424	9.45957	0.18012	2.90033	16.0188	0.153753	0.206487	0.984602	43496.3	65.9517	0.263927	0.259269	0.268586	0.923311	216624	140.332
B	2	CS76101	Br-0	6067.29	16.7852	0.0855711	-339.47	12474	8.03526	25.5352	0.0433301	0.127812	0.996735	8183.59	30.1544	7.38879	0.186786	2.40063	12.377	0.161171	0.212402	0.98672	33287.4	57.6952	0.261389	0.257238	0.265539	0.940177	149953	116.756
B	2	CS76102	Bro1-6	10839	14.239	0.0630245	-16973.4	38651.4	7.92111	20.5569	0.0106838	0.115365	0.99468	6643.56	27.1693	3.92119	0.197188	1.39372	6.44865	0.172806	0.221569	0.989338	13314.6	36.4892	0.248249	0.245223	0.251274	0.968553	39271.5	59.7506
B	2	CS76105	Bur-0	2774.31	14.2284	0.0877054	328.02	5220.59	6.94699	21.5099	0.0450288	0.130382	0.995796	4062.27	21.2453	9.13966	0.162507	3.40952	14.8698	0.138514	0.186501	0.983341	16096	40.1198	0.245309	0.24037	0.250247	0.907516	89355.5	90.1289
B	2	CS76106	C24	1885.29	27.8754	0.133697	1179.82	2590.75	9.16244	46.5884	0.0913807	0.176013	0.997051	4362.76	22.0171	10.4546	0.164698	1.9318	18.9774	0.133527	0.19587	0.973698	38911.3	62.3789	0.25237	0.246893	0.257846	0.891408	160654	120.851
B	2	CS76107	CAM-16	1850.2	16.6793	0.103669	444.323	3256.08	4.61619	28.7424	0.0502732	0.157066	0.993855	5022.64	23.6235	9.43136	0.158228	2.73149	16.1312	0.130994	0.185461	0.977334	18525.2	43.0409	0.242244	0.236987	0.247501	0.894918	85882.9	88.3602
B	2	CS76108	CAM-61	14757	12.9389	0.0465094	-34321.1	63835	11.3614	14.5164	0.00967839	0.0833405	0.996993	776.43	9.28816	1.81414	0.196868	0.942502	2.68577	0.178692	0.215044	0.993951	1561.94	12.4978	0.219232	0.217499	0.220964	0.989483	2715.48	15.7118
B	2	CS76109	Can-0	19999.6	12.8706	0.0463619	-80067.4	120067	10.5597	15.1815	-0.00892418	0.101648	0.993241	3268.62	19.0573	2.48271	0.196706	0.964783	4.00063	0.173575	0.219836	0.990273	4704.02	21.6888	0.230786	0.228415	0.233156	0.980481	9439.33	29.2937
B	2	CS76110	Cen-0	5051.95	15.1366	0.0781591	-2338.37	12442.3	6.77566	23.4975	0.0288387	0.12748	0.995206	5890.37	25.5829	5.49317	0.184756	1.85745	9.12888	0.159626	0.209886	0.986789	16232	40.289	0.248432	0.244699	0.252166	0.95083	60414.1	74.1093
B	2	CS76111	CIBC17	3457.82	16.4784	0.088989	689.298	6226.34	8.95775	23.999	0.0527241	0.125254	0.997446	2897.41	17.9425	6.24373	0.17875	2.24917	10.2383	0.154411	0.203088	0.986571	15235.2	39.0323	0.247232	0.243214	0.251249	0.942194	65578.5	77.212
B	2	CS76113	Col-0	20000	12.6233	0.0452684	-82909.9	122910	10.6511	14.5955	-0.00970516	0.100242	0.992988	3089.28	18.5271	2.60301	0.193587	1.12839	4.07764	0.172135	0.215038	0.991184	3884.07	19.7081	0.229457	0.227085	0.231828	0.980027	8799.42	28.2833
B	2	CS76114	Ct-1	6103.85	16.0577	0.0861216	-1785.13	13992.8	5.35871	26.7567	0.0317281	0.140515	0.994232	17492.5	44.0864	9.88877	0.179824	2.85993	16.9176	0.152794	0.206855	0.983733	49334	70.2382	0.265272	0.260524	0.27002	0.920225	241932	148.303
B	2	CS76115	CUR-3	1212.43	18.3064	0.104749	298.356	2126.5	5.26894	31.3439	0.0535105	0.155988	0.994834	1611.82	13.3825	4.61046	0.166471	1.2649	7.95603	0.138743	0.194198	0.979348	6443.76	25.3846	0.223849	0.219851	0.227847	0.940654	18516.9	41.0287
B	2	CS76116	Cvi-0	4845.15	12.2675	0.0591466	-8438.45	18128.8	7.54884	16.9862	0.00499759	0.113296	0.992994	2107.8	15.3036	3.1756	0.179484	1.22736	5.12384	0.156151	0.202818	0.98758	3736.79	19.3308	0.222874	0.219931	0.225816	0.968361	9519.45	29.4178
B	2	CS76117	Dra3-1	5607.45	13.3137	0.0623273	-13802.6	25017.5	5.48086	21.1466	-0.010188	0.134843	0.988854	4720.35	22.9016	2.90816	0.188473	0.69066	5.12565	0.159556	0.217391	0.983318	7065.31	26.5806	0.228503	0.225513	0.231494	0.968612	13293.4	34.7634
B	2	CS76119	DraIV1-14	3310.75	15.589	0.0854745	292.505	6329	8.35095	22.8271	0.0470772	0.123872	0.997004	2735.47	17.4339	5.95734	0.176661	2.22779	9.68689	0.152827	0.200494	0.986666	12175.5	34.8933	0.243433	0.239467	0.247399	0.942945	52097.4	68.8195
B	2	CS76120	DraIV1-5	1491.49	18.6464	0.107677	368.459	2614.52	4.21141	33.0814	0.0526871	0.162667	0.994073	3197.3	18.8482	6.33859	0.164777	1.57225	11.1049	0.136026	0.193528	0.977366	12208.7	34.9409	0.233988	0.229422	0.238554	0.922906	41584.8	61.4852
B	2	CS76122	DraIV6-16	20000	13.7894	0.0601167	-24849.7	64849.7	9.33725	18.2416	0.0182225	0.102011	0.996455	11680.8	36.0259	6.66179	0.195692	2.91817	10.4054	0.174426	0.216958	0.991687	27394	52.3393	0.266388	0.262748	0.270028	0.954165	151035	117.177
B	2	CS76123	DraIV6-35	12488.9	11.9968	0.0581488	-24403.7	49381.6	7.35307	16.6405	0.00105728	0.11524	0.991889	15597.6	41.6301	8.92924	0.175807	3.33925	14.5192	0.151967	0.199647	0.986272	26401	51.3819	0.257577	0.253058	0.262095	0.924731	144748	114.712
B	2	CS76124	Duk	10386.5	13.7524	0.0612386	-16460.6	37233.7	8.21162	19.2933	0.0106613	0.111816	0.99477	5511.27	24.746	4.01321	0.19346	1.54381	6.48262	0.170159	0.21676	0.989719	10833.2	32.9138	0.245419	0.242359	0.248478	0.967263	34496.5	56.0004
B	2	CS76125	Eden-2	20000	12.6051	0.0524331	-35109.5	75109.5	9.91256	15.2977	0.0119918	0.0928744	0.996273	6130.46	26.0991	5.61562	0.189502	2.74234	8.48889	0.170104	0.2089	0.992468	12391.2	35.2011	0.253963	0.250539	0.257386	0.958421	68398.8	78.8547
B	2	CS76126	Edi-0	10405.4	13.7838	0.0650539	-7108	27918.8	9.16476	18.4028	0.0269829	0.103125	0.996994	5236.23	24.1206	5.79595	0.189284	2.55711	9.03479	0.168097	0.210472	0.991044	15600	39.4968	0.254903	0.25134	0.258466	0.955257	77938.6	84.1744
B	2	CS76151	KBS-Mac-8	10028.9	14.587	0.0643467	-10945.4	31003.3	8.91341	20.2607	0.0203193	0.108374	0.99633	4166.5	21.5162	3.54578	0.199126	1.42417	5.66739	0.176504	0.221747	0.991017	10198.2	31.9347	0.246435	0.243643	0.249227	0.973269	30348	52.5253
B	2	CS76167	Lillo-1	2809.78	15.7735	0.083753	-597.961	6217.53	6.74371	24.8033	0.0358961	0.13161	0.995523	2484.34	16.6144	4.01639	0.181722	1.33022	6.70256	0.156304	0.207141	0.985944	7800.48	27.9293	0.233815	0.230448	0.237183	0.959612	22413.3	45.1395
B	3	CS28620	PHW-20	5608.93	13.5354	0.0729247	-503.277	11721.1	8.96911	18.1016	0.0395843	0.106265	0.997537	3271.9	19.0668	7.10847	0.177119	3.14901	11.0679	0.155917	0.198321	0.989471	13986.7	37.3989	0.250437	0.246344	0.254529	0.93913	80861.1	85.738
B	3	CS28622	PHW-22	13125.8	14.3407	0.0669746	-1796.66	28048.3	10.7669	17.9144	0.0401847	0.0937645	0.998583	4201.72	21.6069	6.78604	0.193103	3.23201	10.3401	0.173269	0.212937	0.992548	22100	47.0106	0.264507	0.260828	0.268185	0.95301	139356	112.555
B	3	CS28626	PHW-26	13179.2	13.8469	0.0657982	-10866.7	37225.1	8.59689	19.0968	0.023506	0.108091	0.99632	11124	35.1568	7.58465	0.189446	3.13525	12.034	0.167205	0.211687	0.990194	29642.9	54.4453	0.265003	0.261033	0.268973	0.944839	166749	123.122
B	3	CS28628	PHW-28	11616	12.4787	0.0519165	-21811.1	45043.1	9.83368	15.1237	0.0102543	0.0935786	0.995959	2171.34	15.5326	3.37396	0.187799	1.61909	5.12884	0.16807	0.207529	0.991997	4300.3	20.7372	0.233372	0.230636	0.236107	0.97312	14443.5	36.236
B	3	CS28631	PHW-31	20000	11.9413	0.0442477	-52329.6	92329.5	10.7955	13.0872	0.00561999	0.0828754	0.996195	2019.54	14.9798	3.64024	0.185005	1.99821	5.28226	0.16788	0.20213	0.993695	3345.9	18.2918	0.233437	0.230673	0.236201	0.972123	14794.9	36.6741
B	3	CS28633	PHW-33	11665.3	13.5668	0.0597108	-9341.27	32671.9	10.1278	17.0058	0.0261682	0.0932534	0.997681	2672.58	17.2323	4.13149	0.193974	1.97916	6.28383	0.17425	0.213699	0.992699	8412.84	29.0049	0.247007	0.244055	0.249959	0.969644	34977.9	56.3898
B	3	CS28635	PHW-35	5716.85	11.3003	0.0625548	-3412.52	14846.2	7.98351	14.6171	0.0241204	0.100989	0.99597	3594.06	19.9835	8.35192	0.164603	4.03475	12.6691	0.144837	0.184368	0.988848	9945.47	31.5364	0.24407	0.239532	0.248609	0.920809	70621.7	80.1259
B	3	CS28636	PHW-36	10248.5	14.6805	0.068251	-6122.76	26619.7	9.21298	20.148	0.0294998	0.107002	0.997117	5518.68	24.7626	5.17847	0.194894	2.15767	8.19926	0.172814	0.216974	0.990996	17236.8	41.5172	0.25628	0.252931	0.25963	0.96125	74184.5	82.1221
B	3	CS28637	PHW-37	16564.6	14.2542	0.0603533	-18081.5	51210.8	9.94872	18.5597	0.0219512	0.0987554	0.997167	5576.4	24.8918	4.47335	0.200696	2.00011	6.94659	0.179803	0.22159	0.992465	14831	38.5111	0.25661	0.253599	0.259621	0.969	61013	74.4758
B	3	CS28640	Pla-0	5558.73	15.1346	0.0744933	-3668.69	14786.2	7.14792	23.1214	0.0252208	0.123766	0.995348	4763.46	23.006	4.27963	0.19044	1.48909	7.07017	0.165727	0.215154	0.98812	12163.2	34.8758	0.244807	0.241541	0.248074	0.962828	38059.7	58.8215
B	3	CS28645	Pn-0	19953.7	12.5699	0.0565732	-24798.9	64706.3	9.36722	15.7726	0.0173956	0.0957508	0.996468	11134.5	35.1734	8.78176	0.18513	4.14444	13.4191	0.165083	0.205177	0.991491	26826.9	51.7947	0.26616	0.26199	0.27033	0.937902	195783	133.411
B	3	CS28650	Pog-0	5538.78	11.4172	0.0727739	-3495.86	14573.4	5.26597	17.5684	0.0162318	0.129316	0.991255	19475.7	46.5184	16.2634	0.156956	6.01358	26.5133	0.132782	0.18113	0.981496	41207.4	64.193	0.261138	0.255252	0.267023	0.86641	297499	164.455
B	3	CS28663	PUZ24	2244.52	24.4377	0.118243	971.403	3517.63	7.1445	41.7308	0.0718668	0.164619	0.996492	4494.6	22.3472	7.08055	0.17615	1.54162	12.6195	0.146363	0.205936	0.979482	26291.8	51.2755	0.249293	0.244766	0.253819	0.927432	92988.8	91.943
B	3	CS28685	Rhen-1	5252.53	14.9305	0.080568	800.363	9704.69	9.57737	20.2835	0.0492314	0.111905	0.997983	3490.63	19.6939	7.6584	0.179082	3.14684	12.17	0.156674	0.201491	0.988613	19705.3	44.3906	0.255118	0.250896	0.25934	0.936023	110708	100.321
B	3	CS28692	Rou-0	2188.96	13.1826	0.0858183	263.485	4114.43	6.72039	19.6447	0.0434354	0.128201	0.995561	2839.82	17.7633	8.58167	0.15741	3.29219	13.8711	0.133773	0.181048	0.982531	11175.1	33.4292	0.237968	0.233012	0.242923	0.905189	60651.9	74.255
B	3	CS28713	RRS-7	8243.56	15.2826	0.0785386	575.018	15912.1	9.84613	20.7191	0.046995	0.110082	0.998058	6376.88	26.6184	8.72916	0.185781	3.56008	13.8982	0.163305	0.208257	0.989567	34259.7	58.5318	0.266561	0.262292	0.270829	0.936165	209628	138.048
B	3	CS28720	S96	2521.45	19.0344	0.106444	1303.09	3739.82	10.025	28.0438	0.072869	0.14002	0.997847	2965.33	18.1516	9.18859	0.168295	2.79391	15.5833	0.141722	0.194869	0.981591	25360.8	50.3595	0.251182	0.246238	0.256127	0.910827	122846	105.678
B	3	CS28724	Sapporo-0	2118.83	10.7741	0.0745968	-1425.17	5662.83	4.10128	17.4468	0.0100539	0.13914	0.98759	5457.65	24.6253	9.44395	0.147584	3.19223	15.6957	0.122087	0.173082	0.975936	10583.2	32.5318	0.231863	0.226429	0.237298	0.880465	52571.1	69.1317
B	3	CS28725	Sav-0	6133.45	17.4437	0.0865703	-981.018	13247.9	7.23739	27.6499	0.0399743	0.133166	0.996173	9457.06	32.4158	6.72352	0.189925	2.05977	11.3873	0.16363	0.216219	0.986549	33237	57.6516	0.261005	0.257022	0.264988	0.94525	135286	110.9
B	3	CS28729	Sei-0	5035.93	17.3279	0.0957814	744.003	9327.86	6.76011	27.8957	0.049734	0.141829	0.995909	14287.1	39.8429	12.2755	0.174588	3.71317	20.8378	0.148014	0.201161	0.983138	58891.7	76.7409	0.268072	0.262903	0.273241	0.904512	333499	174.121
B	3	CS28732	Sg-1	5040.86	17.0489	0.0915276	404.126	9677.59	7.36293	26.7348	0.047475	0.13558	0.996304	9875.27	33.1248	9.58579	0.178693	3.06038	16.1112	0.152795	0.204591	0.984818	40560.6	63.6872	0.263006	0.258308	0.267704	0.921528	209643	138.053
B	3	CS28739	Si-0	7923.96	13.319	0.0675278	-1478.37	17326.3	9.6256	17.0124	0.0372835	0.0977722	0.997972	3177.43	18.7896	7.00156	0.180716	3.31664	10.6865	0.160707	0.200725	0.991017	14073.9	37.5152	0.253425	0.249465	0.257385	0.943245	88920.1	89.9091
B	3	CS28743	Sp-0	8619.43	19.6213	0.0925298	-62.2296	17301.1	7.78667	31.4559	0.0475797	0.13748	0.996767	18460.5	45.2898	8.6147	0.195936	2.416	14.8134	0.168708	0.223164	0.986707	75896.8	87.1187	0.276084	0.271841	0.280326	0.939366	346182	177.401
B	3	CS28750	Ste-0	4617.35	19.5108	0.102532	1380.4	7854.3	7.84589	31.1756	0.0598417	0.145222	0.996732	11333	35.4855	11.3426	0.177225	3.21542	19.4698	0.149952	0.204498	0.982934	59188.2	76.9339	0.267749	0.26271	0.272788	0.910196	311452	168.267
B	3	CS28758	Tha-1	4740.67	11.4704	0.0596201	-5554.97	15036.3	7.62164	15.3191	0.012903	0.106337	0.99554	1650.41	14.3632	5.29433	0.166837	2.47241	8.11625	0.146495	0.187179	0.989904	3735.94	20.3741	0.229379	0.225537	0.233222	0.944875	20398.3	45.1645
B	3	CS28759	Ting-1	5591.97	15.2498	0.0861781	1575.19	9608.76	9.45165	21.0479	0.054718	0.117638	0.997934	6092.1	26.0173	11.7168	0.173385	4.57203	18.8616	0.150144	0.196626	0.986765	39019.2	62.4654	0.265181	0.260174	0.270187	0.909208	267675	155.994
B	3	CS28760	Tiv-1	7831.27	12.1646	0.0645945	-5787.17	21449.7	7.85357	16.4756	0.0219329	0.107256	0.995509	7115.85	28.1185	8.85604	0.172586	3.93313	13.779	0.151393	0.193779	0.988687	17923.9	42.3366	0.2541	0.249611	0.25859	0.925207	118499	103.791
B	3	CS28779	Tscha-1	8020.95	15.6028	0.081477	-128.344	16170.2	8.77076	22.4348	0.0440084	0.118946	0.997266	10440.7	34.0599	9.96588	0.183731	3.74277	16.189	0.160014	0.207447	0.988072	45548.4	67.4896	0.269418	0.264875	0.273962	0.927434	277103	158.717
B	3	CS28780	Tsu-0	19687.8	14.8299	0.0655397	-17054.5	56430.1	9.33683	20.323	0.0249631	0.106116	0.996937	14546.3	40.2027	7.03967	0.200183	2.93827	11.1411	0.178163	0.222203	0.991601	39890.9	63.1592	0.272861	0.269189	0.276532	0.954128	217877	140.737
B	3	CS28786	Ty-0	5092.56	17.2092	0.0949285	1543.35	8641.76	8.85677	25.5616	0.0580672	0.13179	0.997374	8982.55	31.5921	12.0303	0.174948	3.97817	20.0824	0.149451	0.200444	0.984546	52863.6	72.7074	0.267681	0.26258	0.272782	0.907037	317993	170.025
B	3	CS28787	Uk-1	5304.98	17.3345	0.0897547	1596.68	9013.29	10.3908	24.2781	0.0584886	0.121021	0.998213	4416.07	22.1512	7.84983	0.184394	2.8086	12.8911	0.160008	0.20878	0.987559	30736.3	55.4403	0.261263	0.257026	0.265499	0.937183	155191	118.778
B	3	CS28788	Uk-2	1818.23	24.1479	0.111423	443.913	3192.55	5.47244	42.8233	0.0599894	0.162857	0.995967	2373.62	16.24	3.4347	0.188038	0.689375	6.18003	0.157722	0.218355	0.981939	10631.3	32.6057	0.234242	0.230919	0.237565	0.962066	22329	45.0545
B	3	CS28800	Ven-1	11625.4	14.9965	0.0773982	-1117.85	24368.6	8.97555	21.0175	0.041141	0.113655	0.997387	16268	42.5154	12.4807	0.184454	4.91492	20.0466	0.161435	0.207472	0.988853	69402.7	83.3083	0.278418	0.273607	0.283229	0.918894	504957	214.255
B	3	CS28804	Wa-1	1218.21	20.0631	0.12433	686.577	1749.85	5.89737	34.2288	0.0763914	0.172269	0.995219	3173.76	18.7787	11.5016	0.147326	2.78512	20.2181	0.118133	0.17652	0.969323	20366.3	45.129	0.238811	0.232747	0.244874	0.856892	95007.2	92.9355
B	3	CS28808	Wag-3	7555.89	17.683	0.0876358	-618.78	15730.6	7.6828	27.6832	0.043092	0.13218	0.996546	13700.2	39.016	8.28103	0.190895	2.59478	13.9673	0.164873	0.216917	0.98702	51489.6	71.7562	0.269657	0.265427	0.273886	0.938689	243204	148.692
B	3	CS28809	Wag-4	4201.14	22.3078	0.112987	1725.05	6677.24	7.65729	36.9582	0.0687178	0.157256	0.996669	13485.9	38.7096	12.7224	0.175776	3.07227	22.3724	0.14689	0.204661	0.980592	78577.1	88.6437	0.270539	0.26523	0.275847	0.900758	401795	191.12
B	3	CS28810	Wag-5	2575.2	17.7604	0.0816695	-1454.17	6604.57	6.42173	29.0991	0.0289846	0.134354	0.995498	1164.67	11.3757	1.52125	0.202644	0.424562	2.61793	0.175415	0.229873	0.987736	3172.61	17.8118	0.218389	0.216312	0.220467	0.985577	3731.07	18.4171
B	3	CS28812	WAR	10443.6	16.9534	0.0771057	-4319.5	25206.7	8.78993	25.1169	0.0349544	0.119257	0.997014	9166.84	31.9145	5.35992	0.202038	1.92207	8.79777	0.177809	0.226267	0.990109	30368.4	55.1075	0.264617	0.261239	0.267995	0.961496	118218	103.668
B	3	CS28814	Wc-2	4208.96	22.1405	0.114006	1873.99	6543.94	7.97922	36.3017	0.070906	0.157106	0.996779	14000.7	39.4415	14.3322	0.1728	3.46975	25.1947	0.143908	0.201693	0.979743	88040.4	93.8299	0.271984	0.266419	0.27755	0.890138	477474	208.343
B	3	CS28822	Wl-0	3071.83	15.1239	0.0916656	-207.531	6351.18	4.52592	25.722	0.0356631	0.147668	0.993127	9310.8	32.1642	10.1568	0.164598	3.05106	17.2625	0.137846	0.191349	0.980116	26937.6	51.9014	0.251261	0.246112	0.25641	0.901244	133788	110.284
B	3	CS28833	Wt-3	3106.99	20.2252	0.0967801	-266.028	6480.01	5.11269	35.3377	0.0426418	0.150918	0.995314	4533.97	22.4449	3.79859	0.193375	0.876113	6.72106	0.164241	0.222509	0.984376	15118.1	38.8819	0.243277	0.239985	0.246569	0.963211	35597.3	56.8869
B	3	CS28847	Zu-1	1247.46	23.2913	0.123564	580.509	1914.41	4.82886	41.7537	0.0714184	0.17571	0.995086	2699.78	17.3198	6.95402	0.161744	1.44838	12.4597	0.131436	0.192053	0.973771	14408.9	37.959	0.234408	0.229513	0.239304	0.910997	48894.6	66.6705
B	3	CS28848	Ors-1	11435	13.342	0.0677012	-1333.32	24203.3	9.82855	16.8555	0.0390963	0.0963062	0.998202	5986.59	25.791	9.89206	0.181766	4.72881	15.0553	0.161929	0.201603	0.99133	28872.6	53.7332	0.267224	0.262801	0.271646	0.929974	233203	145.603
B	3	CS28849	Ors-2	3326.82	16.4399	0.0909648	1222.2	5431.45	10.0414	22.8384	0.0604035	0.121526	0.998157	2272.27	15.8894	7.03941	0.175924	2.60466	11.4742	0.151934	0.199914	0.986458	16697	40.862	0.248879	0.244639	0.253119	0.935271	79811.8	85.1799
B	3	CS76083	11ME1.32	8593.48	13.8991	0.0681661	-5504.74	22691.7	8.47627	19.322	0.0267566	0.109576	0.996445	5988.29	25.7947	6.04402	0.187109	2.50397	9.58407	0.164887	0.209331	0.989911	16995.7	41.2258	0.254304	0.250608	0.258	0.951791	81210.6	85.9231
B	3	CS76084	11PNA4.101	6761.42	17.6524	0.0883987	-583.664	14106.5	7.31562	27.9892	0.0424957	0.134302	0.99627	12631.5	37.4634	8.22888	0.188361	2.56392	13.8938	0.162252	0.21447	0.986449	45891.1	67.7429	0.266919	0.262639	0.271199	0.93656	214836	139.752
B	3	CS76085	328PNA054	5339.54	16.4791	0.0871219	-497.942	11177	6.93207	26.0261	0.0404924	0.133751	0.995857	9670.67	32.7799	8.16653	0.182019	2.67504	13.658	0.156465	0.207573	0.985859	33008.8	57.4533	0.260385	0.256016	0.264753	0.932578	157378	119.612
B	3	CS76087	Ag-0	5696.41	11.5398	0.0690974	-894.462	12287.3	7.92414	15.1555	0.0341873	0.104007	0.996723	5311.95	24.2944	12.2874	0.161393	5.84232	18.7325	0.141311	0.181476	0.987989	19467.9	44.1225	0.255165	0.24994	0.260389	0.895167	169919	124.287
B	3	CS76088	Alc-0	9333.36	14.8387	0.074588	-4131.65	22798.4	7.93856	21.7389	0.030967	0.118209	0.996255	11775.3	36.1713	8.11894	0.187599	3.03274	13.2051	0.163835	0.211363	0.988607	35818.7	59.8487	0.265685	0.261521	0.26985	0.939461	190338	131.543
B	3	CS76089	ALL1-2	7385.99	12.623	0.0693146	-6599.77	21371.7	6.3095	18.9365	0.0155924	0.123037	0.993192	14096.8	39.5767	9.86685	0.173271	3.57233	16.1614	0.148955	0.197586	0.985443	30141.9	54.9016	0.258763	0.254023	0.263502	0.918022	169745	124.223
B	3	CS76090	ALL1-3	4827.15	19.8098	0.102969	1904.12	7750.18	9.50511	30.1146	0.0660101	0.139928	0.99759	9101.26	31.8002	11.3222	0.178782	3.31805	19.3263	0.151888	0.205676	0.983781	61251.9	78.2636	0.269217	0.264231	0.274203	0.91261	330023	173.211
B	3	CS76092	App1-16	1830.09	30.9283	0.145045	1261.7	2398.48	9.06712	52.7896	0.101357	0.188734	0.996839	5750.09	25.2765	14.5288	0.156677	2.45951	26.5981	0.12481	0.188544	0.968939	56503.2	75.1686	0.256585	0.250326	0.262844	0.855266	263287	154.71
B	3	CS76093	Ba1-2	2560.18	21.9881	0.114839	1261.14	3859.23	8.75951	35.2167	0.0743001	0.155379	0.997095	4922.06	23.3858	9.65728	0.170117	2.40604	16.9085	0.141466	0.198769	0.979263	35135.3	59.275	0.254801	0.249727	0.259875	0.90722	157203	119.546
B	3	CS76094	Bay-0	19238.9	16.7647	0.072368	-12614.1	51091.8	9.20793	24.3215	0.0302858	0.11445	0.997118	18020.4	44.7467	6.31735	0.208857	2.30994	10.3248	0.184937	0.232777	0.99112	55524.5	74.5148	0.277437	0.273964	0.280911	0.960078	249615	150.639
B	3	CS76095	Belmonte-4-94	4053.13	20.2433	0.10839	1849.55	6256.7	9.10265	31.384	0.0700974	0.146683	0.997335	9367.46	32.2619	13.2344	0.171945	3.71852	22.7503	0.144526	0.199364	0.981441	65226.9	80.7632	0.26822	0.26281	0.273629	0.895247	368163	182.946
B	3	CS76096	Bg2	4298.27	16.1752	0.0845314	-140.794	8737.33	8.12924	24.2211	0.0434937	0.125569	0.996769	4126.35	21.4122	5.89219	0.182976	2.10355	9.68083	0.158548	0.207403	0.987194	16354.8	40.4411	0.249264	0.245414	0.253113	0.947414	67159.2	78.1369
B	3	CS76097	Bla-1	4276.37	11.0267	0.0730628	-1483.33	10036.1	5.97821	16.0751	0.0246345	0.121491	0.993239	10074.2	33.4568	15.2654	0.152225	6.40021	24.1306	0.129904	0.174546	0.982857	25543	50.5401	0.254159	0.248276	0.260042	0.862996	204140	136.229
B	3	CS76098	Blh-1	3546.89	12.385	0.0737838	-10647.8	17741.6	1.5358	23.2342	-0.0405448	0.188112	0.986158	3743.36	24.9779	4.19809	0.192359	0.296562	8.09961	0.153009	0.231708	0.978915	5701.85	28.5403	0.252054	0.246682	0.257425	0.946316	14517.7	42.5994
B	3	CS76099	Bor-1	5785.26	12.9663	0.0617055	-2903.94	14474.5	9.7572	16.1754	0.0303348	0.0930763	0.997787	1015.83	10.624	3.45998	0.184067	1.74063	5.17932	0.165196	0.202939	0.992317	3526.43	18.7788	0.230606	0.227804	0.233408	0.97154	13062.6	34.4602
B	3	CS76100	Bor-4	12368.7	14.2092	0.0695723	-1441.85	26179.2	10.1728	18.2456	0.0404038	0.0987407	0.998276	6471.03	26.8142	8.68044	0.188468	3.96612	13.3948	0.167872	0.209065	0.991493	31926.5	56.5035	0.269015	0.264883	0.273147	0.940253	224236	142.776
B	3	CS76101	Br-0	6301.15	17.3673	0.100328	2232.34	10370	7.98567	26.749	0.0603592	0.140297	0.996805	23278.4	50.8575	21.4655	0.167769	6.68142	36.2495	0.141465	0.194073	0.981793	132671	115.183	0.281888	0.275744	0.288033	0.863668	993413	300.517
B	3	CS76102	Bro1-6	3624.09	14.1222	0.0806425	615.473	6632.71	9.01833	19.2261	0.0485648	0.11272	0.997705	2231.46	15.7461	7.24566	0.170956	3.10406	11.3873	0.149152	0.192761	0.987799	11863.4	34.4433	0.245055	0.240763	0.249347	0.931515	66588.5	77.8043
B	3	CS76103	Bu-0	2679.56	20.9275	0.124429	1572.41	3786.71	7.15835	34.6967	0.0801734	0.168685	0.996067	11999.1	36.5135	22.3957	0.150715	5.43162	39.3598	0.121581	0.179848	0.971117	88119.7	93.8721	0.266647	0.259686	0.273607	0.81648	559907	225.612
B	3	CS76105	Bur-0	1857.13	22.2231	0.115048	481.785	3232.48	2.68419	41.7619	0.0559611	0.174135	0.993866	5404.53	24.5052	6.88584	0.170554	1.43494	12.3368	0.140352	0.200756	0.97706	20212.9	44.9587	0.242744	0.238118	0.247371	0.922466	68315.4	78.8067
B	3	CS76106	C24	1708.4	29.5176	0.135832	545.254	2871.55	-7.61705	66.6523	0.057452	0.214211	0.990179	11922	36.396	9.47432	0.16458	0.6784	18.2702	0.12908	0.200081	0.966021	41247.6	64.2243	0.248607	0.243047	0.254167	0.88858	135255	110.887
B	3	CS76107	CAM-16	935.651	31.3354	0.147345	615.359	1255.94	5.68691	56.984	0.0968353	0.197854	0.99571	2140.49	15.4218	8.39452	0.153235	1.3298	15.4592	0.120903	0.185568	0.966159	16883.3	41.0893	0.232966	0.227395	0.238537	0.882515	58613.6	72.9966
B	3	CS76108	CAM-61	7352.64	14.2869	0.0719926	54.4344	14650.8	10.1996	18.3742	0.0438116	0.100174	0.998375	2760.58	17.5137	6.3225	0.185633	2.84984	9.79515	0.164785	0.206482	0.990953	15366.5	39.2001	0.254507	0.250754	0.258259	0.950179	84622.2	87.7093
B	3	CS76109	Can-0	11790.8	12.3148	0.0579056	-9193.55	32775.2	9.52255	15.1071	0.0245525	0.0912587	0.997358	3898.43	20.8125	6.7302	0.181083	3.35745	10.1029	0.162033	0.200132	0.991887	11972.5	34.6014	0.252336	0.248495	0.256177	0.946548	78878.1	84.6802
B	3	CS76110	Cen-0	7038.41	11.5208	0.0648355	-3990.85	18067.7	7.7066	15.335	0.0243514	0.10532	0.995682	7058.02	28.004	10.7423	0.166232	4.92649	16.5581	0.145543	0.18692	0.988203	19283.8	43.9134	0.254976	0.250077	0.259875	0.90951	147917	115.961
B	3	CS76111	CIBC17	2860.38	24.2632	0.119917	1388.04	4332.71	7.85832	40.6681	0.0756408	0.164193	0.996733	7517.13	28.9005	10.4922	0.172509	2.20454	18.7799	0.142394	0.202624	0.977993	50638.1	71.1605	0.260207	0.255003	0.265411	0.903868	221199	141.806
B	3	CS76113	Col-0	3645.49	16.5007	0.0889183	384.02	6906.97	8.11403	24.8874	0.0485272	0.129309	0.996852	3948.94	20.9469	6.43274	0.17943	2.20105	10.6644	0.15441	0.20445	0.985978	17589.6	41.94	0.249007	0.244935	0.25308	0.940893	74144.4	82.1
B	3	CS76114	Ct-1	4169.95	21.3387	0.105043	891.296	7448.6	6.45025	36.227	0.0566102	0.153476	0.996118	10528.7	34.2032	8.35321	0.183698	2.03758	14.6688	0.154982	0.212415	0.982726	46848.8	68.4462	0.262856	0.258332	0.26738	0.928907	192815	132.396
B	3	CS76115	CUR-3	20000	10.7509	0.0444662	-67320.2	107320	9.38036	12.1214	-0.00700392	0.0959362	0.992101	8672.83	31.0427	8.09873	0.169544	3.83672	12.3607	0.149459	0.18963	0.989201	11856.2	34.4329	0.247834	0.243519	0.252149	0.928829	78140.2	84.2832
B	3	CS76116	Cvi-0	12461.4	10.4372	0.0493813	-33666.6	58589.4	8.22825	12.6461	-0.00631484	0.105077	0.990629	10507.4	34.1686	9.44741	0.164321	3.99564	14.8992	0.142253	0.186389	0.986016	15679.7	39.5977	0.248378	0.243627	0.253128	0.913043	97503.4	94.1485
B	3	CS76117	Dra3-1	4120.68	15.7389	0.08795	995.673	7245.68	9.06158	22.4163	0.053589	0.122311	0.997607	4052.95	21.2209	8.43323	0.17515	3.11798	13.7485	0.151143	0.199157	0.986282	23228.6	48.196	0.254792	0.250275	0.25931	0.926455	124535	106.402
B	3	CS76119	DraIV1-14	2932.55	15.9468	0.0936201	1037.25	4827.85	8.85311	23.0405	0.0589444	0.128296	0.997466	3127.64	18.6418	9.05363	0.167058	3.24103	14.8662	0.142531	0.191584	0.983858	19921.9	44.6339	0.249427	0.244573	0.254282	0.912698	107747	98.9707
B	3	CS76120	DraIV1-5	20000	12.2812	0.0490219	-86299.9	126300	8.83817	15.7242	-0.0197719	0.117816	0.988782	12138.2	36.7244	4.64954	0.188822	1.62534	7.67374	0.164157	0.213486	0.987675	13336.6	36.5193	0.246312	0.242983	0.249641	0.960398	42852.3	62.4153
B	3	CS76122	DraIV6-16	3253.12	22.3923	0.117619	1607.14	4899.1	7.93995	36.8447	0.0744941	0.160743	0.996692	10070.4	33.4504	14.0645	0.16711	3.19912	24.9299	0.137598	0.196622	0.977085	69759.1	83.5219	0.265672	0.259916	0.271427	0.880676	363246	181.721
B	3	CS76123	DraIV6-35	6816.9	16.1249	0.0857878	1154.24	12479.6	9.32522	22.9246	0.0513131	0.120263	0.997697	8352.6	30.4642	10.4228	0.181196	3.89388	16.9517	0.157385	0.205007	0.987572	45077.8	67.14	0.268567	0.263895	0.27324	0.922851	279828	159.496
B	3	CS76124	Duk	3197.56	17.8062	0.0959457	512.977	5882.14	7.18302	28.4294	0.0512346	0.140657	0.996229	4984.67	23.5341	7.11071	0.176815	2.23501	11.9864	0.150712	0.202917	0.984155	20942.3	45.7627	0.250127	0.245805	0.254449	0.932913	88669.9	89.7825
B	3	CS76125	Eden-2	8045.64	16.4688	0.0773362	-1410.09	17501.4	9.70905	23.2286	0.0412158	0.113457	0.997714	4794.9	23.0817	5.01548	0.19759	1.93274	8.09822	0.174343	0.220838	0.990393	20153.7	44.8928	0.257759	0.254437	0.261081	0.962337	79009.6	84.7508
B	3	CS76126	Edi-0	3996.97	16.8179	0.0941279	808.754	7185.18	7.64277	25.9931	0.0522847	0.135971	0.996537	7280.32	28.4416	9.93664	0.173135	3.23531	16.638	0.147428	0.198841	0.983841	33972.9	58.2862	0.258852	0.253975	0.263729	0.914107	180583	128.127
B	3	CS76151	KBS-Mac-8	18505.1	15.0452	0.0682957	-11250.2	48260.5	9.45453	20.6359	0.0299705	0.106621	0.997271	15313.2	41.2489	8.10426	0.198121	3.3729	12.8356	0.176043	0.220199	0.991345	48570.3	69.6924	0.276013	0.272106	0.279919	0.947902	292362	163.029
B	3	CS76167	Lillo-1	3031.35	12.7148	0.0820041	-0.219692	6062.92	6.56439	18.8653	0.0382864	0.125722	0.995135	4934.54	23.4154	10.9265	0.157137	4.33675	17.5162	0.134006	0.180268	0.983085	17156.2	41.42	0.246626	0.241315	0.251937	0.890632	110926	100.42
C	1	CS28814	Wc-2	20000	15.1054	0.0615768	-33652.2	73652.2	8.89861	21.3122	0.0122526	0.110901	0.995688	10852.5	34.7251	3.88081	0.210343	1.93867	5.82294	0.191479	0.229207	0.99447	13917.8	37.3066	0.260919	0.258325	0.263514	0.977296	57140	72.0732
C	1	CS76113	Col-0	5455.05	14.3307	0.070588	-2997.5	13907.6	8.38943	20.2719	0.0288648	0.112311	0.99645	2779.09	17.5724	4.1358	0.187086	1.70943	6.56217	0.164828	0.209345	0.989811	7976.58	28.2428	0.24022	0.237056	0.243385	0.964337	27917.7	50.3783
C	1	CS76127	Est-1	20000	10.8016	0.0366069	-125393	165393	7.92707	13.6762	-0.0216573	0.0948711	0.988706	2461.32	16.5372	3.87721	0.167776	1.92017	5.83426	0.148498	0.187053	0.989329	2325.47	15.2495	0.218764	0.21561	0.221919	0.959715	8779.36	28.2511
C	1	CS76129	Fei-0	20000	12.0494	0.0400777	-245877	285877	8.65575	15.4431	-0.0753739	0.155529	0.965614	7210.1	28.3041	2.2683	0.185182	-0.153592	4.69019	0.144648	0.225716	0.965026	7333.26	27.08	0.215977	0.212488	0.219466	0.955868	9253.58	29.004
C	1	CS76130	Fja1-1	1492.14	13.925	0.089246	-3197.79	6182.07	-13.2986	41.1486	-0.0730186	0.251511	0.940573	20547.7	47.7816	5.94899	0.158545	-1.75605	13.654	0.108899	0.208191	0.928234	24814.1	49.8138	0.225509	0.219669	0.231349	0.875116	43180.8	62.654
C	1	CS76131	Fja1-2	20000	15.2806	0.0588206	-45576.6	85576.6	8.99296	21.5682	0.00530368	0.112338	0.99504	7452.1	28.7752	2.64718	0.214947	1.3069	3.98746	0.195884	0.23401	0.994599	8115.8	28.4882	0.251297	0.249234	0.25336	0.985682	21512.9	44.2235
C	1	CS76139	Gy-0	20000	18.6165	0.0637408	-152609	192609	-6.91497	44.148	-0.0819904	0.209472	0.972779	28260.9	56.0366	1.03687	0.241757	-0.314236	2.38797	0.192985	0.29053	0.973549	27461.4	52.4036	0.243109	0.240204	0.246014	0.973538	27472.3	49.9748
C	1	CS76141	Hod	20000	23.6106	0.074199	-162475	202475	-29.5004	76.7215	-0.114432	0.26283	0.964869	48867.9	73.6869	0.486296	0.275252	-0.14049	1.11308	0.227295	0.323209	0.979947	27893.4	52.8142	0.248376	0.245653	0.251099	0.976972	32031.8	53.9627
C	1	CS76142	Hov4-1	1104.77	59.9999	0.184313	-519.707	2729.25	-300.456	420.456	-0.157904	0.52653	0.869465	154897	131.19	10.9945	0.15577	-12.7246	34.7135	0.0729789	0.238561	0.82263	210473	145.077	0.245371	0.236179	0.254563	0.738236	310617	168.041
C	1	CS76143	Hovdala-2	8894	14.1713	0.0674619	-10073.8	27861.8	7.32292	21.0196	0.0158068	0.119117	0.994604	8187.07	30.1608	5.31045	0.189922	1.93388	8.68702	0.16582	0.214025	0.988518	17420.5	41.7379	0.252295	0.248758	0.255833	0.956001	66753.5	77.9006
C	1	CS76144	HR5	20000	14.0674	0.0437108	-104584	144584	12.0997	16.0352	-0.0127302	0.100152	0.993733	848.568	9.71006	0.847889	0.212706	0.375589	1.32019	0.191722	0.233691	0.993256	913.093	9.55559	0.206501	0.205057	0.207946	0.992941	955.801	9.32153
C	1	CS76145	Hs-0	1084.71	60	0.19328	738.898	1430.52	-33.1324	153.132	0.103665	0.282895	0.988938	12844.8	37.7784	17.7708	0.140844	-1.52025	37.0619	0.098895	0.182794	0.933208	77560.4	88.0684	0.24831	0.240441	0.256179	0.770414	266600	155.68
C	1	CS76146	HSm	20000	14.1785	0.050936	-82864.6	122865	9.52514	18.8319	-0.0132731	0.115145	0.992138	4659.92	22.7545	1.84241	0.21133	0.802026	2.88279	0.19005	0.23261	0.992964	4170.6	20.422	0.23421	0.232427	0.235994	0.989161	6424.5	24.167
C	1	CS76147	In-0	20000	14.2087	0.0569036	-41567.5	81567.5	9.32841	19.0889	0.00757542	0.106232	0.995316	7896.78	29.6213	3.67007	0.205319	1.95688	5.38326	0.187701	0.222937	0.994842	8696.07	29.4891	0.253872	0.251345	0.256398	0.978005	37081.1	58.0604
C	1	CS76148	JEA	20000	18.0918	0.0594825	-96721	136721	5.47022	30.7135	-0.0253754	0.14434	0.99212	4035.23	22.4589	0.644154	0.248138	0.324777	0.963531	0.229695	0.266581	0.996645	1718.39	13.8178	0.231771	0.230394	0.233147	0.995051	2534.31	15.9195
C	1	CS76149	Ka-0	5577.02	16.4099	0.0802516	-1244.75	12398.8	8.40299	24.4168	0.0385822	0.121921	0.996839	4334.82	21.9465	4.8708	0.191085	1.74731	7.99429	0.166785	0.215385	0.98858	15662.7	39.5761	0.250233	0.2468	0.253667	0.95895	56300.6	71.5418
C	1	CS76150	Kas-2	20000	15.4421	0.0500079	-112548	152548	9.72466	21.1594	-0.023936	0.123952	0.990773	2375.91	16.2478	0.775436	0.227844	0.381956	1.16892	0.208796	0.246892	0.995179	1241.55	11.1425	0.218303	0.217028	0.219578	0.994565	1399.46	11.2793
C	1	CS76151	KBS-Mac-8	20000	14.6659	0.0581892	-81380.4	121380	5.61024	23.7215	-0.025212	0.14159	0.987455	22125.8	49.5824	3.24036	0.210265	0.687965	5.79275	0.180574	0.239957	0.986418	23956.5	48.9454	0.254156	0.251333	0.25698	0.973342	47018	65.3786
C	1	CS76152	Kelsterbach -4	20000	13.5317	0.0563807	-12311.2	52311.2	11.2567	15.8068	0.0302933	0.0824681	0.99891	2207.6	16.6118	4.73178	0.199671	2.87717	6.58639	0.184957	0.214386	0.996982	6115.29	26.0668	0.25736	0.254474	0.260246	0.975559	49520	70.3704
C	1	CS76153	Kin-0	18378.8	13.4566	0.0530375	-41561.7	78319.4	9.91268	17.0006	0.0065059	0.099569	0.995554	4638.01	22.701	3.36944	0.199533	1.45296	5.28591	0.178032	0.221034	0.991881	8469.1	29.1017	0.244952	0.242297	0.247608	0.975708	25340.1	47.9963
C	1	CS76154	Knox-18	20000	17.1348	0.0553669	-115170	155170	6.63042	27.6391	-0.0316559	0.14239	0.989402	3916.23	20.8599	0.620048	0.241919	0.159297	1.0808	0.214106	0.269731	0.991294	3217.16	17.9364	0.224021	0.222185	0.225856	0.989338	3940.08	18.9259
C	1	CS76155	PHW-3	20000	19.6375	0.0671162	-100144	140144	-2.6278	41.9028	-0.0435477	0.17778	0.984891	19774.4	46.8738	1.00232	0.247603	0.137275	1.86736	0.215336	0.279869	0.988764	14705.2	38.3474	0.247689	0.24581	0.249568	0.988764	14705.3	36.5629
C	1	CS76156	Kulturen-1	20000	15.5906	0.0540323	-49709.1	89709.1	11.0212	20.16	0.00812458	0.09994	0.99652	1927.59	14.6348	1.23586	0.224505	0.750039	1.72168	0.209737	0.239272	0.997058	1629.9	12.7668	0.232431	0.231423	0.233439	0.996633	1865.08	13.0213
C	1	CS76157	LAC-3	20000	13.607	0.0520675	-63876.4	103876	9.44337	17.7707	-0.00482181	0.108957	0.993408	6340.21	26.5418	2.91605	0.203551	1.43595	4.39615	0.184385	0.222717	0.993751	6010.53	24.5164	0.243581	0.241294	0.245868	0.981844	17462.6	39.8436
C	1	CS76158	LAC-5	20000	13.6701	0.0521873	-39690.7	79690.7	10.6606	16.6796	0.0116496	0.0927249	0.996688	3170.19	18.7681	2.97433	0.202571	1.46832	4.48034	0.183446	0.221695	0.993768	5963.92	24.4211	0.243333	0.24098	0.245686	0.98094	18241.2	40.7222
C	1	CS76159	Lc-0	20000	14.1791	0.0512145	-79410.2	119410	9.54243	18.8157	-0.0115906	0.11402	0.992496	4702.04	22.8571	1.90619	0.211051	0.803408	3.00898	0.189248	0.232854	0.992612	4628.85	21.5148	0.235201	0.233351	0.237052	0.988363	7291.09	25.7454
C	1	CS76160	LDV-14	20000	12.9918	0.048053	-106443	146443	9.23024	16.7534	-0.0267417	0.122848	0.987781	7639.82	29.1354	2.73583	0.198002	0.811067	4.66059	0.171396	0.224609	0.98721	7997.02	28.279	0.235698	0.233069	0.238327	0.975825	15115.8	37.0697
C	1	CS76161	LDV-25	5382.12	12.311	0.0678818	-1575.38	12339.6	8.38878	16.2332	0.0323882	0.103375	0.996909	3168.75	18.7639	7.48612	0.17077	3.46715	11.5051	0.150289	0.191251	0.989188	11086	33.2957	0.246094	0.241826	0.250362	0.932088	69630.5	79.5616
C	1	CS76162	LDV-34	20000	13.4446	0.0483775	-58285	98285	10.9468	15.9425	0.00272572	0.0940293	0.995664	2263.35	15.8582	2.15124	0.203478	1.18751	3.11497	0.186562	0.220395	0.995134	2540.24	15.9381	0.232178	0.230369	0.233987	0.988656	5921.6	23.2019
C	1	CS76163	LDV-58	20000	13.277	0.0467426	-85220.9	125221	10.6403	15.9138	-0.0108738	0.104359	0.9929	2915.3	17.9978	1.94408	0.202943	1.01125	2.87691	0.184822	0.221065	0.994337	2325.39	15.2492	0.227871	0.226134	0.229609	0.989433	4338.93	19.8607
C	1	CS76164	Ler-1	3708.78	13.7	0.0690742	-5500.16	12917.7	5.13895	22.2611	0.00354357	0.134605	0.990847	3372.92	19.3589	3.14884	0.183269	0.898928	5.39876	0.156127	0.210411	0.984154	5839.34	24.1647	0.226303	0.223223	0.229382	0.966002	12528.4	33.7482
C	1	CS76165	LI-OF-095	20000	12.1349	0.0494985	-80430.3	120430	8.71186	15.558	-0.0175325	0.116529	0.989208	13713.4	39.0348	5.37857	0.186386	1.75483	9.00231	0.160818	0.211953	0.986407	17272.8	41.5606	0.249296	0.245678	0.252914	0.953233	59426.3	73.5009
C	1	CS76166	Liarum	20000	14.9459	0.05139	-136950	176950	7.2189	22.6729	-0.0442193	0.146999	0.984149	7146.2	28.1784	1.18027	0.222361	0.243843	2.11669	0.192541	0.252181	0.987793	5503.31	23.4591	0.22857	0.226629	0.230511	0.987537	5618.66	22.6006
C	1	CS76167	Lillo-1	4026.78	13.2791	0.0741198	-5288.56	13342.1	3.10268	23.4555	-0.000785191	0.149025	0.987279	10547.3	34.2334	6.22634	0.173308	1.45472	10.998	0.144099	0.202518	0.979077	17348.2	41.6511	0.241776	0.237481	0.24607	0.932592	55891.4	71.2814
C	1	CS76168	Lip-0	20000	16.264	0.0614031	-26156.1	66156.1	10.7727	21.7554	0.0217113	0.101095	0.997498	3981.89	21.0341	2.17012	0.223125	1.4259	2.91435	0.210238	0.236012	0.99774	3596.43	18.9643	0.252044	0.250531	0.253556	0.992438	12035.4	33.0776
C	1	CS76169	Lis-1	20000	14.8651	0.0569544	-27934.5	67934.5	10.9457	18.7844	0.0198664	0.0940425	0.997532	3199.2	18.8538	2.59399	0.213064	1.70508	3.4829	0.200156	0.225972	0.997465	3285.63	18.1263	0.248673	0.246849	0.250497	0.988735	14602.7	36.4351
C	1	CS76170	Lis-2	3955.94	13.4525	0.0683931	-3761.92	11673.8	7.0403	19.8647	0.017454	0.119332	0.994365	2359.34	16.191	3.43484	0.182466	1.29103	5.57865	0.158751	0.206181	0.987759	5125.8	22.6402	0.228746	0.225713	0.231779	0.966917	13852.7	35.4871
C	1	CS76171	PHW-33	20000	13.6901	0.0497239	-117226	157226	8.42557	18.9547	-0.0339321	0.13338	0.985747	8442.01	30.6268	2.02972	0.208174	0.795591	3.26385	0.185243	0.231106	0.991371	5111.04	22.6076	0.234692	0.232719	0.236666	0.986375	8069.61	27.0851
C	1	CS76172	LL-0	20000	16.1179	0.0425441	-305377	345377	11.6795	20.5562	-0.081416	0.166504	0.975678	696.304	8.79586	0.178697	0.241157	-0.0156088	0.373003	0.200453	0.281861	0.980696	552.637	7.43395	0.176117	0.172164	0.180071	0.950344	1421.6	11.3682
C	1	CS76173	Lm-2	3002.94	19.5315	0.100616	-1.1601	6007.03	3.91128	35.1517	0.0431288	0.158104	0.994221	7495.19	28.8583	6.1154	0.181708	1.47332	10.7575	0.152859	0.210557	0.982049	23281.8	48.2512	0.249383	0.245265	0.253501	0.94036	77350.9	83.8564
C	1	CS76174	Lom1-1	20000	14.8747	0.0580001	-104841	144841	3.79277	25.9565	-0.0427473	0.158747	0.98184	28136.2	55.9128	2.82185	0.213234	0.484925	5.15877	0.18204	0.244427	0.985233	22879.1	47.8321	0.25198	0.249285	0.254674	0.975416	38089.1	58.8443
C	1	CS76175	Lov-5	499.301	60	0.184833	216.629	781.972	-80.2351	200.235	0.0515965	0.31807	0.976854	4867.07	23.2548	5.34863	0.153357	-0.685665	11.3829	0.110016	0.196698	0.941139	12377.1	35.1811	0.216378	0.21082	0.221936	0.885933	23985.8	46.6961
C	1	CS76176	Lp2-2	20000	13.6625	0.0513146	-50447.1	90447	10.4249	16.9002	0.00521133	0.0974178	0.995717	3514.19	19.7602	2.71124	0.20312	1.25604	4.16643	0.18285	0.223389	0.99305	5702.34	23.8796	0.240434	0.23816	0.242707	0.982235	14575.6	36.4013
C	1	CS76177	Lp2-6	20000	14.0477	0.0558164	-118008	158008	4.11729	23.9781	-0.0509178	0.16255	0.978241	33530.3	61.0376	3.34105	0.206818	0.190863	6.49124	0.171245	0.242391	0.979632	31386.8	56.0239	0.251883	0.248704	0.255061	0.965789	52717.2	69.2277
C	1	CS76178	Lund	20000	12.7103	0.0471524	-374388	414388	2.55504	22.8656	-0.181068	0.275373	0.892173	72130.3	89.5236	2.77898	0.197228	-2.99656	8.55452	0.118613	0.275842	0.895889	69644.8	83.4534	0.23553	0.229589	0.241472	0.88565	76493.9	83.3906
C	1	CS76182	MIB-22	1477.44	9.42297	0.0610745	-1318.89	4273.78	6.27692	12.569	0.0113725	0.110776	0.99148	837.558	9.64687	4.91317	0.144559	2.25921	7.56713	0.123723	0.165394	0.982758	1694.93	13.0189	0.20464	0.200438	0.208842	0.925504	7323.24	25.8021
C	1	CS76184	MIB-84	20000	13.4746	0.0500673	-73109.8	113110	9.79562	17.1535	-0.00832408	0.108459	0.992951	5013.71	23.6025	2.54857	0.202936	1.14213	3.95502	0.182095	0.223778	0.99257	5284.51	22.9881	0.237957	0.235753	0.24016	0.983149	11985.1	33.0083
C	1	CS76185	MNF-Che-2	2629.66	16.8714	0.0902482	-2022.68	7282	1.42009	32.3227	0.0137741	0.166722	0.991781	4060.15	22.5282	3.47095	0.192664	0.62441	6.3175	0.160501	0.224827	0.982979	8408.52	30.566	0.240859	0.237286	0.244432	0.96329	18135.4	42.5856
C	1	CS76186	MNF-Jac-32	2404.13	21.6486	0.106549	34.4339	4773.82	1.90667	41.3904	0.0437236	0.169375	0.993472	6271.69	26.398	5.13646	0.182518	0.984865	9.28806	0.151808	0.213229	0.979946	19265.2	43.8922	0.243715	0.239747	0.247682	0.944897	52936	69.3712
C	1	CS76187	MNF-Pot-48	20000	13.3952	0.0499345	-32230.9	72230.9	11.3725	15.4179	0.017208	0.082661	0.997769	1613.42	13.3891	2.70441	0.200997	1.51167	3.89714	0.184332	0.217662	0.995169	3494.36	18.6932	0.238233	0.236092	0.240374	0.984123	11483.6	32.3105
C	1	CS76188	MNF-Pot-68	11758.4	12.4148	0.0549216	-37023.9	60540.7	7.32065	17.5089	-0.0134963	0.12334	0.989158	10010.8	33.3514	4.714	0.185303	1.35979	8.06822	0.158291	0.212314	0.984688	14137.7	37.6002	0.243324	0.239774	0.246874	0.955062	41492.3	61.4168
C	1	CS76189	MOG-37	20000	13.2764	0.0508991	-54035.8	94035.8	10.0917	16.4612	0.00216169	0.0996364	0.995004	4590.74	22.585	3.17512	0.199508	1.46901	4.88123	0.179196	0.219821	0.992704	6704.63	25.8933	0.242726	0.240213	0.24524	0.978071	20152.2	42.8021
C	1	CS76190	Mr-0	20000	13.1181	0.0475291	-101966	141966	9.72046	16.5158	-0.0223751	0.117433	0.989349	5561.71	24.859	2.37247	0.200124	0.931748	3.81319	0.177172	0.223076	0.990598	4909.85	22.1582	0.232501	0.23026	0.234741	0.982298	9244.04	28.9891
C	1	CS76191	Mrk-0	20000	14.7877	0.0570325	-67852.5	107853	7.58164	21.9937	-0.0114515	0.125516	0.991529	11511.1	35.7633	2.67307	0.212852	1.14185	4.20429	0.191273	0.23443	0.992892	9658.88	31.0787	0.249583	0.247397	0.251769	0.983787	22031	44.7528
C	1	CS76192	Mt-0	20000	19.986	0.0689367	-57381.1	97381.1	3.98442	35.9875	-0.00636467	0.144238	0.993154	11059	35.054	1.03267	0.250216	0.56995	1.49539	0.233472	0.26696	0.997063	4743.82	21.7803	0.251414	0.250448	0.252381	0.997056	4755.94	20.7932
C	1	CS76194	N13	20000	19.7038	0.0691858	-168683	208683	-19.604	59.0116	-0.118313	0.256685	0.956441	79799.3	94.1625	1.03515	0.252739	-0.38465	2.45496	0.201509	0.303969	0.972617	50164.3	70.8268	0.254028	0.2511	0.256955	0.97261	50177.8	67.5398
C	1	CS76195	Na-1	9027.26	14.9662	0.0688124	-15586.2	33640.7	5.23905	24.6934	0.00229773	0.135327	0.991734	12124.6	36.704	4.27355	0.196936	1.10203	7.44507	0.168862	0.22501	0.98586	20739.4	45.5405	0.251189	0.247887	0.254491	0.962639	54798.3	70.5809
C	1	CS76198	NFA-10	19999.9	12.5342	0.0474712	-117522	157522	8.86621	16.2022	-0.0342071	0.12915	0.98469	11010.8	34.9775	3.44151	0.192132	0.702919	6.1801	0.161987	0.222277	0.982495	12589.6	35.4818	0.23841	0.235239	0.241582	0.964623	25442.8	48.0935
C	1	CS76201	Or-1	11510	11.2517	0.042611	-59297.8	82317.9	9.6296	12.8739	-0.0213894	0.106611	0.988566	2225.64	15.7256	2.78891	0.176496	0.987244	4.59057	0.151901	0.201091	0.985503	2821.92	16.7986	0.215077	0.212222	0.217933	0.969664	5905.18	23.1697
C	1	CS76202	Ost-0	2519.71	21.0373	0.110974	1209.55	3829.86	9.255	32.8195	0.0725739	0.149373	0.997352	3828.19	20.6241	8.64366	0.171334	2.40939	14.8779	0.143824	0.198844	0.981117	27301.2	52.2505	0.251916	0.247094	0.256738	0.915937	121539	105.114
C	1	CS76203	Oy-0	20000	15.0729	0.0602202	-29221.4	69221.4	9.89194	20.2539	0.0172579	0.103182	0.996744	6720.79	27.3268	3.42187	0.211256	1.73634	5.1074	0.192693	0.229818	0.994713	10911.1	33.032	0.257156	0.254738	0.259574	0.980362	40529.6	60.7002
C	1	CS76204	Pa-1	3972.08	13.8352	0.0762569	-2825.4	10769.6	5.30203	22.3684	0.0184056	0.134108	0.992689	6277.95	26.4112	5.90325	0.175852	1.88043	9.92607	0.149902	0.201803	0.984047	13698.6	37.0116	0.242308	0.238277	0.24634	0.940977	50682.1	67.8783
C	1	CS76205	PAR-3	17139.9	12.6023	0.0506346	-37607	71886.8	10.0353	15.1693	0.00722197	0.0940473	0.995702	3842.43	20.6624	3.99849	0.190746	1.87371	6.12326	0.170607	0.210884	0.992008	7143.9	26.7281	0.242603	0.239656	0.24555	0.969214	27519.8	50.018
C	1	CS76207	PAR-5	3261.88	12.7651	0.074402	-4859.01	11382.8	1.90537	23.6247	-0.00949648	0.1583	0.983305	10681.1	34.4498	6.2288	0.16863	1.17514	11.2825	0.137653	0.199607	0.974901	16057.5	40.0718	0.23718	0.232703	0.241657	0.925842	47443.8	65.674
C	1	CS76208	Paw-3	20000	16.9507	0.0672587	-63919.6	103920	2.31468	31.5867	-0.0202713	0.154789	0.988175	37432	64.4911	3.00975	0.22375	1.11639	4.90311	0.200113	0.247386	0.992439	23935	48.9234	0.264816	0.262526	0.267106	0.982649	54925.5	70.6628
C	1	CS76211	Petergof	2219.66	7.52439	0.0376201	-20792.1	25231.4	2.72726	12.3215	-0.0819488	0.157189	0.9302	2346.57	16.1471	5.1316	0.124229	0.420807	9.84239	0.0884225	0.160036	0.926574	2468.47	15.7114	0.186339	0.180598	0.19208	0.846571	5158.03	21.6544
C	1	CS76213	Pna-17	10365.9	14.1505	0.0582102	-15931.8	36663.5	9.70586	18.5951	0.0151993	0.101221	0.996446	2058.32	15.1229	2.30708	0.2025	0.996209	3.61794	0.181039	0.223961	0.992222	4504.62	21.2241	0.233804	0.23166	0.235948	0.98432	9080.65	28.7318
C	1	CS76215	Pu2-23	8266.31	14.4855	0.0692095	-5756.64	22289.3	8.40879	20.5622	0.0261303	0.112289	0.996353	5415.34	24.5297	4.95734	0.191899	1.97489	7.93979	0.169106	0.214691	0.990044	14783.6	38.4495	0.251703	0.248343	0.255063	0.960714	58333.8	72.8222
C	1	CS76216	Ra-0	16920.7	13.2338	0.0562096	-33743.3	67584.8	8.94475	17.5229	0.00678849	0.105631	0.994834	8473.62	30.6841	4.94237	0.193889	2.00395	7.8808	0.171378	0.2164	0.990475	15623.1	39.5261	0.253569	0.250276	0.256862	0.962227	61953.9	75.0478
C	1	CS76217	Rak-2	8347.63	16.5397	0.0774314	-2784.75	19480	8.81862	24.2608	0.0364438	0.118419	0.99708	6570.55	27.0196	5.0589	0.198512	1.85137	8.26643	0.174538	0.222487	0.98991	22701.7	47.6463	0.258992	0.255649	0.262335	0.961993	85510.3	88.1684
C	1	CS76218	Rennes-1	2782.68	17.0306	0.0887049	-629.702	6195.07	5.43922	28.622	0.0349772	0.142433	0.994648	3510.9	19.751	4.13941	0.183592	1.19171	7.08711	0.156544	0.210639	0.984511	10159.9	31.8746	0.236784	0.233326	0.240241	0.95776	27707.5	50.1883
C	1	CS76219	Rev-2	19999.9	11.7096	0.0396086	-148000	188000	9.41598	14.0033	-0.033447	0.112664	0.98541	3418.53	19.4894	2.70062	0.181137	0.788613	4.61263	0.154224	0.208049	0.983541	3856.41	19.6377	0.218479	0.215609	0.221349	0.969457	7156.36	25.5064
C	1	CS76220	Rmx-A180	8509.71	14.2429	0.0647332	-18262.1	35281.5	5.61825	22.8676	-0.00376716	0.133234	0.990829	8903.82	31.4533	3.63598	0.19536	0.941552	6.33041	0.167314	0.223406	0.98559	13990.2	37.4034	0.243638	0.240524	0.246752	0.966544	32480	54.339
C	1	CS76221	ROM-1	7884.25	12.4301	0.0580493	-65505.2	81273.7	-2.4289	27.2891	-0.11609	0.232188	0.932309	45702.9	71.2608	4.57927	0.179837	-2.45822	11.6168	0.121394	0.238281	0.926712	49482	70.3434	0.236825	0.231345	0.242306	0.896673	69763.8	79.6377
C	2	CS28814	Wc-2	20000	16.8993	0.0654155	-26787	66787	9.5819	24.2166	0.0198102	0.111021	0.996805	7748.89	29.3426	2.59798	0.22423	1.75761	3.43836	0.212077	0.236382	0.998013	4817.46	21.9487	0.259828	0.258115	0.261541	0.990313	23492.4	46.2133
C	2	CS76113	Col-0	1037.66	41.6836	0.155201	600.359	1474.96	-2.98194	86.3492	0.0922138	0.218187	0.994508	3187.9	18.8205	5.90238	0.168244	0.445232	11.3595	0.132939	0.203549	0.968248	18430.7	42.931	0.234731	0.229962	0.239501	0.918646	47222.5	65.5206
C	2	CS76127	Est-1	314.468	14.6204	0.0827109	-1986.49	2615.42	-35.4615	64.7023	-0.212434	0.377855	0.834048	1483.73	12.8397	0.732323	0.166337	-0.919148	2.38379	0.0801627	0.252511	0.825337	1561.61	12.4964	0.154455	0.147066	0.161843	0.823342	1579.44	11.9827
C	2	CS76129	Fei-0	20000	16.3661	0.0542592	-136850	176850	5.57208	27.1602	-0.0458871	0.154405	0.984735	6250.81	26.354	0.757685	0.236882	0.221872	1.2935	0.210387	0.263377	0.991549	3460.53	18.6025	0.22649	0.224819	0.22816	0.990906	3723.9	18.3994
C	2	CS76130	Fja1-1	15648.6	12.9428	0.0517328	-6372.23	37669.4	11.6406	14.245	0.0321193	0.0713463	0.999156	643.457	8.45548	3.37448	0.193986	1.96901	4.77995	0.178217	0.209755	0.995293	3589.06	18.9448	0.239507	0.236997	0.242018	0.977823	16908.4	39.2062
C	2	CS76131	Fja1-2	20000	15.5342	0.0557521	-27661.7	67661.7	11.9109	19.1575	0.0219124	0.0895918	0.998107	1505	12.9314	1.579	0.221975	0.934109	2.22389	0.206624	0.237327	0.996773	2565.63	16.0176	0.239055	0.237798	0.240312	0.994797	4137.2	19.3935
C	2	CS76132	Fja1-5	3608.39	14.941	0.0819344	-1461.82	8678.61	5.52533	24.3567	0.0275842	0.136285	0.993871	5628.13	25.007	5.90989	0.177029	1.92334	9.89644	0.151352	0.202706	0.984617	14125.5	37.5839	0.243507	0.239501	0.247513	0.941876	53372.9	69.6569
C	2	CS76133	Ga-0	15503	12.4132	0.0553839	-31622.8	62628.8	8.52441	16.3021	0.00428506	0.106483	0.993952	10417.9	34.0227	6.41687	0.185445	2.60993	10.2238	0.162924	0.207965	0.989365	18321.1	42.8032	0.254889	0.251103	0.258676	0.948952	87938.5	89.4114
C	2	CS76135	Ge-0	13279.2	10.5997	0.0513888	-62458.3	89016.6	6.2254	14.9741	-0.0409479	0.143726	0.97563	39494.9	66.2444	10.5143	0.166622	1.51264	19.5159	0.133911	0.199334	0.971038	46937.5	68.511	0.254604	0.249354	0.259855	0.897237	166541	123.045
C	2	CS76136	Goettingen-7	9403.92	12.7533	0.0638986	-5554.01	24361.9	8.86953	16.637	0.0272802	0.100517	0.996908	5356.54	24.3961	7.63383	0.179412	3.51133	11.7563	0.158873	0.199952	0.990371	16681.4	40.8429	0.255338	0.251217	0.259459	0.938413	106698	98.4879
C	2	CS76137	Gr-1	20000	14.3834	0.056574	-104913	144913	4.67137	24.0954	-0.0411826	0.154331	0.982312	26772.1	54.5406	3.17075	0.208311	0.290357	6.05114	0.174052	0.242571	0.981495	28008.8	52.9233	0.251412	0.248356	0.254469	0.968606	47518.6	65.7257
C	2	CS76139	Gy-0	20000	13.1563	0.0455333	-187979	227979	8.87306	17.4396	-0.0630641	0.154131	0.974786	8806.65	31.2812	1.83252	0.201814	-0.00781596	3.67285	0.163875	0.239754	0.975324	8618.57	29.3574	0.224539	0.221647	0.227431	0.971218	10052.9	30.2308
C	2	CS76141	Hod	1556.52	17.8833	0.100523	-2056.88	5169.92	-16.6043	52.3709	-0.0410549	0.242101	0.9622	16420	42.7135	4.91208	0.16947	-1.00969	10.8339	0.123457	0.215483	0.947468	22819.3	47.7696	0.229159	0.224082	0.234235	0.90867	39673.1	60.0554
C	2	CS76142	Hov4-1	20000	16.1741	0.0595114	-64203.5	104203	6.98487	25.3633	-0.00889224	0.127915	0.994271	6697.16	28.9334	1.9885	0.220964	0.555884	3.42112	0.193944	0.247985	0.992297	9005.27	31.632	0.246596	0.24462	0.248573	0.988414	13543.9	36.8021
C	2	CS76143	Hovdala-2	20000	14.4947	0.0568534	-13949.7	53949.6	11.7821	17.2073	0.0301477	0.0835592	0.998667	1976.84	14.8205	3.16057	0.208384	2.13542	4.18572	0.196151	0.220616	0.997601	3559.06	18.8655	0.251362	0.249232	0.253493	0.984474	23030.4	45.7567
C	2	CS76145	Hs-0	2895.59	24.9304	0.125276	1590.84	4200.35	7.99888	41.8619	0.0812949	0.169257	0.996706	9542.13	32.5613	13.7849	0.166878	2.90279	24.6671	0.136718	0.197038	0.976069	69315.7	83.256	0.26471	0.258961	0.27046	0.881166	344204	176.893
C	2	CS76146	HSm	20000	15.4449	0.0542951	-68197.6	108198	9.55724	21.3325	-0.00489867	0.113489	0.994155	3657.87	20.1601	1.34416	0.223629	0.706962	1.98136	0.205817	0.241441	0.995692	2696.39	16.4207	0.234697	0.233453	0.23594	0.994878	3205.59	17.071
C	2	CS76147	In-0	20000	14.8839	0.0544441	-59354.3	99354.3	9.63372	20.1341	-0.000821485	0.10971	0.994571	4471.17	22.2889	1.89545	0.216227	1.01368	2.77722	0.198718	0.233737	0.995487	3717.05	19.2796	0.240144	0.23856	0.241727	0.991547	6961.34	25.1565
C	2	CS76148	JEA	9258.64	14.3788	0.0691586	-1629.2	20146.5	10.195	18.5627	0.0391788	0.0991384	0.998217	3408.15	19.4598	5.76819	0.190993	2.61615	8.92023	0.170285	0.211701	0.991689	15887.8	39.8594	0.256413	0.252898	0.259929	0.956945	82303.8	86.4995
C	2	CS76149	Ka-0	20000	16.0057	0.05442	-41308.7	81308.7	11.7796	20.2318	0.014267	0.094573	0.997463	1266.31	11.8618	1.02401	0.22931	0.669422	1.3786	0.216316	0.242304	0.997843	1076.85	10.3771	0.230198	0.229384	0.231013	0.997838	1079.45	9.90615
C	2	CS76150	Kas-2	20000	13.5749	0.0503302	-24300.5	64300.5	11.7601	15.3897	0.0224009	0.0782595	0.998415	1132.95	11.2198	2.52423	0.203204	1.47246	3.57601	0.187469	0.218939	0.995817	2989.79	17.291	0.237858	0.235869	0.239846	0.986415	9709.1	29.7094
C	2	CS76151	KBS-Mac-8	7734.27	19.4374	0.0773694	-3545.26	19013.8	10.33	28.5447	0.0378811	0.116858	0.997862	2071.37	15.1708	1.6354	0.223894	0.572089	2.6987	0.199466	0.248322	0.992159	7597.77	27.5641	0.242271	0.240494	0.244048	0.989861	9825.18	29.8864
C	2	CS76152	Kelsterbach -4	20000	15.8836	0.0589548	-121344	161344	2.39931	29.3679	-0.0521739	0.170083	0.983816	19205.6	48.9969	1.64145	0.228537	0.460573	2.82233	0.201705	0.255369	0.992809	8533.8	30.7929	0.246947	0.245188	0.248707	0.991164	10486.1	32.3822
C	2	CS76153	Kin-0	20000	13.2801	0.0521858	-139494	179494	5.39886	21.1613	-0.0587517	0.163123	0.974746	29818.9	57.5605	3.57216	0.19939	-0.153757	7.29808	0.15996	0.238821	0.973057	31813.6	56.4035	0.246989	0.243395	0.250584	0.95611	51824.1	68.6388
C	2	CS76154	Knox-18	20000	16.6546	0.0599295	-58899.1	98899.1	8.06873	25.2405	-0.00281503	0.122674	0.994094	6368.36	26.6007	1.46667	0.230083	0.640619	2.29272	0.208951	0.251215	0.994388	6050.59	24.5979	0.244389	0.242931	0.245847	0.993123	7415.19	25.9636
C	2	CS76155	PHW-3	20000	14.7524	0.0602407	-26521.6	66521.6	9.90748	19.5972	0.0188875	0.101594	0.996854	7288.78	28.4581	4.02802	0.207648	2.35747	5.69856	0.192005	0.223292	0.99605	9152.2	30.2526	0.259629	0.257059	0.262198	0.977437	52277.7	68.9385
C	2	CS76156	Kulturen-1	796.378	34.822	0.151416	380.148	1212.61	-10.961	80.6049	0.0717331	0.231099	0.990113	3686.34	20.2384	6.20434	0.158586	0.399875	12.0088	0.122726	0.194446	0.962167	14105.5	37.5573	0.227057	0.221932	0.232182	0.903096	36129.8	57.3108
C	2	CS76157	LAC-3	13636.7	13.4373	0.0543009	-32806	60079.5	9.26906	17.6055	0.00299811	0.105604	0.994607	3892.57	20.7968	2.86999	0.198595	1.12646	4.61352	0.175624	0.221565	0.990673	6731.53	25.9452	0.238056	0.23553	0.240583	0.978057	15836.8	37.9435
C	2	CS76158	LAC-5	20000	13.0192	0.0509144	-65294.6	105295	9.39541	16.643	-0.00619217	0.108021	0.992894	7381.71	28.639	3.63473	0.197022	1.73011	5.53936	0.1772	0.216844	0.992773	7507.29	27.3994	0.245293	0.242612	0.247975	0.974663	26320.1	48.9156
C	2	CS76159	Lc-0	20000	13.5591	0.0503243	-55572.3	95572.3	10.4679	16.6502	0.00264558	0.098003	0.995362	3330.15	19.2358	2.51989	0.203418	1.23708	3.80271	0.184194	0.222641	0.993748	4489.06	21.1874	0.23801	0.235889	0.240131	0.984492	11135.1	31.8164
C	2	CS76160	LDV-14	20000	15.7713	0.0528618	-187407	227407	3.50751	28.0352	-0.0758354	0.181559	0.973271	10807.3	34.6528	0.906322	0.230157	-0.0583222	1.87097	0.190224	0.270091	0.979524	8278.97	28.7732	0.226472	0.223975	0.228969	0.97944	8313.08	27.4906
C	2	CS76161	LDV-25	18781.2	14.3228	0.0451597	-112595	150158	11.442	17.2037	-0.0216393	0.111959	0.991714	1216.39	11.6256	0.802558	0.215727	0.222954	1.38216	0.188541	0.242913	0.989299	1570.91	12.5336	0.207459	0.205608	0.20931	0.98875	1651.57	12.2533
C	2	CS76162	LDV-34	20000	15.7355	0.0460529	-148304	188304	11.4333	20.0378	-0.0312264	0.123332	0.990131	869.567	9.82947	0.389677	0.233466	0.185607	0.593748	0.213831	0.2531	0.995119	430.084	6.55808	0.198001	0.195965	0.200036	0.98631	1206.2	10.4716
C	2	CS76163	LDV-58	20000	15.2399	0.0488633	-204901	244901	6.86977	23.61	-0.0717201	0.169447	0.975229	5585.37	24.9118	0.708887	0.228597	0.0244549	1.39332	0.19236	0.264835	0.982767	3885.65	19.712	0.215684	0.213335	0.218032	0.981693	4127.89	19.3717
C	2	CS76164	Ler-1	1212.08	19.3144	0.0998559	-2778.02	5202.17	-30.4844	69.1133	-0.0865036	0.286216	0.940899	12591.6	37.4041	2.57488	0.179652	-1.27728	6.42704	0.122755	0.236549	0.930949	14711.5	38.3555	0.215205	0.210314	0.220097	0.918095	17450	39.8292
C	2	CS76165	LI-OF-095	19114.8	14.7087	0.0481321	-38679.8	76909.4	12.7134	16.7039	0.0157976	0.0804665	0.99813	438.76	6.9822	0.953704	0.218139	0.506107	1.4013	0.200482	0.235796	0.995557	1042.32	10.2094	0.21636	0.215198	0.217522	0.995532	1048.03	9.7609
C	2	CS76166	Liarum	13352.1	11.6224	0.0459609	-47696	74400.1	9.77912	13.4658	-0.00809118	0.100013	0.992418	3011.38	18.292	3.49199	0.181085	1.44603	5.53795	0.158813	0.203357	0.988907	4406.13	20.9908	0.228006	0.225024	0.230987	0.967613	12863.7	34.1969
C	2	CS76167	Lillo-1	2463.01	13.5826	0.0786949	-4148.46	9074.47	-1.23798	28.4031	-0.0213221	0.178712	0.977358	9887.65	33.1456	5.14857	0.1685	0.359977	9.93716	0.132988	0.204012	0.967161	14340.9	37.8694	0.229965	0.225467	0.234463	0.925521	32524.8	54.3764
C	2	CS76168	Lip-0	3209.77	23.159	0.107715	950.732	5468.81	8.00794	38.3101	0.0634312	0.152	0.996971	4794.3	23.0803	5.40621	0.189619	1.34967	9.46276	0.161173	0.218066	0.984318	24821.8	49.8215	0.252634	0.248839	0.25643	0.95055	78272.1	84.3543
C	2	CS76169	Lis-1	19999.5	12.5516	0.0448891	-79137	119136	10.7704	14.3329	-0.00740245	0.0971807	0.993652	2726.77	17.4062	2.5941	0.193086	1.08655	4.10164	0.171077	0.215095	0.99075	3973.55	19.9338	0.228829	0.226421	0.231237	0.979584	8770.34	28.2366
C	2	CS76170	Lis-2	20000	15.0387	0.0473487	-186198	226198	8.83667	21.2407	-0.0570886	0.151786	0.98141	3408.38	19.4605	0.678351	0.225939	0.0368273	1.31987	0.190424	0.261455	0.983472	3030.33	17.4078	0.211365	0.209007	0.213723	0.981984	3303.15	17.3288
C	2	CS76171	PHW-33	3750.14	19.1057	0.103797	1913.3	5586.99	10.7032	27.5083	0.0723749	0.135219	0.998159	4754.46	22.9842	11.2458	0.172317	3.52678	18.9648	0.146146	0.198488	0.983122	43581.5	66.0163	0.262592	0.25747	0.267715	0.905615	243720	148.85
C	2	CS76172	LL-0	20000	17.1321	0.0481124	-288556	328556	5.86819	28.396	-0.0966067	0.192831	0.970231	2034.98	15.0369	0.212682	0.250867	-0.0348166	0.46018	0.207387	0.294347	0.979542	1398.46	11.8256	0.192615	0.18904	0.19619	0.959151	2792.36	15.9327
C	2	CS76173	Lm-2	20000	12.0225	0.036769	-136185	176185	9.22824	14.8167	-0.0207485	0.0942865	0.991116	881.993	9.89946	1.56056	0.185317	0.669859	2.45125	0.16365	0.206984	0.989953	997.524	9.98761	0.202093	0.200207	0.203979	0.98703	1287.69	10.8196
C	2	CS76174	Lom1-1	4150.13	15.1297	0.0755619	-7906.66	16206.9	0.417385	29.842	-0.0139907	0.165115	0.984735	9916.6	33.194	3.52319	0.188993	0.325394	6.72099	0.154577	0.22341	0.976879	15020.5	38.7563	0.236149	0.232621	0.239677	0.957071	27888.2	50.3516
C	2	CS76175	Lov-5	20000	14.416	0.0500526	-165777	205777	6.7275	22.1044	-0.0599808	0.160086	0.977133	9957.53	33.2625	1.47496	0.214094	0.125797	2.82413	0.179648	0.248541	0.981812	7920.31	28.1431	0.22866	0.226268	0.231052	0.98031	8574.06	27.9188
C	2	CS76176	Lp2-2	4584.89	19.1331	0.0941105	-6137.08	15306.9	-9.62131	47.8876	-0.0176077	0.205829	0.979129	41528.7	67.9286	6.35374	0.187766	-0.396463	13.1039	0.147466	0.228065	0.968069	63536	79.7095	0.256772	0.252177	0.261366	0.927974	143316	114.143
C	2	CS76177	Lp2-6	20000	22.484	0.0723512	-131755	171755	-16.9973	61.9652	-0.0801256	0.224828	0.976098	33477.3	60.9893	0.585989	0.268196	-0.0424287	1.21441	0.228249	0.308143	0.98562	20140.9	44.8786	0.248269	0.245973	0.250565	0.983831	22645.8	45.373
C	2	CS76179	Lz-0	20000	14.068	0.0506933	-88512.8	128513	9.31603	18.82	-0.0167698	0.118156	0.991344	5247.47	24.1465	1.90337	0.210283	0.639931	3.16681	0.185261	0.235304	0.99031	5874.47	24.2373	0.234379	0.23234	0.236418	0.986031	8467.94	27.7455
C	2	CS76180	Map-42	20000	15.3615	0.0573425	-13158.8	53158.8	12.5121	18.2109	0.0319695	0.0827154	0.998909	1240.71	11.7412	2.15085	0.217246	1.24238	3.05931	0.201353	0.23314	0.996371	4127.38	20.316	0.245858	0.244187	0.24753	0.99073	10542.2	30.9578
C	2	CS76181	MIB-15	7037.88	13.6539	0.0645449	-12330.3	26406.1	6.37276	20.9351	0.00302645	0.126063	0.992127	6186.82	26.2188	3.8888	0.189232	1.22214	6.55547	0.163232	0.215231	0.986572	10551.4	32.4829	0.240064	0.236866	0.243261	0.964043	28254.1	50.6809
C	2	CS76182	MIB-22	1628.26	15.262	0.095418	-516.719	3773.23	0.20238	30.3215	0.0183416	0.172494	0.986762	6270.3	26.3951	6.78234	0.160268	1.46346	12.1012	0.130228	0.190307	0.973249	12671.4	35.5969	0.232069	0.227263	0.236874	0.912267	41556.4	61.4643
C	2	CS76184	MIB-84	20000	12.2701	0.0410263	-136167	176167	10.3875	14.1527	-0.0289066	0.110959	0.987855	2725.77	17.403	2.0015	0.191012	0.729796	3.27321	0.166934	0.215089	0.988468	2588.24	16.088	0.217094	0.214876	0.219311	0.982317	3968.72	18.9945
C	2	CS76185	MNF-Che-2	5597.69	11.9277	0.0621364	-10847.2	22042.6	5.78876	18.0666	-0.004535	0.128808	0.98894	7373.65	28.6233	5.66793	0.172926	1.73593	9.59993	0.146481	0.19937	0.982607	11595.6	34.0523	0.237924	0.233896	0.241952	0.940034	39978.6	60.2861
C	2	CS76186	MNF-Jac-32	607.054	59.9997	0.17426	336.782	877.327	-28.6869	148.686	0.091142	0.257377	0.991768	1986.19	14.8556	3.60608	0.169806	-0.241719	7.45389	0.129085	0.210527	0.959515	9767.85	31.2536	0.217964	0.213546	0.222381	0.931635	16494.3	38.7231
C	2	CS76187	MNF-Pot-48	20000	13.7059	0.0528118	-35426.9	75426.9	10.7241	16.6877	0.0142381	0.0913855	0.996998	3143.69	18.6895	3.08427	0.203004	1.75762	4.41093	0.186759	0.219248	0.995496	4715.65	21.7155	0.245116	0.242841	0.247392	0.98207	18774.1	41.3126
C	2	CS76188	MNF-Pot-68	3250.1	15.3174	0.0863838	-257.221	6757.42	6.51397	24.1209	0.0389592	0.133808	0.995312	4676.87	22.7959	6.79358	0.173536	2.34608	11.2411	0.148586	0.198486	0.984751	15213.7	39.0047	0.245215	0.240954	0.249476	0.933661	66185.2	77.5683
C	2	CS76189	MOG-37	20000	14.1021	0.0548306	-35957.6	75957.6	10.3964	17.8079	0.0134193	0.096242	0.996721	4137.31	21.4406	3.08441	0.206104	1.49007	4.67876	0.186599	0.225609	0.993823	7793.32	27.9165	0.248189	0.245812	0.250567	0.980828	24188	46.8925
C	2	CS76190	Mr-0	20000	14.5682	0.0498085	-225885	265885	4.60853	24.5279	-0.0930044	0.192621	0.962826	14538.7	40.1921	1.18545	0.219895	-0.242923	2.61382	0.174583	0.265207	0.970661	11474.5	33.874	0.226273	0.22331	0.229236	0.970398	11577.3	32.442
C	2	CS76191	Mrk-0	20000	13.155	0.0510794	-84890.6	124891	8.58166	17.7283	-0.0190429	0.121202	0.989532	10559.8	34.2536	3.43171	0.198404	1.14703	5.7164	0.17323	0.223579	0.988636	11464.3	33.859	0.244525	0.241699	0.24735	0.972199	28045.5	50.4935
C	2	CS76192	Mt-0	20000	18.1086	0.0656335	-19907.5	59907.5	11.5701	24.6472	0.0285391	0.102728	0.998115	3197.6	18.8491	1.56907	0.23582	1.02371	2.11443	0.222795	0.248845	0.997986	3416.46	18.4837	0.252623	0.251553	0.253693	0.996333	6219.82	23.7789
C	2	CS76194	N13	20000	14.4293	0.0558155	-134175	174175	3.15157	25.7071	-0.0608234	0.172454	0.974472	32639.5	60.2213	2.60514	0.212982	0.339066	4.87121	0.180216	0.245748	0.983359	21276.4	46.1263	0.248775	0.246099	0.251451	0.97528	31606.1	53.603
C	2	CS76195	Na-1	20000	15.155	0.055418	-10945.1	50945.1	12.9009	17.409	0.0333029	0.0775332	0.999155	740.05	9.06796	1.89645	0.217187	1.25605	2.53684	0.20448	0.229895	0.997663	2045.62	14.3025	0.241115	0.239738	0.242492	0.993664	5545.77	22.4535
C	2	CS76198	NFA-10	2017.52	21.8753	0.113741	1184.35	2850.69	11.4841	32.2664	0.0816328	0.14585	0.998177	1819.38	14.2181	7.28504	0.170789	2.00135	12.5687	0.14312	0.198458	0.980789	19175.9	43.7903	0.245054	0.240449	0.249659	0.923227	76632.3	83.466
C	2	CS76201	Or-1	8851.12	11.4899	0.0515786	-18837.3	36539.6	9.42357	13.5562	0.00586498	0.0972923	0.995794	1395.11	13.2056	3.69584	0.183567	1.74814	5.64355	0.16284	0.204295	0.991751	2736.04	17.4357	0.234282	0.231027	0.237536	0.967749	10697.6	32.7072
C	2	CS76202	Ost-0	499.222	19.7513	0.127262	110.964	887.48	-7.33002	46.8327	0.0340675	0.220457	0.980725	2341.78	16.1306	6.4785	0.13781	0.990778	11.9662	0.105025	0.170595	0.954023	5585.92	23.6345	0.208212	0.20256	0.213864	0.868022	16034.6	38.1797
C	2	CS76203	Oy-0	3950.02	17.6082	0.0995414	-2712.78	10612.8	-6.43113	41.6476	-0.00144981	0.200533	0.980499	52839.9	76.6231	11.5304	0.171978	0.460854	22.5999	0.135369	0.208587	0.967381	88383.6	94.0126	0.263206	0.257668	0.268744	0.891325	294464	163.614
C	2	CS76204	Pa-1	3250.89	11.8654	0.0531668	-3947.84	10449.6	9.50693	14.2238	0.0174417	0.0888919	0.997564	153.068	4.37418	1.63415	0.176683	0.847059	2.42125	0.158374	0.194992	0.993223	425.795	6.87827	0.19521	0.193466	0.196954	0.98924	675.968	8.22172
C	2	CS76205	PAR-3	20000	14.3853	0.0560665	-151828	191828	1.57256	27.198	-0.0756124	0.187745	0.968068	44482.6	70.303	2.87826	0.210352	-0.433939	6.19045	0.166975	0.253728	0.97093	40496	63.6365	0.249855	0.246432	0.253279	0.960639	54832.2	70.6027
C	2	CS76207	PAR-5	20000	14.1898	0.0508409	-153700	193700	6.41017	21.9694	-0.0570656	0.158747	0.977468	12833.9	37.7623	1.75868	0.212702	0.32901	3.18835	0.182078	0.243326	0.985314	8365.09	28.9225	0.233851	0.231592	0.236109	0.982271	10098.4	30.2991
C	2	CS76208	Paw-3	20000	14.8487	0.0707731	-43562.2	83562.2	2.3046	27.3928	-0.0130356	0.154582	0.98666	126863	118.726	11.9413	0.193498	1.90848	21.9741	0.161683	0.225313	0.981166	179109	133.832	0.285726	0.280921	0.290531	0.921383	747617	260.701
C	2	CS76209	Pent-1	20000	12.549	0.0503358	-66660.4	106660	9.19602	15.902	-0.0080038	0.108675	0.992123	9272.41	32.0978	4.6342	0.190579	2.04832	7.22008	0.169431	0.211727	0.991075	10506.4	32.4135	0.247925	0.244761	0.251088	0.964145	42206.1	61.9428
C	2	CS76210	Per-1	4668.83	13.5734	0.0711753	-6996.38	16334.1	3.98546	23.1613	-0.000492245	0.142843	0.988862	8541.88	30.8074	4.93797	0.180219	1.24467	8.63128	0.151779	0.208659	0.981944	13847.5	37.2122	0.240012	0.236223	0.2438	0.948411	39564.1	59.9728
C	2	CS76211	Petergof	459.852	59.0129	0.19508	266.715	652.99	-66.6502	184.676	0.0714353	0.318725	0.978263	4660.17	22.7551	8.07786	0.139321	-0.23355	16.3893	0.0995295	0.179113	0.936669	13577.7	36.8479	0.217851	0.211421	0.224282	0.837928	34747.1	56.2035
C	2	CS76213	Pna-17	20000	13.7322	0.0453762	-95786.9	135787	11.3345	16.1299	-0.0125045	0.103257	0.99305	1630.56	13.4601	1.27476	0.208352	0.74098	1.80855	0.19256	0.224144	0.995893	963.585	9.81624	0.217469	0.216303	0.218634	0.995236	1117.85	10.0808
C	2	CS76215	Pu2-23	20000	15.3814	0.0541161	-125983	165983	5.81642	24.9464	-0.0434563	0.151689	0.983913	9942.46	33.2373	1.35284	0.223335	0.301741	2.40393	0.19414	0.25253	0.988284	7241.37	26.9098	0.234646	0.232708	0.236583	0.987454	7753.98	26.5501
C	2	CS76216	Ra-0	15623	13.7774	0.0616494	-81311.7	112558	0.0860555	27.4688	-0.0615419	0.184841	0.970076	77572.3	92.8394	6.09184	0.194041	-0.982484	13.1662	0.150074	0.238008	0.96484	91144.2	95.4695	0.261449	0.256909	0.265988	0.930565	179995	127.919
C	2	CS76217	Rak-2	1203.34	60	0.172777	-665.554	3072.24	-200.243	320.243	-0.0792766	0.424831	0.949644	37595.7	68.5526	4.2502	0.190662	-4.03369	12.5341	0.114177	0.267148	0.911998	65702.5	85.4416	0.246578	0.239879	0.253277	0.885109	85778.1	92.6165
C	2	CS76218	Rennes-1	1336.5	57.3374	0.172758	615.364	2057.64	-44.0568	158.732	0.0727419	0.272774	0.987833	14331.5	39.9048	8.14096	0.169046	-0.805142	17.0871	0.127097	0.210995	0.956546	51183.6	71.5427	0.247393	0.241812	0.252973	0.891651	127622	107.713
C	2	CS76220	Rmx-A180	20000	14.742	0.057492	-61292.2	101292	7.61571	21.8683	-0.0079477	0.122932	0.994214	8059.13	31.7394	3.27418	0.207044	1.1784	5.36996	0.182915	0.231172	0.991869	11326	35.4746	0.251328	0.248696	0.25396	0.977662	31115.2	55.781
C	2	CS76221	ROM-1	20000	16.828	0.05641	-82837.7	122838	8.20005	25.456	-0.0138038	0.126624	0.992782	3718.35	20.3261	0.870371	0.235791	0.375274	1.36547	0.214474	0.257108	0.994541	2812.04	16.7691	0.230595	0.229275	0.231916	0.994373	2898.74	16.2334
C	3	CS28814	Wc-2	8916.34	16.6226	0.0852147	-3475.14	21307.8	5.32916	27.916	0.0298688	0.140561	0.994335	30598.9	58.3085	11.153	0.185805	3.09337	19.2127	0.158376	0.213233	0.984564	83373.6	91.3091	0.2756	0.270809	0.28039	0.920389	429999	197.714
C	3	CS76113	Col-0	943.818	60	0.192804	424.769	1462.87	-99.1998	219.2	0.0397313	0.345876	0.969397	28072	55.849	14.2887	0.143612	-5.00547	33.5829	0.0915028	0.195721	0.905867	86347.2	92.9232	0.242995	0.234942	0.251048	0.771253	209827	138.113
C	3	CS76127	Est-1	20000	16.175	0.049339	-334260	374260	1.62458	30.7253	-0.135108	0.233786	0.947798	8107.04	30.013	0.409508	0.241721	-0.237155	1.05617	0.182615	0.300827	0.959561	6280.27	25.0605	0.20819	0.204381	0.211998	0.95317	7272.83	25.7131
C	3	CS76129	Fei-0	1223.12	27.4026	0.130855	221.391	2224.86	-10.2619	65.0671	0.0438357	0.217873	0.987621	7033.04	27.9544	6.12117	0.166712	0.431763	11.8106	0.131199	0.202224	0.966877	18818.9	43.3808	0.234583	0.229742	0.239424	0.915044	48268.2	66.2421
C	3	CS76130	Fja1-1	2443.76	15.761	0.0950944	-2072.14	6959.66	-5.49121	37.0133	-0.00952825	0.199717	0.976762	22902.2	50.4449	8.90475	0.163327	0.400912	17.4086	0.126792	0.199862	0.962818	36644.9	60.535	0.24514	0.23968	0.250599	0.890201	108214	99.1849
C	3	CS76131	Fja1-2	3360.89	18.4158	0.100015	-498.881	7220.66	1.38116	35.4504	0.0324478	0.167582	0.991534	15228.9	41.1352	8.5722	0.175434	1.71821	15.4262	0.144982	0.205886	0.978273	39081.3	62.515	0.255668	0.250868	0.260467	0.918087	147340	115.735
C	3	CS76132	Fja1-5	20000	13.0329	0.056698	-92934.9	132935	4.69205	21.3738	-0.0395727	0.152969	0.979937	53900.4	77.3882	6.27085	0.194469	1.33862	11.2031	0.164694	0.224244	0.983204	45123.1	67.1737	0.263001	0.259236	0.266766	0.949898	134603	110.619
C	3	CS76133	Ga-0	20000	16.3975	0.0501187	-86425.5	126426	11.5654	21.2296	-0.00658267	0.10682	0.995134	799.228	9.42354	0.45785	0.238575	0.300135	0.615565	0.225674	0.251477	0.998029	323.76	5.68999	0.209246	0.207706	0.210785	0.992348	1256.78	10.6889
C	3	CS76135	Ge-0	3844.02	13.3114	0.0789918	-1263.35	8951.4	5.95998	20.6627	0.0282235	0.12976	0.993963	6939.2	27.7673	8.76983	0.167012	3.12503	14.4146	0.142422	0.191602	0.983686	18753.1	43.3049	0.248229	0.243464	0.252993	0.915344	97314.3	94.0572
C	3	CS76136	Goettingen-7	20000	16.7433	0.0654511	-29001.9	69001.9	9.09875	24.3879	0.0172634	0.113639	0.996384	9293.73	32.1347	3.04228	0.219375	1.23172	4.85285	0.196992	0.241759	0.992991	18015.9	42.4451	0.260849	0.258499	0.263199	0.98184	46679.5	65.1429
C	3	CS76137	Gr-1	20000	20.1225	0.0703262	-141320	181320	-15.9429	56.188	-0.0941685	0.234821	0.967239	63835.3	84.2189	1.1145	0.250995	-0.222448	2.45145	0.206174	0.295815	0.978934	41047.3	64.0681	0.255037	0.252455	0.257618	0.978857	41198.5	61.199
C	3	CS76139	Gy-0	20000	10.3706	0.0390755	-323471	363471	4.80944	15.9317	-0.122378	0.200529	0.919366	43748.9	69.7208	6.00408	0.166937	-2.42366	14.4318	0.113312	0.220563	0.923187	41675.5	64.5566	0.234252	0.228608	0.239896	0.881213	64449	76.5441
C	3	CS76142	Hov4-1	8445.23	13.8725	0.0662417	-14152.1	31042.6	6.07944	21.6655	0.00376206	0.128721	0.993215	8804.81	33.1753	4.91595	0.189862	1.03023	8.80167	0.160065	0.219659	0.987052	16802.4	43.208	0.249164	0.245625	0.252704	0.96194	49388.9	70.2772
C	3	CS76143	Hovdala-2	4496.29	13.0895	0.0744542	-2025.84	11018.4	6.63656	19.5424	0.0262593	0.122649	0.995081	4926.06	24.8145	7.57651	0.171455	2.76684	12.3862	0.147283	0.195627	0.985817	14205.2	39.7285	0.246847	0.241862	0.251833	0.925077	75037.9	86.6244
C	3	CS76144	HR5	20000	14.4652	0.0574896	-91799.5	131799	5.08054	23.8498	-0.03292	0.147899	0.984844	25619	53.3531	3.22343	0.209956	0.805179	5.64168	0.181675	0.238237	0.987449	21215.6	46.0604	0.253668	0.250942	0.256393	0.97476	42664.3	62.2782
C	3	CS76145	Hs-0	1930.7	42.4588	0.159953	1453.68	2407.71	12.9722	71.9454	0.119114	0.200791	0.997642	5403.51	24.5029	13.5283	0.163093	1.376	25.6807	0.128724	0.197462	0.967654	74129.6	86.0986	0.260254	0.254169	0.26634	0.867671	303270	166.042
C	3	CS76146	HSm	20000	15.8591	0.0624551	-45438.6	85438.6	7.62201	24.0962	0.00258921	0.122321	0.994025	13017	38.0307	2.96018	0.217682	1.64309	4.27726	0.200941	0.234423	0.99594	8844.24	29.7393	0.258169	0.256094	0.260244	0.985536	31512.4	53.5235
C	3	CS76147	In-0	2683.89	22.2309	0.113413	-260.208	5627.99	-5.33763	49.7994	0.029829	0.196997	0.988002	20376.2	47.5817	8.92846	0.172832	0.866639	16.9903	0.138411	0.207253	0.971407	48557.9	69.6835	0.254582	0.249444	0.25972	0.906204	159288	120.336
C	3	CS76148	JEA	20000	16.0994	0.0533238	-190254	230254	2.94639	29.2525	-0.0774685	0.184116	0.974091	10193.4	33.654	0.814312	0.232901	-0.160823	1.78945	0.187998	0.277803	0.975668	9572.88	30.9401	0.225207	0.222413	0.228	0.975293	9720.54	29.7268
C	3	CS76149	Ka-0	20000	17.0436	0.0587713	-92011.7	132012	5.69589	28.3914	-0.0246243	0.142167	0.989989	7487.1	28.8427	0.992854	0.237735	0.389553	1.59616	0.214973	0.260497	0.993902	4560.11	21.3544	0.237467	0.236089	0.238844	0.993902	4560.42	20.3613
C	3	CS76150	Kas-2	20000	12.8374	0.0456787	-141787	181787	9.48696	16.1878	-0.0411487	0.132506	0.982813	7211.51	28.3069	2.26467	0.198034	0.633094	3.89625	0.170788	0.225279	0.986286	5754.13	23.9878	0.228695	0.22626	0.231131	0.978774	8906.05	28.4542
C	3	CS76151	KBS-Mac-8	20000	20.3317	0.0616563	-71193.5	111193	8.06621	32.5971	-0.00420778	0.12752	0.995294	1767.51	14.0139	0.316151	0.26653	0.148469	0.483833	0.246768	0.286293	0.996468	1326.68	11.5182	0.223456	0.221342	0.225569	0.986508	5067.57	21.4636
C	3	CS76152	Kelsterbach -4	20000	15.8291	0.0675404	-57352.3	97352.3	2.02216	29.6361	-0.0197901	0.154871	0.98949	47974.3	77.439	5.64594	0.207935	1.24734	10.0445	0.178636	0.237235	0.989596	47489	72.6399	0.272324	0.268972	0.275676	0.965824	156000	124.9
C	3	CS76153	Kin-0	20000	14.0323	0.0561755	-100751	140751	5.08365	22.981	-0.0386894	0.15104	0.982629	28371.9	56.1465	3.4405	0.207008	0.745797	6.1352	0.17746	0.236557	0.985821	23158	48.1228	0.253166	0.25028	0.256052	0.971493	46560.4	65.0597
C	3	CS76154	Knox-18	4580.35	23.5952	0.113234	2145.89	7014.82	9.88288	37.3074	0.0745431	0.151925	0.997604	10456.5	34.0857	11.1568	0.181767	2.68057	19.633	0.152894	0.210641	0.982172	77817.7	88.2143	0.271607	0.266619	0.276594	0.913929	375694	184.808
C	3	CS76155	PHW-3	20000	15.4004	0.0636459	-21326.3	61326.3	9.87338	20.9274	0.0230993	0.104193	0.997128	8858.74	31.3736	4.45092	0.209012	2.14327	6.75857	0.189463	0.228562	0.993991	18537.2	43.0548	0.264666	0.261827	0.267504	0.972871	83687.9	87.2238
C	3	CS76156	Kulturen-1	20000	14.488	0.0492452	-107198	147198	9.69474	19.2812	-0.0231515	0.121642	0.990476	3499.04	19.7176	1.28528	0.215356	0.318176	2.25238	0.187029	0.243684	0.988289	4302.59	20.7427	0.224764	0.22283	0.226697	0.987626	4546.07	20.3293
C	3	CS76157	LAC-3	3595.09	16.5946	0.0972524	-2387.98	9578.16	-4.63988	37.829	0.000262138	0.194243	0.981003	41802	68.1518	11.5633	0.168308	0.97069	22.156	0.133329	0.203287	0.96836	69624.6	83.4414	0.259707	0.254151	0.265263	0.888462	245441	149.375
C	3	CS76158	LAC-5	20000	12.7474	0.0511619	-165810	205810	4.75594	20.7388	-0.0767949	0.179119	0.964297	45574.9	71.1609	4.21013	0.194992	-0.618656	9.03892	0.15158	0.238405	0.96535	44230.7	66.5061	0.24875	0.244721	0.252778	0.943946	71554.2	80.6531
C	3	CS76159	Lc-0	3548.07	14.3262	0.0754688	-274.693	7370.84	9.05092	19.6014	0.0409563	0.109981	0.9975	1395.49	12.4521	4.19605	0.180448	1.77061	6.62149	0.158471	0.202426	0.989199	6029.46	24.555	0.234184	0.23089	0.237477	0.960835	21863.1	44.582
C	3	CS76160	LDV-14	4231.51	13.9985	0.0586409	-26823.1	35286.1	0.800266	27.1967	-0.0690723	0.186354	0.968571	3496.27	19.7097	1.08501	0.199677	-0.210503	2.38052	0.154543	0.244811	0.964995	3894.14	19.7336	0.202749	0.199523	0.205976	0.964908	3903.77	18.8385
C	3	CS76161	LDV-25	1223.09	17.9623	0.0973871	-181.638	2627.82	2.60354	33.3211	0.0338636	0.160911	0.992391	1596.04	13.3168	2.98196	0.174867	0.660221	5.3037	0.145208	0.204527	0.979116	4380.46	20.9296	0.21593	0.212607	0.219254	0.960073	8374.58	27.5921
C	3	CS76162	LDV-34	5010.56	17.2649	0.0843858	-3358.88	13380	3.87964	30.6501	0.0213019	0.14747	0.99383	7786.41	31.1978	4.53705	0.193613	1.07036	8.00375	0.164766	0.22246	0.985291	18561.7	45.4138	0.249829	0.24595	0.253708	0.957708	53370.3	73.055
C	3	CS76163	LDV-58	20000	15.1848	0.0488479	-93150.2	133150	10.9924	19.3772	-0.0119636	0.109659	0.993746	1465.74	12.7617	0.823598	0.223354	0.285651	1.36154	0.19881	0.247897	0.9919	1898.37	13.7781	0.216072	0.214458	0.217686	0.991509	1990.1	13.4506
C	3	CS76164	Ler-1	18287.3	10.4977	0.0444186	-181640	218214	7.10524	13.8901	-0.0867865	0.175624	0.949688	55937.5	78.837	8.50266	0.167146	-1.53168	18.537	0.122064	0.212229	0.946407	59584.9	77.1912	0.247283	0.24169	0.252876	0.885375	127440	107.636
C	3	CS76165	LI-OF-095	4770.41	19.5385	0.0926418	-2399.33	11940.2	1.84297	37.234	0.0251213	0.160162	0.992668	13133.7	38.2008	4.92185	0.195201	0.900839	8.94285	0.16428	0.226122	0.982725	30945.9	55.6291	0.254688	0.251018	0.258358	0.954369	81742.2	86.2039
C	3	CS76166	Liarum	4162.82	19.3284	0.0822687	-1500.28	9825.92	8.78739	29.8695	0.0384291	0.126108	0.997175	1447.87	12.6836	1.62109	0.21281	0.528642	2.71354	0.187424	0.238196	0.990426	4907.55	22.153	0.230897	0.228982	0.232813	0.987902	6201.51	23.7439
C	3	CS76167	Lillo-1	20000	14.1094	0.0532875	-130235	170235	5.47853	22.7403	-0.0508676	0.157443	0.978866	19815.9	46.923	2.42341	0.210063	0.513897	4.33292	0.180361	0.239766	0.985826	13290.3	36.4558	0.24318	0.240693	0.245666	0.978453	20203.4	42.8564
C	3	CS76168	Lip-0	20000	19.6984	0.064288	-163122	203122	-9.04057	48.4374	-0.0864822	0.215058	0.973646	21018.8	48.3262	0.555562	0.259725	-0.100833	1.21196	0.21565	0.3038	0.98143	14810.7	38.4847	0.237772	0.235159	0.240385	0.979074	16689.4	38.9515
C	3	CS76169	Lis-1	20000	15.0436	0.0606954	-55115.1	95115.1	6.87935	23.2079	-0.00622181	0.127613	0.992019	17861.4	44.5488	3.5964	0.211077	1.54575	5.64706	0.189588	0.232566	0.99284	16024.1	40.0302	0.258833	0.256267	0.261398	0.977693	49921.7	67.3672
C	3	CS76170	Lis-2	10167.7	13.5657	0.0547178	-33894.5	54229.9	8.02298	19.1083	-0.0111899	0.120626	0.991235	3567.57	19.9097	2.09805	0.199514	0.602123	3.59398	0.172561	0.226467	0.987334	5155.75	22.7063	0.227295	0.22493	0.22966	0.98085	7794.8	26.6199
C	3	CS76171	PHW-33	20000	12.0051	0.0482828	-161952	201952	6.75283	17.2573	-0.0678736	0.164439	0.967765	36321.1	63.527	4.93165	0.187036	-0.305642	10.1689	0.146744	0.227329	0.967087	37085.2	60.8976	0.246741	0.242554	0.250927	0.938442	69361.8	79.4079
C	3	CS76172	LL-0	20000	13.389	0.0392012	-222072	262072	10.4276	16.3504	-0.0526949	0.131097	0.981656	1300.31	12.0199	0.741256	0.205781	0.108726	1.37379	0.173578	0.237983	0.982937	1209.49	10.9977	0.19449	0.192179	0.1968	0.981817	1288.87	10.8245
C	3	CS76173	Lm-2	20000	15.4802	0.050361	-156967	196967	7.51844	23.4419	-0.0497024	0.150424	0.983662	4586.43	22.5744	0.803736	0.227515	0.0668449	1.54063	0.193096	0.261934	0.984715	4290.64	20.7139	0.219322	0.217117	0.221527	0.984258	4419.12	20.0434
C	3	CS76174	Lom1-1	1220.44	56.1608	0.17613	236.499	2204.38	-104.564	216.885	0.0130546	0.339206	0.966632	37070.8	64.1793	10.3253	0.159012	-3.31709	23.9678	0.108376	0.209648	0.928655	79261.8	89.0291	0.246227	0.239432	0.253022	0.840023	177729	127.111
C	3	CS76175	Lov-5	3478.44	12.6383	0.0706284	-14915.7	21872.6	-6.29678	31.5734	-0.0865279	0.227785	0.944024	30580.7	58.2912	5.18042	0.171681	-1.78062	12.1415	0.120436	0.222927	0.9368	34527.2	58.7599	0.233356	0.228007	0.238704	0.899036	55158.1	70.8123
C	3	CS76176	Lp2-2	20000	28.06	0.0833034	-133495	173495	-44.5454	100.665	-0.107979	0.274586	0.969373	68130.9	87.0063	0.465103	0.285075	-0.122712	1.05292	0.238121	0.332028	0.982466	39004.2	62.4534	0.256581	0.253962	0.2592	0.979279	46093.7	64.7328
C	3	CS76177	Lp2-6	20000	17.3461	0.068415	-142234	182234	-13.191	47.8832	-0.105097	0.241927	0.955659	150278	129.219	2.66304	0.229221	-1.01216	6.33823	0.177431	0.281012	0.966003	115221	107.341	0.265729	0.262181	0.269276	0.959148	138452	112.19
C	3	CS76179	Lz-0	20000	15.4147	0.0533609	-104089	144089	7.82417	23.0053	-0.0268172	0.133539	0.989397	5681.59	25.1254	1.25002	0.223163	0.279227	2.22082	0.193979	0.252347	0.98856	6130.01	24.7589	0.231517	0.229605	0.233428	0.988083	6385.72	24.094
C	3	CS76180	Map-42	19999.9	13.5466	0.0541316	-65812.3	105812	8.3489	18.7443	-0.00961935	0.117883	0.991791	11821.8	36.2428	3.88775	0.200065	1.19877	6.57673	0.173923	0.226207	0.988154	17060	41.3038	0.250791	0.247762	0.25382	0.968658	45137.8	64.0581
C	3	CS76181	MIB-15	2401.09	21.8409	0.104432	-284.742	5086.92	0.826578	42.8552	0.0378556	0.171008	0.992857	5790.16	25.3644	4.24217	0.186389	0.773755	7.71058	0.155362	0.217416	0.980478	15825.7	39.7815	0.240453	0.236801	0.244105	0.95357	37638.5	58.4952
C	3	CS76182	MIB-22	20000	12.1332	0.0319145	-214233	254233	5.93528	18.3311	-0.0344663	0.0982954	0.989148	255.431	5.65056	0.867897	0.182277	0.44442	1.29137	0.16378	0.200774	0.993604	150.541	4.08984	0.176915	0.175544	0.178287	0.993302	157.653	3.97055
C	3	CS76184	MIB-84	2688.51	26.0342	0.114628	1120.38	4256.64	9.51422	42.5541	0.0733314	0.155924	0.99752	3281.54	19.0949	4.76529	0.190836	1.03398	8.4966	0.161162	0.22051	0.983289	22115.7	47.0273	0.249159	0.245484	0.252833	0.954019	60851.8	74.3773
C	3	CS76185	MNF-Che-2	20000	12.3698	0.0477434	-88239.2	128239	9.40025	15.3394	-0.0180533	0.11354	0.989844	8361.97	30.4813	3.86978	0.19044	1.35221	6.38735	0.165782	0.215097	0.987976	9899.64	31.4637	0.241095	0.238024	0.244166	0.966537	27551.1	50.0465
C	3	CS76187	MNF-Pot-48	1726.44	26.7727	0.125384	-887.781	4340.66	-32.5557	86.1011	-0.0160408	0.266809	0.969186	29282.8	57.0407	6.44812	0.173491	-1.49052	14.3868	0.126569	0.220413	0.949087	48382.4	69.5575	0.24319	0.237805	0.248575	0.90023	94811.1	92.8396
C	3	CS76188	MNF-Pot-68	20000	11.9876	0.0476754	-109166	149166	8.56245	15.4128	-0.032686	0.128037	0.983671	15820.2	41.9261	4.91179	0.185355	1.68044	8.14314	0.160381	0.210329	0.986427	13149.9	36.2628	0.244938	0.241512	0.248364	0.956488	42156.8	61.9067
C	3	CS76189	MOG-37	1737.36	31.8247	0.129349	-192.851	3667.56	-21.3938	85.0433	0.0264229	0.232275	0.985638	12263.8	36.9141	4.1741	0.187428	-0.216832	8.56503	0.147521	0.227335	0.968962	26503.3	51.4813	0.240873	0.236772	0.244974	0.943131	48561.1	66.4428
C	3	CS76190	Mr-0	10295.6	11.1214	0.0486952	-62065.7	82656.8	7.08452	15.1583	-0.0486863	0.146077	0.973923	12783.7	37.6883	5.06193	0.171524	0.459658	9.66421	0.136848	0.2062	0.969412	14995	38.7234	0.232345	0.228035	0.236655	0.930788	33929.1	55.538
C	3	CS76191	Mrk-0	20000	19.9005	0.0627817	-150997	190997	-3.8594	43.6605	-0.067382	0.192945	0.984916	8073.84	31.7684	0.379285	0.266935	0.0316802	0.726889	0.233003	0.300867	0.991843	4365.96	22.0251	0.230938	0.228608	0.233268	0.986082	7450.1	27.2949
C	3	CS76192	Mt-0	4559.76	22.6521	0.098938	295.877	8823.64	7.79319	37.511	0.053002	0.144874	0.997005	5349.12	24.3792	3.74828	0.204842	0.91682	6.57974	0.176328	0.233357	0.986975	23265.9	48.2347	0.254149	0.251074	0.257223	0.968798	55735.2	71.1817
C	3	CS76194	N13	20000	18.2617	0.0677518	-123459	163459	-8.40773	44.9311	-0.0758477	0.211351	0.971027	64447	84.6214	1.79594	0.236436	0.0196388	3.57224	0.199376	0.273496	0.983244	37271.1	61.0501	0.258274	0.255864	0.260684	0.980779	42754.6	62.3441
C	3	CS76195	Na-1	11251.5	14.7788	0.0645402	-12691.5	35194.5	8.89447	20.6632	0.0198768	0.109204	0.996283	5103.61	23.8132	3.77078	0.200331	1.47488	6.06668	0.17732	0.223343	0.990838	12580.5	35.4691	0.249911	0.247033	0.252789	0.971685	38878.2	59.4506
C	3	CS76198	NFA-10	12946.5	13.0631	0.056338	-16690	42582.9	9.77617	16.35	0.0179514	0.0947246	0.996792	3343.48	19.2743	4.28658	0.190993	2.03548	6.53767	0.171092	0.210894	0.992224	8103.43	28.4665	0.245424	0.242376	0.248472	0.967132	34253.4	55.8028
C	3	CS76201	Or-1	5949.42	14.2537	0.076199	-5937.06	17835.9	4.15516	24.3523	0.0103024	0.142096	0.990894	15815.8	41.9203	7.50272	0.179813	2.02782	12.9776	0.152062	0.207564	0.982775	29917.4	54.6968	0.255091	0.250737	0.259444	0.93234	117514	103.359
C	3	CS76202	Ost-0	20000	12.1512	0.0516343	-85889.7	125890	7.52108	16.7812	-0.0257799	0.129048	0.98581	25779.9	53.5204	6.54144	0.185617	1.52123	11.5617	0.156486	0.214747	0.982336	32091.7	56.6495	0.25578	0.251736	0.259824	0.942066	105252	97.8181
C	3	CS76203	Oy-0	20000	14.2846	0.0618221	-38915.5	78915.5	7.56979	20.9995	0.00462109	0.119023	0.993703	22195.9	49.661	6.02009	0.200551	2.40046	9.63972	0.177829	0.223273	0.991044	31567.8	56.1852	0.267465	0.264026	0.270904	0.959465	142872	113.967
C	3	CS76204	Pa-1	1372.92	21.3332	0.124896	524.807	2221.03	0.258677	42.4077	0.058753	0.19104	0.991312	6886.97	27.6626	11.5102	0.150333	1.97386	21.0466	0.118462	0.182204	0.965394	27431.1	52.3748	0.241773	0.235656	0.24789	0.856966	113378	101.524
C	3	CS76205	PAR-3	20000	16.4414	0.0548415	-67598.5	107598	10.0787	22.804	-0.00226321	0.111946	0.995079	2198.34	15.6288	0.843618	0.234355	0.470235	1.217	0.217764	0.250947	0.996645	1498.84	12.2427	0.227989	0.226932	0.229045	0.996387	1614.08	12.1134
C	3	CS76207	PAR-5	4019.39	11.7403	0.0699168	-6753.68	14792.5	2.8909	20.5896	-0.012272	0.152106	0.982512	14684	40.3926	8.35918	0.163076	1.7584	14.96	0.132863	0.193288	0.973972	21855.4	46.7498	0.242597	0.237602	0.247593	0.905876	79034.6	84.7642
C	3	CS76208	Paw-3	20000	18.5086	0.065911	-100905	140905	-1.83483	38.852	-0.0456789	0.177501	0.98367	25709.1	53.4469	1.24506	0.242819	0.172881	2.31723	0.210594	0.275044	0.988471	18151	42.604	0.250996	0.249057	0.252936	0.988114	18713.3	41.2457
C	3	CS76209	Pent-1	3544.19	15.0669	0.0828443	-6397.64	13486	-4.5562	34.69	-0.0282907	0.193979	0.975168	23838.1	51.4653	5.86114	0.177671	-0.143487	11.8658	0.138683	0.21666	0.965714	32914.4	57.3711	0.243834	0.239211	0.248458	0.924627	72356.7	81.1042
C	3	CS76210	Per-1	20000	15.0986	0.0617186	-101890	141890	0.86649	29.3307	-0.0510056	0.174443	0.977454	58151.4	80.382	3.61237	0.213613	0.540098	6.68464	0.181581	0.245645	0.98441	40209.5	63.411	0.261535	0.258589	0.264481	0.970479	76142.4	83.1988
C	3	CS76211	Petergof	444.297	43.2497	0.177052	246.566	642.027	-34.1071	120.607	0.0702121	0.283892	0.981639	3193.32	18.8365	7.84347	0.136719	0.0198542	15.6671	0.0980909	0.175348	0.937386	10889.9	32.9998	0.214167	0.207698	0.220635	0.834039	28863.9	51.2249
C	3	CS76213	Pna-17	20000	17.3224	0.0631167	-251572	291572	-19.9946	54.6394	-0.174219	0.300452	0.92227	118462	114.728	1.41167	0.23726	-1.46496	4.28831	0.16092	0.313601	0.93342	101468	100.732	0.250133	0.245482	0.254783	0.932601	102717	96.6329
C	3	CS76215	Pu2-23	121.832	60	0.24839	79.6305	164.034	-190.705	310.705	-0.0182823	0.515063	0.901645	2432.89	16.4414	10.9546	0.0879819	-4.05561	25.9649	0.0329735	0.14299	0.718363	6966.52	26.3942	0.178537	0.166821	0.190254	0.426141	14194.9	35.9227
C	3	CS76216	Ra-0	4837.73	16.0603	0.0900416	-1932.76	11608.2	2.55926	29.5613	0.0232523	0.156831	0.991092	23249.3	50.8257	10.4837	0.174994	2.4848	18.4826	0.145931	0.204058	0.979974	52268	72.2966	0.262676	0.257675	0.267677	0.910591	233355	145.65
C	3	CS76217	Rak-2	20000	14.643	0.0588191	-143484	183484	-0.654163	29.9401	-0.0793088	0.196947	0.96592	68143.8	87.0145	3.36034	0.211082	-0.691614	7.4123	0.165639	0.256525	0.968704	62577.7	79.106	0.256329	0.252671	0.259986	0.955653	88673.1	89.7842
C	3	CS76218	Rennes-1	20000	16.097	0.0598255	-100999	140999	3.2584	28.9356	-0.0387118	0.158363	0.984695	20175.1	47.3463	1.89878	0.224333	0.251312	3.54625	0.191738	0.256929	0.98589	18600.3	43.128	0.248279	0.24595	0.250608	0.982312	23315.8	46.0394
C	3	CS76219	Rev-2	1608.18	12.9418	0.0758677	-329.789	3546.14	7.2575	18.626	0.0335864	0.118149	0.995686	713.316	8.90266	3.38718	0.166549	1.39632	5.37803	0.144091	0.189007	0.986156	2289.11	15.1298	0.212461	0.20923	0.215693	0.960215	6578.42	24.4548
C	3	CS76220	Rmx-A180	20000	18.0046	0.0646625	-49262.3	89262.3	7.32886	28.6803	0.00236314	0.126962	0.994654	7954.98	29.7302	1.49786	0.235165	0.638002	2.35771	0.21365	0.25668	0.994459	8245.09	28.7143	0.250241	0.248776	0.251706	0.993109	10254.9	30.533
C	3	CS76221	ROM-1	827.614	59.9807	0.182757	204.4	1450.83	-96.3045	216.266	0.0299433	0.335571	0.978606	9635.46	34.7049	5.08851	0.175773	-1.51812	11.6951	0.124572	0.226975	0.948595	23152.2	50.7195	0.238779	0.233089	0.24447	0.908307	41297.5	64.2631
D	1	CS28814	Wc-2	20000	14.8397	0.0592109	-31877	71877	9.80493	19.8744	0.0151654	0.103256	0.996494	6704.47	27.2936	3.44107	0.209773	1.80025	5.08188	0.191797	0.227749	0.994933	9689.18	31.1274	0.255895	0.25348	0.25831	0.980249	37770.2	58.5974
D	1	CS76113	Col-0	20000	13.1943	0.0466789	-52315.6	92315.6	11.408	14.9805	0.00698621	0.0863715	0.996591	1443.63	12.6651	2.12098	0.200288	1.2045	3.03745	0.183957	0.216618	0.995276	2000.83	14.1451	0.228475	0.22668	0.230271	0.988702	4785.2	20.8571
D	1	CS76151	KBS-Mac-8	8601.08	15.6996	0.0583389	-12956.2	30158.4	10.9926	20.4067	0.0190995	0.0975783	0.997475	552.438	7.83467	0.888784	0.219306	0.396822	1.38075	0.198487	0.240125	0.993938	1326.04	11.5154	0.214881	0.213504	0.216258	0.993786	1359.19	11.1159
D	1	CS76167	Lillo-1	16846.9	11.4997	0.0432218	-46496.9	80190.6	10.4618	12.5376	0.00369997	0.0827437	0.995767	1698.49	13.7376	3.69759	0.179429	1.96016	5.43502	0.161558	0.197301	0.99261	2965.06	17.2194	0.228498	0.225599	0.231397	0.968871	12489.6	33.696
D	1	CS76222	Rsch-4	20000	13.1033	0.0525907	-27234.1	67234.1	10.6914	15.5153	0.0187782	0.0864032	0.997662	2771.59	18.6131	4.33907	0.195047	2.52223	6.15591	0.1792	0.210895	0.995431	5415.9	24.5309	0.249902	0.246929	0.252875	0.96897	36779.3	60.646
D	1	CS76223	Sanna-2	20000	14.0441	0.0550752	-19055.8	59055.8	11.4081	16.68	0.0257769	0.0843735	0.998329	2230.28	15.7419	3.34467	0.204362	1.90801	4.78133	0.188146	0.220578	0.995606	5866.15	24.2201	0.24947	0.247083	0.251856	0.980454	26093.8	48.7049
D	1	CS76224	Sap-0	6891.75	13.202	0.0637008	-421.648	14205.2	10.5902	15.8137	0.0401083	0.0872933	0.998777	953.366	10.2922	4.4043	0.184815	2.27583	6.53277	0.166467	0.203164	0.992847	5577.2	23.6161	0.240312	0.237177	0.243447	0.964687	27534.1	50.031
D	1	CS76226	Se-0	7612.91	14.166	0.0644429	-11592.9	26818.8	7.39282	20.9391	0.00988209	0.119004	0.994087	4491.49	22.3395	3.33635	0.194184	1.18514	5.48756	0.169773	0.218595	0.988836	8479.78	29.1201	0.239277	0.236424	0.242129	0.971619	21558.1	44.2699
D	1	CS76227	Sha	20000	14.9551	0.0520495	-75754.1	115754	9.90286	20.0074	-0.00793787	0.112037	0.993575	3192.52	18.8341	1.38401	0.218754	0.792345	1.97568	0.202673	0.234835	0.996233	1871.62	13.6807	0.230926	0.229739	0.232113	0.995201	2384.79	14.7241
D	1	CS76228	SLSP-30	20000	14.2811	0.0501591	-66916.2	106916	10.6629	17.8994	-0.00197063	0.102289	0.994897	2479.54	16.5983	1.63454	0.211904	0.700852	2.56824	0.190381	0.233427	0.992911	3444.83	18.5603	0.230309	0.228617	0.232	0.990356	4686.05	20.6399
D	1	CS76229	Sparta-1	2001.08	25.2329	0.0980741	-1618.5	5620.67	-4.1083	54.5741	0.0181106	0.178038	0.992151	1752.63	13.9548	0.860134	0.220517	0.08421	1.63606	0.186597	0.254436	0.984411	3480.83	18.657	0.214863	0.212641	0.217085	0.984162	3536.51	17.9304
D	1	CS76230	Sq-8	20000	14.4173	0.0486166	-61744.8	101745	11.5829	17.2517	0.00318635	0.0940468	0.996159	1265	11.8556	1.27722	0.213847	0.600883	1.95356	0.193905	0.23379	0.994022	1968.87	14.0317	0.223022	0.221619	0.224426	0.993372	2182.84	14.0869
D	1	CS76231	St-0	20000	13.9957	0.048638	-51317.7	91317.7	11.569	16.4223	0.00796025	0.0893158	0.996777	1331.36	12.1626	1.6425	0.208842	0.817623	2.46737	0.189905	0.227779	0.994308	2350.95	15.3328	0.227439	0.225866	0.229012	0.991589	3474.24	17.7719
D	1	CS76232	Ste-3	20000	14.7002	0.0446313	-196507	236507	10.5557	18.8447	-0.0540085	0.143271	0.982235	2051.34	15.0972	0.652295	0.219279	0.0509486	1.25364	0.184605	0.253953	0.982862	1978.91	14.0674	0.203206	0.200807	0.205605	0.980845	2211.82	14.1801
D	1	CS76233	T1040	19990.4	14.6731	0.0492375	-76110.5	116091	11.0209	18.3253	-0.00488529	0.10336	0.994748	1737.47	13.8943	1.17602	0.216753	0.446702	1.90534	0.193414	0.240092	0.992133	2602.66	16.1328	0.222832	0.221264	0.224399	0.991853	2695.18	15.653
D	1	CS76234	T1060	20000	11.0838	0.0335358	-201063	241063	5.53358	16.6341	-0.0401148	0.107186	0.982673	1576.3	13.2342	2.23522	0.17112	0.737211	3.73324	0.145556	0.196684	0.982824	1562.52	12.5001	0.201476	0.198788	0.204164	0.972175	2531.34	15.1698
D	1	CS76235	T1080	5186.74	13.0705	0.0578323	-13456.9	23830.3	7.24522	18.8958	-0.00617843	0.121843	0.991117	1865.64	14.3977	1.96433	0.190162	0.616137	3.31253	0.164147	0.216178	0.986641	2805.73	16.7503	0.215535	0.213185	0.217886	0.980474	4101.04	19.3086
D	1	CS76236	T1110	20000	14.1524	0.0558287	-18137.8	58137.8	11.3926	16.9122	0.0264974	0.08516	0.998334	2399.16	16.3271	3.40878	0.205156	2.20009	4.61747	0.191773	0.21854	0.997015	4297.97	20.7316	0.250966	0.248663	0.25327	0.981689	26362.9	48.9553
D	1	CS76237	T1130	20000	12.2544	0.0431364	-73308.4	113308	10.973	13.5358	-0.00314103	0.0894137	0.994602	1863.78	14.3905	2.63563	0.189277	1.60425	3.66702	0.17444	0.204114	0.99542	1581.43	12.5755	0.225654	0.223539	0.22777	0.983466	5709.1	22.7818
D	1	CS76238	T510	20000	14.1467	0.0552741	-33022.5	73022.5	10.4887	17.8046	0.0154077	0.0951405	0.996937	4041.8	21.1917	3.22357	0.205502	1.65273	4.79441	0.187111	0.223893	0.994415	7369.36	27.1466	0.249232	0.246836	0.251628	0.980308	25982.1	48.6005
D	1	CS76239	T540	1725.94	17.1746	0.0938313	457.918	2993.96	8.82749	25.5218	0.0563172	0.131345	0.997809	744.576	9.64738	3.7128	0.176684	1.25143	6.17416	0.151598	0.201769	0.987007	4416.28	22.1517	0.225582	0.222051	0.229113	0.962296	12815.5	35.7987
D	1	CS76240	T620	19999.9	14.7524	0.0512446	-235339	275338	2.4813	27.0235	-0.105019	0.207509	0.957796	20801	48.0751	1.40597	0.217047	-0.649072	3.46101	0.162043	0.272052	0.957524	20935.2	45.755	0.229809	0.226138	0.233481	0.956396	21491.3	44.2013
D	1	CS76241	T690	4887.12	13.4745	0.0711898	-5270.7	15044.9	5.52506	21.424	0.0112021	0.131177	0.992051	6814.95	27.5176	5.48168	0.178598	1.80091	9.16245	0.153052	0.204144	0.985007	12854.2	35.8528	0.242282	0.238444	0.24612	0.946497	45869.7	64.5754
D	1	CS76242	Ta-0	6920.14	13.7115	0.0640698	-3681.3	17521.6	9.76659	17.6564	0.0305494	0.0975902	0.997651	1625.32	13.4384	3.64054	0.189496	1.73765	5.54343	0.169679	0.209312	0.992147	5433.36	23.3096	0.237873	0.235033	0.240714	0.971341	19828	42.4564
D	1	CS76243	Tad01	16084.5	11.386	0.0466072	-32454.8	64623.7	10.0664	12.7055	0.0092357	0.0839787	0.996203	2742.8	17.4573	5.3601	0.176739	2.87963	7.84057	0.159122	0.194356	0.992519	5403.17	23.2447	0.239631	0.236128	0.243133	0.95413	33130.8	54.8807
D	1	CS76244	Tamm-2	1619.38	14.1432	0.0807192	-793.279	4032.04	4.94546	23.3409	0.0230669	0.138371	0.99262	1440.24	12.6501	3.24572	0.170895	1.04963	5.4418	0.145084	0.196706	0.982951	3327.2	18.2406	0.21517	0.211901	0.218439	0.960136	7779.59	26.5939
D	1	CS76245	TDr-1	20000	13.5618	0.0485801	-28978.2	68978.2	11.9461	15.1776	0.019969	0.0771912	0.998298	858.07	9.76428	2.14415	0.203112	1.37436	2.91394	0.189554	0.21667	0.996836	1595.17	12.63	0.231688	0.230019	0.233357	0.990255	4913.63	21.1351
D	1	CS76246	TDr-17	20000	11.6211	0.0433489	-48067.9	88067.9	10.6686	12.5737	0.00767991	0.0790179	0.996581	1828.2	14.2525	4.1371	0.18067	2.38638	5.88783	0.164582	0.196759	0.99407	3170.77	17.8066	0.233905	0.230924	0.236886	0.966994	17648.6	40.0552
D	1	CS76247	TDr-18	20000	14.7498	0.0516211	-41609.5	81609.5	11.6682	17.8313	0.0132911	0.089951	0.997356	1350.79	12.251	1.48108	0.216527	0.919111	2.04304	0.202247	0.230807	0.997006	1529.9	12.3689	0.231235	0.230072	0.232398	0.995444	2327.81	14.5471
D	1	CS76248	TDr-3	14020.8	13.154	0.054372	-27487.2	55528.9	9.5582	16.7498	0.0088548	0.0998892	0.995564	3837.03	20.6479	3.56194	0.194262	1.5674	5.55648	0.173063	0.215461	0.991545	7313.88	27.0442	0.24179	0.239002	0.244577	0.97276	23564.3	46.284
D	1	CS76249	TDr-8	20000	12.3887	0.0441076	-60277	100277	11.1222	13.6553	0.0028201	0.0853952	0.995805	1634.18	13.475	2.67938	0.190811	1.75861	3.60015	0.177787	0.203834	0.996547	1345.28	11.5986	0.227789	0.22573	0.229848	0.984436	6063.49	23.4782
D	1	CS76250	Tomegap-2	20000	16.9097	0.0541749	-46210.7	86210.7	12.3043	21.515	0.0131916	0.0951582	0.997604	762.094	9.20202	0.622449	0.239002	0.327286	0.917612	0.221243	0.256761	0.996366	1156.16	10.7525	0.221241	0.219901	0.222581	0.994312	1809.52	12.8258
D	1	CS76251	Tottarp-2	20000	15.3169	0.0496729	-85741.2	125741	10.9556	19.6781	-0.00885037	0.108196	0.994247	1495.24	12.8894	0.839926	0.224669	0.339216	1.34064	0.202275	0.247063	0.993289	1744.09	13.2064	0.218126	0.216663	0.219589	0.992981	1824.27	12.878
D	1	CS76253	TOU-A1-116	17971.6	12.4659	0.0468582	-56138.4	92081.6	10.4625	14.4693	-0.00101295	0.0947293	0.994596	2851.95	17.8012	3.10836	0.190473	1.41482	4.8019	0.169823	0.211123	0.991499	4486.11	21.1804	0.232974	0.230358	0.23559	0.975498	12931	34.2862
D	1	CS76255	TOU-A1-43	20000	13.6236	0.0537804	-45952.6	85952.6	9.74312	17.5042	0.00572513	0.101836	0.995339	6058.02	25.9444	3.61134	0.201011	1.56722	5.65546	0.179623	0.222399	0.992099	10269.7	32.0464	0.248993	0.246273	0.251713	0.974577	33045.1	54.8097
D	1	CS76256	TOU-A1-62	20000	12.9685	0.0489097	-52388.5	92388.5	10.5587	15.3783	0.00436315	0.0934562	0.995593	3227.81	18.9379	3.12229	0.196322	1.71099	4.53359	0.17922	0.213425	0.994539	3999.95	19.9999	0.238947	0.236558	0.241336	0.97972	14854.7	36.7481
D	1	CS76258	TOU-A1-96	20000	11.8211	0.0426595	-67675.5	107676	10.6746	12.9675	-0.00117533	0.0864942	0.994947	2090.19	15.2395	3.35767	0.183549	1.7987	4.91665	0.165914	0.201185	0.993142	2836.78	16.8428	0.228992	0.226318	0.231666	0.97362	10912.5	31.4968
D	1	CS76259	TOU-C-3	20000	12.4145	0.0461412	-76062.8	116063	10.3276	14.5014	-0.00802264	0.100305	0.993049	4092.17	21.3234	3.26058	0.19069	1.40087	5.12028	0.169074	0.212306	0.990726	5459.78	23.3662	0.234972	0.232258	0.237685	0.973704	15481	37.5148
D	1	CS76260	TOU-E-11	20000	14.5173	0.0527231	-55375.9	95375.9	10.3423	18.6924	0.00289848	0.102548	0.995408	3234.51	18.9576	1.96654	0.21207	0.953169	2.97992	0.192655	0.231486	0.994196	4087.67	20.218	0.237375	0.235618	0.239133	0.989509	7389.23	25.9181
D	1	CS76261	TOU-H-12	20000	12.6171	0.04879	-37352.2	77352.2	10.7764	14.4578	0.0128679	0.084712	0.997005	2566.74	16.8877	3.7616	0.192541	2.458	5.06521	0.179414	0.205667	0.996613	2902.8	17.0376	0.242127	0.239565	0.24469	0.976335	20283.9	42.9417
D	1	CS76262	TOU-H-13	11282	13.7001	0.0581308	-10188.8	32752.7	10.4502	16.95	0.0251131	0.0911485	0.997783	1782.67	14.0739	3.20966	0.19666	1.58434	4.83498	0.177502	0.215818	0.993305	5382.64	23.2005	0.240295	0.237756	0.242833	0.977564	18038.3	40.495
D	1	CS76263	TOU-I-17	20000	12.4241	0.0430802	-99079.3	139079	10.797	14.0512	-0.0151371	0.101297	0.991879	2577.37	16.9226	2.2911	0.192276	0.971274	3.61092	0.170454	0.214097	0.99073	2942.02	17.1523	0.223395	0.221156	0.225635	0.982128	5671.9	22.7074
D	1	CS76264	TOU-I-2	20000	13.9788	0.0553488	-8535.47	48535.5	12.0122	15.9454	0.0336149	0.0770827	0.999067	1332.69	12.1687	3.61441	0.202898	2.27992	4.94891	0.188954	0.216843	0.996675	4749.81	21.7941	0.250897	0.248458	0.253337	0.979385	29445.8	51.7387
D	1	CS76265	TOU-I-6	19999.9	13.9797	0.0465767	-30721.1	70721	12.6906	15.2688	0.0201878	0.0729656	0.998633	369.994	6.41174	1.29954	0.209701	0.756273	1.8428	0.193941	0.225461	0.996089	1058.79	10.2898	0.219532	0.218357	0.220708	0.995306	1270.64	10.7477
D	1	CS76266	TOU-J-3	20000	14.9841	0.0442368	-67048.8	107049	13.411	16.5571	0.00593992	0.0825338	0.997424	230.827	5.06434	0.49918	0.224251	0.296722	0.701638	0.209014	0.239488	0.996876	279.869	5.29026	0.198099	0.196488	0.19971	0.99152	759.768	8.31082
D	1	CS76267	TOU-K-3	6525.4	15.3257	0.0664131	-5430.9	18481.7	9.54587	21.1054	0.0262984	0.106528	0.997128	1435.7	12.6302	2.04809	0.204109	0.859162	3.23701	0.182192	0.226026	0.992053	3973.45	19.9335	0.230962	0.228945	0.23298	0.986196	6901.63	25.0484
D	1	CS76268	Ts-1	4278.66	14.3885	0.0745215	-1164.83	9722.15	8.42293	20.354	0.0352272	0.113816	0.996796	2326.71	16.0787	4.52534	0.182473	1.8714	7.17928	0.16019	0.204756	0.989178	7857.77	28.0317	0.238995	0.235621	0.242369	0.959082	29711.7	51.9718
D	1	CS76269	UduI1-34	11997	14.0339	0.0525066	-19266.2	43260.2	11.2709	16.7969	0.0173984	0.0876147	0.9976	733.72	9.02909	1.54039	0.205762	0.785207	2.29558	0.18726	0.224263	0.994365	1722.6	13.1248	0.221969	0.220459	0.223479	0.992186	2388.53	14.7356
D	1	CS76271	UKID22	20000	16.3871	0.0501775	-101439	141439	10.8385	21.9358	-0.0147264	0.115081	0.993633	1068.12	10.8941	0.467682	0.238124	0.227716	0.707647	0.218905	0.257343	0.995623	734.295	8.5691	0.209593	0.20785	0.211337	0.990204	1643.41	12.223
D	1	CS76272	UKID37	20000	12.6722	0.0478304	-38210.3	78210.3	11.025	14.3194	0.0130186	0.0826422	0.997233	1953.09	14.7313	3.3339	0.193116	1.81762	4.85018	0.175892	0.21034	0.994299	4024.89	20.0621	0.2382	0.235657	0.240743	0.977091	16173.1	38.3443
D	1	CS76274	UKID80	17087.5	12.4679	0.0467207	-41223.7	75398.7	10.8434	14.0923	0.00735635	0.0860851	0.996345	1697.04	13.7317	2.91242	0.19051	1.48704	4.3378	0.171961	0.209059	0.993145	3182.82	17.8405	0.230585	0.228147	0.233022	0.978738	9871.69	29.9571
D	1	CS76275	UKNW06-059	15343.4	12.5941	0.0479704	-38068.8	68755.7	10.5949	14.5933	0.00585552	0.0900853	0.995918	1816.12	14.2053	2.73804	0.191868	1.3267	4.14938	0.17234	0.211396	0.992569	3306.24	18.1831	0.229631	0.227252	0.232011	0.979897	8944.37	28.5153
D	1	CS76276	UKNW06-060	5683.93	12.8549	0.0560639	-7095.62	18463.5	9.73287	15.9769	0.0182907	0.0938371	0.99682	668.444	8.6181	2.04721	0.188802	0.984368	3.11005	0.169115	0.208489	0.992171	1645.89	12.8292	0.215728	0.213683	0.217773	0.985079	3136.65	16.8864
D	1	CS76277	UKNW06-386	20000	14.7893	0.0505299	-37776.5	77776.5	12.2188	17.3599	0.0163282	0.0847317	0.997911	843.827	9.6829	1.25345	0.218284	0.849026	1.65788	0.206146	0.230423	0.99788	856.457	9.25449	0.226749	0.225862	0.227637	0.997362	1065.78	9.84321
D	1	CS76278	UKNW06-436	20000	13.5096	0.0444228	-85564	125564	11.6691	15.3501	-0.00676714	0.0956127	0.994516	1213.63	11.6124	1.32286	0.205539	0.634989	2.01072	0.185915	0.225164	0.993604	1415.43	11.8972	0.216048	0.214592	0.217505	0.992686	1618.62	12.1304
D	1	CS76280	UKSE06-062	16351.4	13.8094	0.047539	-50198.8	82901.6	11.4478	16.171	0.0028393	0.0922386	0.996041	969.633	10.3796	1.31098	0.207456	0.594807	2.02715	0.18685	0.228063	0.99319	1668.04	12.9153	0.217621	0.216117	0.219125	0.992336	1877.26	13.0637
D	1	CS76282	UKSE06-272	7773.48	14.8104	0.0479239	-22644.8	38191.7	12.2875	17.3333	0.00670832	0.0891394	0.996983	105.576	3.42501	0.35894	0.219125	0.170625	0.547256	0.199392	0.238858	0.994492	192.742	4.39024	0.180417	0.17801	0.182825	0.981077	662.143	7.75853
D	1	CS76283	UKSE06-278	2197.79	16.3999	0.0870551	139.702	4255.88	8.26452	24.5353	0.047059	0.127051	0.996889	1222.44	11.6545	3.54803	0.180164	1.32748	5.76857	0.156366	0.203962	0.987289	4994.06	22.3474	0.227663	0.224522	0.230803	0.96433	14014.3	35.6935
D	1	CS76284	UKSE06-349	18706.8	13.4441	0.050729	-10104.2	47517.8	12.1324	14.7558	0.0308096	0.0706485	0.999174	587.781	8.0814	2.73805	0.200311	1.61776	3.85834	0.184848	0.215775	0.995797	2992.81	17.2997	0.23801	0.235884	0.240135	0.984292	11184.2	31.8864
D	1	CS76285	UKSE06-351	20000	9.84818	0.0336932	-75550.1	115550	7.34121	12.3551	-0.00191384	0.0693002	0.995127	1173.92	11.4208	6.03041	0.153519	3.76609	8.29474	0.139095	0.167943	0.992719	1753.99	13.2438	0.221129	0.217121	0.225138	0.933213	16089.9	38.2455
D	1	CS76287	UKSE06-429	20000	12.6571	0.0396931	-69544.4	109544	11.5405	13.7737	0.00312282	0.0762633	0.996753	412.586	6.77074	1.38368	0.19419	0.843396	1.92395	0.179407	0.208973	0.99579	535.015	7.31447	0.206415	0.205162	0.207668	0.994364	716.203	8.06904
D	1	CS76288	UKSE06-466	20000	15.6355	0.0476967	-70674.4	110674	12.6911	18.5799	0.00256165	0.0928318	0.996704	467.637	7.20831	0.537068	0.229814	0.250892	0.823245	0.20982	0.249807	0.994944	717.462	8.47031	0.206458	0.20478	0.208137	0.990927	1287.43	10.8184
D	1	CS76289	UKSE06-482	13808.4	15.0269	0.0481769	-32026	59642.7	12.7893	17.2646	0.0132473	0.0831066	0.997886	220.034	4.94451	0.574856	0.221794	0.299052	0.85066	0.203759	0.239829	0.995527	465.498	6.82274	0.200965	0.199407	0.202523	0.992051	827.313	8.67239
D	1	CS76290	UKSE06-520	20000	12.046	0.0397886	-108246	148246	10.3725	13.7195	-0.0151249	0.0947021	0.992141	1537.95	13.0722	2.09011	0.187131	1.0242	3.15601	0.167783	0.20648	0.992119	1542.3	12.4189	0.214856	0.212815	0.216897	0.984765	2981.24	16.4627
D	1	CS76291	UKSE06-628	5815.82	11.7208	0.0519532	-4601.71	16233.4	10.1425	13.299	0.0246048	0.0793016	0.998077	369.423	6.40679	2.64084	0.178324	1.50772	3.77396	0.161998	0.19465	0.99373	1204.37	10.9744	0.214846	0.212494	0.217197	0.9794	3956.68	18.9657
D	1	CS76292	UKSW06-202	20000	14.3052	0.0443482	-89299.4	129299	12.3523	16.2581	-0.00595079	0.0946471	0.995186	658.739	8.5553	0.774003	0.216157	0.403797	1.14421	0.198154	0.23416	0.995226	653.177	8.08194	0.206525	0.205242	0.207807	0.994489	754.009	8.27927
D	1	CS76293	Ull2-3	20000	16.5593	0.0594643	-48423	88423	9.37757	23.7411	0.00580869	0.11312	0.995611	4478.24	22.3066	1.46879	0.229194	0.817793	2.11978	0.212561	0.245827	0.996461	3610.73	19.0019	0.243557	0.242341	0.244772	0.995172	4926.41	21.1626
D	1	CS76294	Ull2-5	4138.55	16.4116	0.0665202	-5777.55	14054.7	8.53042	24.2929	0.0166433	0.116397	0.996001	578.831	8.01964	0.808564	0.215192	0.289345	1.32778	0.191016	0.239368	0.991493	1231.23	11.0961	0.207205	0.205547	0.208863	0.990967	1307.42	10.9021
D	1	CS76295	Ull3-4	20000	14.0501	0.0396122	-130514	170514	12.3674	15.7329	-0.0163264	0.0955509	0.993637	315.907	5.92459	0.521669	0.212179	0.219216	0.824122	0.190335	0.234023	0.992631	365.86	6.04864	0.187619	0.185671	0.189567	0.987201	635.421	7.60037
D	1	CS76296	Uod-7	9150.87	13.761	0.0613665	-1597.74	19899.5	11.2201	16.3019	0.0382791	0.0844538	0.998908	904.389	10.0244	3.5397	0.193702	1.86038	5.21902	0.175738	0.211666	0.993889	5062.2	22.4993	0.240998	0.238327	0.24367	0.974959	20743.5	43.4255
D	1	CS76298	Var2-1	1365.2	14.886	0.0770125	-2023.12	4753.52	1.54675	28.2253	-0.00445219	0.158477	0.986589	1126.68	11.1887	1.51574	0.182988	0.286088	2.7454	0.152169	0.213808	0.979481	1723.77	13.1292	0.198671	0.196127	0.201216	0.976746	1953.57	13.3266
D	1	CS76299	VOU-1	6152	15.4769	0.0653228	-4955.88	17259.9	10.1091	20.8448	0.027688	0.102958	0.997522	899.545	9.99747	1.6098	0.207038	0.701503	2.5181	0.185752	0.228324	0.992741	2634.53	16.2312	0.224887	0.223178	0.226597	0.990143	3577.62	18.0344
D	1	CS76300	VOU-2	2285.49	20.2277	0.0916875	-1608.71	6179.68	0.533534	39.9219	0.019291	0.164084	0.991955	2706.82	17.3424	1.81141	0.201204	0.329941	3.29288	0.170301	0.232106	0.983833	5439.38	23.3225	0.223484	0.221022	0.225945	0.979544	6882.39	25.0134
D	1	CS76302	Wil-1	20000	16.9608	0.0533883	-65999.5	105999	11.3847	22.537	0.00204581	0.104731	0.996206	980.431	10.4373	0.537354	0.240918	0.34409	0.730618	0.227454	0.254382	0.997907	540.817	7.35403	0.217636	0.216321	0.21895	0.994447	1434.9	11.4213
D	1	CS76303	Ws-0	2264.61	17.2401	0.0804316	-96.5817	4625.79	10.1858	24.2944	0.0460043	0.114859	0.997974	388.915	6.57364	1.49498	0.198239	0.593027	2.39693	0.175424	0.221054	0.990757	1774.06	13.3194	0.213348	0.21153	0.215165	0.988637	2180.95	14.0808
D	1	CS76304	Wt-5	20000	13.9222	0.0472659	-69047	109047	11.4225	16.4218	-0.000703293	0.095235	0.99548	1467.07	12.7674	1.42949	0.209513	0.688097	2.17088	0.18996	0.229067	0.993974	1955.77	13.9849	0.222915	0.221434	0.224395	0.992559	2415.12	14.8174
D	1	CS76305	Yo-0	20000	14.5794	0.0424038	-102973	142973	13.0047	16.1542	-0.00835517	0.0931628	0.995148	347.673	6.21533	0.510908	0.219674	0.286005	0.735812	0.203119	0.236229	0.996069	281.693	5.30748	0.19437	0.192717	0.196022	0.990861	654.835	7.7156
D	1	CS76306	Zdr-6	20000	13.8898	0.0450779	-57782.1	97782.1	12.3448	15.4348	0.00709933	0.0830564	0.997132	590.501	8.10008	1.14138	0.209425	0.594459	1.6883	0.191359	0.227491	0.99485	1060.22	10.2967	0.214392	0.213135	0.215648	0.994647	1102.12	10.0096
D	1	CS76307	ZdrI2-24	20000	14.0705	0.0482329	-41963	81963	12.0642	16.0768	0.0136799	0.0827858	0.997698	843.552	9.68132	1.46661	0.210768	0.844721	2.0885	0.194787	0.22675	0.996032	1453.88	12.0577	0.225125	0.223842	0.226407	0.994433	2039.92	13.6179
D	1	CS76308	ZdrI2-25	6191.11	12.8439	0.0582481	-9086.46	21468.7	8.75896	16.9288	0.012928	0.103568	0.995424	1590.24	13.2926	2.74073	0.187281	1.18674	4.29472	0.16577	0.208792	0.990508	3298.96	18.163	0.225113	0.222572	0.227653	0.976979	8000.98	26.9697
D	2	CS28814	Wc-2	5604.56	15.7483	0.0773023	-2082.85	13292	8.05127	23.4453	0.033734	0.120871	0.996467	4246.02	21.7205	4.48345	0.191665	1.65502	7.31189	0.167763	0.215567	0.989047	13164.3	36.2827	0.247744	0.244465	0.251023	0.962646	44896	63.8862
D	2	CS76113	Col-0	20000	12.3318	0.039947	-118146	158146	10.5945	14.069	-0.0184806	0.0983745	0.991355	1439.02	12.6448	1.75189	0.190702	0.842947	2.66084	0.171039	0.210365	0.992161	1304.9	11.4232	0.211797	0.209983	0.213611	0.98798	2000.82	13.4868
D	2	CS76167	Lillo-1	4508.15	11.9097	0.0631933	-2720.55	11736.8	8.31994	15.4994	0.0252586	0.101128	0.996352	1772.24	14.0327	5.10542	0.171221	2.44185	7.76899	0.151321	0.191121	0.989791	4960.38	22.2719	0.232361	0.228719	0.236003	0.950097	24246	46.9487
D	2	CS76222	Rsch-4	20000	14.8094	0.0508424	-59540.6	99540.5	11.0746	18.5442	0.0031828	0.0985019	0.996565	1475.2	13.5794	1.30161	0.21783	0.462629	2.14058	0.193687	0.241973	0.993953	2596.78	16.9862	0.227666	0.226148	0.229184	0.993353	2854.27	16.8946
D	2	CS76223	Sanna-2	1028.27	13.3234	0.0803937	-1373.34	3429.88	-0.43233	27.0791	-0.0130866	0.173874	0.979575	1896.91	14.5178	2.58258	0.165614	0.349527	4.81563	0.132564	0.198664	0.970148	2772.41	16.6506	0.201402	0.197897	0.204907	0.953828	4288.06	19.7439
D	2	CS76224	Sap-0	11554.3	11.9152	0.0534201	-17700.7	40809.2	9.29149	14.5389	0.0128509	0.0939894	0.995899	3583.31	19.9536	5.34335	0.180093	2.62029	8.06641	0.160714	0.199471	0.991431	7487.85	27.3639	0.242823	0.239313	0.246332	0.954817	39482.6	59.911
D	2	CS76226	Se-0	6654.39	14.8475	0.0720553	-7084.72	20393.5	6.13904	23.556	0.0150271	0.129084	0.993728	7603.91	29.0668	4.49313	0.191724	1.4274	7.55887	0.165874	0.217575	0.98721	15505.3	39.3768	0.247888	0.244537	0.251239	0.96102	47255.9	65.5438
D	2	CS76227	Sha	20000	12.6174	0.0451619	-96685	136685	10.4198	14.8151	-0.0168895	0.107213	0.991093	3870.24	20.7371	2.54736	0.19407	0.968892	4.12582	0.17061	0.217531	0.989544	4543.33	21.3151	0.229133	0.226697	0.231569	0.979004	9122.78	28.7983
D	2	CS76228	SLSP-30	20000	13.8963	0.0375787	-278607	318607	9.65914	18.1335	-0.0634954	0.138653	0.976834	692.875	8.77417	0.451037	0.209656	0.0965579	0.805516	0.180026	0.239285	0.984958	449.899	6.70745	0.179533	0.177018	0.182047	0.976959	689.13	7.91506
D	2	CS76229	Sparta-1	20000	15.4462	0.0491813	-43431.4	83431.4	12.9672	17.9252	0.0150768	0.0832859	0.998073	420.99	6.83934	0.730061	0.226599	0.43386	1.02626	0.211365	0.241833	0.996955	665.367	8.157	0.214793	0.213678	0.215907	0.995945	886.014	8.97478
D	2	CS76230	Sq-8	19999.9	13.3952	0.0451316	-60475.6	100475	11.8234	14.9671	0.00450697	0.0857561	0.996531	962.197	10.3398	1.56129	0.203495	0.782605	2.33998	0.184662	0.222328	0.994017	1659.63	12.8827	0.220216	0.218659	0.221773	0.991668	2311.1	14.4948
D	2	CS76231	St-0	20000	14.6285	0.0532649	-54586.2	94586.2	10.2523	19.0047	0.00313023	0.1034	0.995442	3404.09	19.4482	1.92461	0.213783	0.918704	2.93053	0.1941	0.233467	0.994185	4342.93	20.8397	0.238277	0.236542	0.240011	0.989884	7554.56	26.2065
D	2	CS76232	Ste-3	20000	12.7244	0.0407802	-124024	164024	11.0339	14.4149	-0.0209902	0.102551	0.990971	1423.42	12.5761	1.47911	0.195537	0.584493	2.37374	0.172647	0.218427	0.990143	1554.06	12.4662	0.210262	0.208436	0.212089	0.988149	1868.3	13.0325
D	2	CS76233	T1040	8942.71	13.791	0.0633078	-9644.17	27529.6	8.6738	18.9082	0.01934	0.107276	0.996035	4063.22	21.2478	4.12438	0.191971	1.7471	6.50166	0.170135	0.213808	0.990806	9421.91	30.6951	0.24496	0.241904	0.248016	0.967223	33588.1	55.2582
D	2	CS76234	T1060	3058.96	13.7098	0.0664636	-2829.03	8946.95	8.07773	19.3419	0.0207449	0.112182	0.996284	679.316	9.21491	1.95955	0.187845	0.642119	3.27697	0.162487	0.213203	0.990286	1775.89	14.0471	0.213023	0.210808	0.215238	0.984858	2768.08	16.6376
D	2	CS76235	T1080	6857.6	11.5801	0.0387008	-44651.3	58366.5	9.31487	13.8454	-0.0243413	0.101743	0.988714	274.556	5.52325	0.9392	0.178594	0.349356	1.52904	0.1547	0.202487	0.986433	330.035	5.74487	0.176215	0.17431	0.17812	0.986361	331.79	5.49206
D	2	CS76236	T1110	20000	14.4374	0.0480842	-122467	162467	9.82965	19.0451	-0.0291368	0.125305	0.988969	3227.81	18.9379	1.0951	0.21736	0.373188	1.817	0.192554	0.242165	0.991049	2619.39	16.1845	0.220767	0.219127	0.222408	0.990965	2643.97	15.5036
D	2	CS76237	T1130	20000	13.2843	0.0442287	-94398.1	134398	11.4785	15.0902	-0.0110398	0.0994973	0.994817	1224.72	12.3729	1.42312	0.204508	0.713563	2.13267	0.185814	0.223203	0.995358	1096.93	11.04	0.217675	0.216261	0.219089	0.994093	1395.79	11.8144
D	2	CS76238	T510	6907.83	15.4735	0.0715138	-10460.6	24276.3	4.93104	26.0159	0.00555585	0.137472	0.992143	8155.8	30.1032	3.40758	0.198779	0.868321	5.94684	0.170603	0.226954	0.986136	14391.6	37.9363	0.244615	0.241617	0.247612	0.969442	31720.6	53.7
D	2	CS76241	T690	20000	11.7519	0.0458238	-78760.6	118761	9.78693	13.7169	-0.0116534	0.103301	0.991497	6824.49	27.5368	4.70823	0.183147	2.05138	7.36507	0.16171	0.204583	0.989907	8100.97	28.4622	0.241166	0.237858	0.244473	0.960032	32078.2	54.0018
D	2	CS76242	Ta-0	20000	12.2172	0.0496543	-41347.7	81347.7	10.0744	14.3601	0.00865986	0.0906486	0.995967	5002.53	23.5762	5.25955	0.186893	2.70949	7.8096	0.168497	0.205289	0.992955	8738.86	29.5616	0.248965	0.245643	0.252287	0.96033	49210.4	66.8855
D	2	CS76243	Tad01	20000	11.8623	0.0415192	-87602.5	127602	10.5326	13.1921	-0.00927522	0.0923135	0.993153	2170.93	15.5311	2.87649	0.184476	1.52071	4.23227	0.166578	0.202373	0.992965	2230.74	14.9357	0.224152	0.221722	0.226583	0.978066	6954.78	25.1446
D	2	CS76244	Tamm-2	1832.98	15.0096	0.0835588	-435.878	4101.84	6.1063	23.9129	0.0332048	0.133913	0.994693	1419.92	12.5606	3.36268	0.17518	1.15685	5.56851	0.150195	0.200166	0.985029	4005.6	20.014	0.220733	0.217532	0.223934	0.962455	10045.5	30.2197
D	2	CS76247	TDr-18	20000	14.3124	0.0482793	-106120	146120	10.1515	18.4732	-0.0211906	0.117749	0.991078	2948.48	18.1	1.2421	0.214669	0.360928	2.12327	0.187957	0.241381	0.989514	3465.31	18.6153	0.222799	0.220978	0.22462	0.989017	3629.59	18.1649
D	2	CS76248	TDr-3	20000	13.9653	0.0501348	-53591.5	93591.5	10.9581	16.9725	0.00521031	0.0950593	0.996073	2223.96	15.7196	1.95228	0.208285	0.969021	2.93553	0.189291	0.227279	0.994243	3259.99	18.0554	0.233336	0.231575	0.235097	0.989455	5971.96	23.3003
D	2	CS76249	TDr-8	13516.6	12.7856	0.0497704	-41253.7	68286.9	9.81321	15.758	-0.00264014	0.102181	0.993859	2675.27	17.241	2.59629	0.193344	1.06182	4.13075	0.170963	0.215725	0.990445	4162.33	20.4018	0.229115	0.226686	0.231543	0.979208	9057.54	28.6952
D	2	CS76250	Tomegap-2	20000	16.4894	0.0528862	-100693	140693	9.14559	23.8332	-0.0193286	0.125101	0.992246	2270.9	15.8846	0.621596	0.237739	0.263364	0.979828	0.21615	0.259327	0.994509	1608.11	12.6811	0.219919	0.218388	0.22145	0.992489	2199.72	14.1412
D	2	CS76251	Tottarp-2	7694.65	14.7081	0.064474	-10986.2	26375.5	8.0396	21.3765	0.0134526	0.115495	0.995136	3181.85	18.8026	2.58969	0.20049	0.94515	4.23423	0.176491	0.224489	0.990066	6499.14	25.4934	0.236109	0.233674	0.238545	0.979731	13260.1	34.7197
D	2	CS76253	TOU-A1-116	15687.9	12.7734	0.0496788	-37007.5	68383.2	10.3386	15.2083	0.0063721	0.0929854	0.995804	2439.11	16.4625	2.98798	0.193474	1.40548	4.57049	0.173419	0.21353	0.992342	4451.75	21.0992	0.234478	0.231975	0.236982	0.977918	12836.5	34.1607
D	2	CS76255	TOU-A1-43	20000	14.6121	0.04733	-136102	176102	10.0269	19.1974	-0.0336219	0.128282	0.988091	2694.94	17.3043	0.907522	0.219485	0.257139	1.5579	0.192532	0.246438	0.989677	2336.05	15.2841	0.215842	0.214075	0.21761	0.98958	2358.01	14.6412
D	2	CS76256	TOU-A1-62	20000	14.9072	0.0533202	-44598.7	84598.7	11.0513	18.7631	0.0104741	0.0961663	0.996723	2145.15	15.4386	1.67402	0.216689	1.05329	2.29476	0.202734	0.230644	0.997128	1880.01	13.7114	0.23597	0.234696	0.237243	0.994505	3597.13	18.0835
D	2	CS76258	TOU-A1-96	20000	13.1736	0.0442819	-104983	144983	11.0784	15.2688	-0.0172309	0.105795	0.991775	2155.15	15.4745	1.59336	0.201881	0.660062	2.52666	0.179753	0.224009	0.991516	2222.95	14.9096	0.219372	0.217591	0.221153	0.988966	2891.24	16.2123
D	2	CS76260	TOU-E-11	6135.82	14.314	0.0689796	-8717.03	20988.7	5.80667	22.8213	0.00745442	0.130505	0.99246	6323.46	26.5067	3.8498	0.190716	1.16992	6.52967	0.164335	0.217098	0.986467	11350	33.6898	0.241159	0.237978	0.244339	0.964639	29657.3	51.9242
D	2	CS76261	TOU-H-12	20000	14.1717	0.0483871	-114653	154653	9.69768	18.6457	-0.0267648	0.123539	0.989277	3860.22	20.7102	1.35253	0.213388	0.425643	2.27942	0.187576	0.239199	0.989934	3623.66	19.0359	0.22471	0.222902	0.226518	0.988985	3965.31	18.9864
D	2	CS76262	TOU-H-13	19999.9	13.3914	0.0529088	-71206.5	111206	8.51456	18.2683	-0.0120618	0.117879	0.991335	10871.3	34.7552	3.68497	0.199537	1.13323	6.2367	0.17336	0.225714	0.98803	15016.7	38.7514	0.248282	0.245317	0.251248	0.969858	37814.5	58.6318
D	2	CS76263	TOU-I-17	8193.14	13.2405	0.0588578	-22216.3	38602.5	6.6818	19.7993	-0.00929528	0.127011	0.990199	5637.91	25.0287	3.08447	0.191884	0.844386	5.32455	0.16437	0.219398	0.98551	8334.8	28.87	0.23408	0.23115	0.23701	0.970081	17209.6	39.5539
D	2	CS76264	TOU-I-2	20000	15.1265	0.0631063	-8668.59	48668.6	11.4572	18.7957	0.0351604	0.0910522	0.99861	4377.51	22.0542	4.75815	0.206885	2.31526	7.20103	0.187515	0.226254	0.99399	18929.5	43.508	0.265022	0.262059	0.267985	0.970488	92949.1	91.9234
D	2	CS76265	TOU-I-6	10801.6	15.252	0.0613859	-18899.8	40503.1	8.93775	21.5662	0.0115962	0.111176	0.995729	2922.07	18.0187	1.94734	0.21142	0.712478	3.18221	0.187524	0.235316	0.991378	5898.9	24.2876	0.236356	0.234355	0.238358	0.986738	9073.85	28.721
D	2	CS76266	TOU-J-3	449.324	26.2391	0.128093	36.2998	862.348	-12.1078	64.5859	0.034625	0.221562	0.985465	1057.72	10.8409	2.15991	0.167291	0.148194	4.17162	0.131714	0.202869	0.966895	2409.12	15.5213	0.196352	0.192876	0.199827	0.955751	3220.12	17.1096
D	2	CS76267	TOU-K-3	20000	13.2392	0.0479427	-81800.9	121801	10.2128	16.2656	-0.0110389	0.106924	0.992625	3964	20.9868	2.29448	0.201607	0.995422	3.59354	0.180217	0.222997	0.992082	4255.96	20.63	0.232722	0.230603	0.234841	0.984433	8367.44	27.5804
D	2	CS76268	Ts-1	20000	13.0225	0.0434037	-105907	145907	11.2003	14.8446	-0.0166461	0.103453	0.992053	1900.65	14.5321	1.59909	0.199928	0.595952	2.60223	0.176217	0.223639	0.990132	2360.22	15.363	0.217559	0.215654	0.219463	0.987454	3000.77	16.5166
D	2	CS76269	UduI1-34	20000	12.8005	0.0467195	-48687.1	88687.1	11.1327	14.4684	0.00797261	0.0854664	0.996605	1803.34	14.1552	2.71993	0.19538	1.49283	3.94702	0.178306	0.212455	0.994533	2904.15	17.0416	0.232874	0.230659	0.235089	0.982646	9218.32	28.9487
D	2	CS76270	UKID101	3085.27	13.8838	0.0628076	-7154.46	13325	5.94128	21.8264	-0.00569454	0.13131	0.990512	1050.01	10.8013	1.29146	0.193666	0.352763	2.23016	0.166144	0.221189	0.985729	1579.28	12.567	0.203298	0.201212	0.205385	0.984816	1680.41	12.3598
D	2	CS76271	UKID22	20000	15.079	0.0561447	-51116.5	91116.5	9.58886	20.5691	0.00354625	0.108743	0.995186	4979.96	23.5229	2.10124	0.216488	1.0433	3.15917	0.197539	0.235438	0.994767	5412.72	23.2653	0.24424	0.242469	0.246011	0.989509	10851.5	31.4087
D	2	CS76272	UKID37	6123.48	13.5069	0.0670055	-7229.97	19476.9	6.86652	20.1473	0.0130815	0.120929	0.993792	5242.17	24.1343	4.5431	0.184944	1.62258	7.46361	0.160537	0.20935	0.987498	10557.2	32.4918	0.241591	0.23818	0.245002	0.95866	34908.4	56.3337
D	2	CS76274	UKID80	20000	11.9127	0.0452049	-55668.5	95668.5	10.5305	13.2949	0.00288194	0.0875278	0.995444	2959.15	18.1327	3.99418	0.185341	2.28238	5.70598	0.169072	0.201611	0.994321	3688.2	19.2047	0.237229	0.234382	0.240075	0.970395	19227.7	41.8087
D	2	CS76275	UKNW06-059	20000	14.4168	0.0500902	-58342.8	98342.8	11.1601	17.6735	0.00361433	0.0965662	0.99599	1789.02	14.0989	1.47693	0.214123	0.792593	2.16126	0.196674	0.231572	0.995427	2040.27	14.2838	0.228733	0.227382	0.230083	0.993847	2745.04	15.7971
D	2	CS76276	UKNW06-060	20000	13.2365	0.0474958	-72393.2	112393	10.6571	15.816	-0.0049819	0.0999734	0.994057	2882.12	17.8951	2.21328	0.201341	1.22213	3.20444	0.184421	0.218261	0.99495	2449.19	15.6499	0.231117	0.229264	0.232971	0.987891	5872.41	23.1053
D	2	CS76277	UKNW06-386	20000	13.6195	0.0528534	-46014.9	86014.9	10.0685	17.1704	0.00658832	0.0991185	0.995622	4788.25	23.0657	3.26461	0.201815	1.75782	4.77141	0.184378	0.219251	0.994717	5777.8	24.0371	0.246051	0.243649	0.248453	0.979883	22002.1	44.7235
D	2	CS76278	UKNW06-436	20000	13.4029	0.0472007	-81341.2	121341	10.6653	16.1405	-0.0090049	0.103406	0.993455	2796.46	17.6272	1.9384	0.203393	0.769527	3.10727	0.180622	0.226164	0.991287	3723.02	19.2951	0.228202	0.226204	0.2302	0.986331	5840.75	23.0429
D	2	CS76279	UKNW06-460	18473.5	14.2034	0.054469	-36797.1	73744.1	10.3495	18.0573	0.0111067	0.0978312	0.996454	3435.09	19.5365	2.61119	0.207279	1.14364	4.07873	0.186078	0.22848	0.992826	6950.08	26.363	0.243163	0.240931	0.245395	0.983216	16260.5	38.4477
D	2	CS76280	UKSE06-062	20000	13.0966	0.0505843	-24065.4	64065.4	11.2855	14.9078	0.021643	0.0795257	0.998191	1705.99	13.7679	3.43303	0.197262	2.09405	4.77201	0.182509	0.212015	0.996024	3748.82	19.3619	0.243401	0.240956	0.245846	0.979029	19772.8	42.3972
D	2	CS76281	UKSE06-192	20000	13.9508	0.0510035	-55975.7	95975.7	10.5266	17.375	0.00279232	0.0992148	0.995485	3051.51	18.4135	2.14466	0.208057	1.0495	3.23983	0.188798	0.227317	0.994075	4004.33	20.0108	0.236615	0.234733	0.238497	0.987964	8134.85	27.1943
D	2	CS76282	UKSE06-272	361.394	17.6444	0.112329	-91.7878	814.576	-9.25473	44.5435	0.00384341	0.220815	0.974892	1099.05	11.0507	2.56008	0.152316	0.160929	4.95923	0.116299	0.188334	0.957108	1877.51	13.7022	0.187889	0.183867	0.191912	0.937192	2749.32	15.8094
D	2	CS76283	UKSE06-278	2628.74	15.3008	0.0853695	206.352	5051.13	8.08774	22.5139	0.0461532	0.124586	0.996787	1923.73	14.6201	5.21593	0.173951	1.99397	8.43789	0.150412	0.197489	0.986435	8122.23	28.4995	0.235831	0.232022	0.239641	0.946628	31956.3	53.8992
D	2	CS76284	UKSE06-349	10322.5	12.3358	0.0524322	-30379.4	51024.3	8.54246	16.1292	-0.00647422	0.111339	0.991857	4054.09	21.2239	3.37547	0.186299	1.22735	5.52359	0.162148	0.21045	0.987854	6047.39	24.5914	0.231903	0.228951	0.234854	0.968787	15540.4	37.5868
D	2	CS76285	UKSE06-351	6846.86	12.7528	0.0648284	-3125.3	16819	8.98451	16.521	0.0300969	0.0995598	0.997204	2866.06	17.8452	6.00363	0.178666	2.85597	9.15129	0.15872	0.198613	0.990805	9427.14	30.7036	0.24572	0.241967	0.249473	0.948527	52771.7	69.2634
D	2	CS76287	UKSE06-429	20000	11.7798	0.0399115	-84664.6	124665	10.3951	13.1644	-0.00605089	0.0858739	0.99425	1363.48	12.3085	2.56108	0.183484	1.51143	3.61073	0.167917	0.199052	0.994592	1282.48	11.3247	0.218836	0.216668	0.221004	0.982443	4163.32	19.4547
D	2	CS76288	UKSE06-466	9220.74	11.9385	0.0536869	-18825.8	37267.3	8.69928	15.1778	0.00448349	0.10289	0.99407	3448.22	19.5738	4.22227	0.181026	1.79502	6.64952	0.159173	0.202879	0.989362	6186.17	24.872	0.235004	0.231756	0.238252	0.961783	22223.5	44.9479
D	2	CS76289	UKSE06-482	19341.1	15.4946	0.0518669	-59968.2	98650.4	11.1513	19.838	0.00238442	0.101349	0.996025	1428.06	12.5965	0.958183	0.225442	0.378522	1.53784	0.202721	0.248164	0.993265	2419.67	15.5553	0.223842	0.222394	0.225289	0.993247	2426.18	14.8513
D	2	CS76290	UKSE06-520	9341.17	12.1866	0.0584593	-9000.11	27682.4	8.99239	15.3809	0.0205214	0.0963972	0.99652	3648.59	20.1345	5.99804	0.179139	2.904	9.09208	0.159517	0.19876	0.991139	9289.76	30.4791	0.246158	0.242439	0.249876	0.949418	53029	69.4321
D	2	CS76291	UKSE06-628	5549.48	12.1638	0.05954	-4739.54	15838.5	8.89605	15.4316	0.0220942	0.0969858	0.996577	1467.52	12.7694	4.02274	0.177495	1.96051	6.08497	0.157984	0.197006	0.991012	3853.9	19.6313	0.229707	0.226559	0.232856	0.963335	15720.9	37.8043
D	2	CS76292	UKSW06-202	1308.26	20.2878	0.113045	375.908	2240.61	3.42631	37.1492	0.055849	0.17024	0.993846	2885.37	17.9052	5.77323	0.165604	1.3512	10.1953	0.136327	0.194881	0.976822	10867.5	32.9659	0.231342	0.226911	0.235772	0.927537	33975.8	55.5762
D	2	CS76293	Ull2-3	20000	17.0024	0.0496212	-175318	215318	8.44162	25.5631	-0.0490658	0.148308	0.986528	1488.04	12.8584	0.283783	0.248291	0.0411215	0.526445	0.216326	0.280256	0.989188	1194.3	10.9284	0.200963	0.198118	0.203809	0.975006	2760.74	15.8422
D	2	CS76294	Ull2-5	20000	10.1476	0.0186903	-590743	630743	-17.1783	37.4735	-0.0662483	0.103629	0.968087	86.8245	3.2944	1.4328	0.126763	0.541502	2.3241	0.102735	0.150792	0.971991	76.203	2.90981	0.140512	0.137779	0.143246	0.96744	88.5834	2.9763
D	2	CS76295	Ull3-4	19999.9	13.7709	0.0506391	-55191.6	95191.5	10.5469	16.995	0.00316361	0.0981146	0.995538	3078.88	18.4959	2.33714	0.205257	1.00769	3.66659	0.183787	0.226727	0.992432	5222.54	22.8529	0.237029	0.234903	0.239155	0.984614	10617.6	31.0682
D	2	CS76296	Uod-7	20000	13.5065	0.0509377	-23921.4	63921.4	11.5856	15.4275	0.0223869	0.0794885	0.998325	1380.99	12.3872	2.82564	0.20177	1.62923	4.02204	0.185774	0.217766	0.995591	3635.46	19.0669	0.240631	0.238463	0.2428	0.983744	13402.2	34.9054
D	2	CS76298	Var2-1	20000	12.8828	0.0477907	-96667.6	136668	9.55744	16.2082	-0.0209013	0.116483	0.98955	6581.94	27.0431	2.84702	0.196703	0.958682	4.73535	0.17161	0.221796	0.988443	7279.07	26.9797	0.235891	0.233273	0.238508	0.975966	15137.5	37.0963
D	2	CS76299	VOU-1	6841.54	15.7362	0.0751073	-2795.76	16478.8	8.61025	22.8622	0.0336408	0.116574	0.99684	4473.09	22.2937	4.48847	0.194615	1.73627	7.24067	0.171404	0.217827	0.990011	14138.2	37.6008	0.250707	0.247502	0.253912	0.964451	50316.3	67.6329
D	2	CS76300	VOU-2	20000	14.6825	0.0559871	-63058.2	103058	8.45336	20.9116	-0.00639844	0.118373	0.992827	8406.88	30.563	2.53627	0.212297	1.35122	3.72132	0.194693	0.2299	0.995183	5645.85	23.761	0.247081	0.245129	0.249033	0.986904	15349.6	37.3553
D	2	CS76302	Wil-1	20000	16.5489	0.0505797	-129582	169582	9.35581	23.742	-0.0301213	0.131281	0.990416	1641.69	13.5059	0.435763	0.240918	0.14742	0.724106	0.216147	0.265689	0.992973	1203.82	10.9719	0.209739	0.207693	0.211785	0.986691	2279.88	14.3966
D	2	CS76303	Ws-0	2759.31	25.9582	0.11049	1239.09	4279.53	12.2388	39.6777	0.0757772	0.145203	0.998321	1792.95	14.1144	3.46626	0.198479	0.870136	6.06238	0.170158	0.2268	0.986092	14850.5	38.5363	0.244934	0.241865	0.248003	0.968324	33823.3	55.4513
D	2	CS76304	Wt-5	20000	13.2527	0.0531008	-30247	70247	10.534	15.9714	0.0167044	0.0894972	0.997178	3818.26	20.5973	4.11229	0.197337	2.45718	5.76741	0.182113	0.212561	0.995753	5746.59	23.972	0.250181	0.24747	0.252891	0.974148	34981.6	56.3928
D	2	CS76305	Yo-0	16292.2	13.5972	0.0523229	-34672.8	67257.2	10.4103	16.7841	0.0093975	0.0952483	0.996293	2521.9	16.7395	2.52563	0.202154	1.13994	3.91133	0.181429	0.222879	0.992711	4958.75	22.2683	0.236834	0.234614	0.239053	0.983171	11448.4	32.2609
D	2	CS76307	ZdrI2-24	20000	12.8592	0.048674	-67775.1	107775	10.0436	15.6748	-0.00516074	0.102509	0.99354	4838.4	23.1862	3.23284	0.195306	1.4175	5.04818	0.174053	0.216558	0.991541	6335.63	25.1707	0.23923	0.236606	0.241854	0.975705	18196.2	40.6719
D	2	CS76308	ZdrI2-25	1765.52	19.588	0.1068	397.47	3133.58	4.74953	34.4264	0.0534706	0.16013	0.994703	3437.37	19.543	5.90724	0.170654	1.52673	10.2877	0.142363	0.198945	0.979801	13107.6	36.2045	0.237178	0.232881	0.241474	0.932668	43693.1	63.0246
D	3	CS28814	Wc-2	20000	14.5378	0.0608636	-74445.3	114445	11.5868	17.4888	-0.00345959	0.125187	0.998557	220.61	7.42647	1.08992	0.273636	0.639592	1.54024	0.254038	0.293234	0.998387	246.622	7.02313	0.277703	0.276311	0.279096	0.998293	261.014	6.59563
D	3	CS76113	Col-0	20000	13.4062	0.0479048	-57981	97981	11.0779	15.7346	0.00327327	0.0925362	0.995849	2022.12	14.9893	2.11397	0.202759	1.05802	3.16991	0.183893	0.221624	0.993932	2955.93	17.1928	0.230807	0.228913	0.232702	0.98761	6035.03	23.423
D	3	CS76151	KBS-Mac-8	20000	13.8544	0.0510483	-106529	146529	8.1511	19.5577	-0.0298644	0.131961	0.98722	9184.52	31.9453	2.30899	0.206374	0.476754	4.14122	0.176433	0.236316	0.985508	10414.4	32.2713	0.237691	0.23515	0.240233	0.978126	15719.4	37.8026
D	3	CS76167	Lillo-1	20000	13.702	0.0430935	-83064.4	123064	12.2543	15.1496	-0.00328501	0.089472	0.995542	647.957	8.485	0.984105	0.208775	0.592542	1.37567	0.193771	0.223779	0.996366	528.206	7.26778	0.208173	0.207145	0.2092	0.996363	528.643	6.93242
D	3	CS76222	Rsch-4	20000	14.1384	0.0593259	-39821.6	79821.6	8.44572	19.831	0.00625668	0.112395	0.994518	14007.1	39.4506	5.07158	0.201012	2.12939	8.01378	0.179091	0.222933	0.991673	21276.9	46.1269	0.261578	0.258391	0.264765	0.965046	89315.5	90.1087
D	3	CS76223	Sanna-2	3234.35	11.3763	0.0638832	-7272.94	13741.6	3.9868	18.7658	-0.0179068	0.145673	0.982218	5840.63	25.4747	4.94736	0.165167	1.09903	8.79568	0.13543	0.194904	0.975383	8085.67	28.4353	0.22522	0.22106	0.229379	0.934335	21568.3	44.2804
D	3	CS76224	Sap-0	20000	14.3471	0.0541371	-72911.1	112911	8.50387	20.1902	-0.0117118	0.119986	0.991855	8079.64	29.9623	2.40353	0.211051	1.1296	3.67747	0.191076	0.231026	0.993773	6177.27	24.8541	0.243842	0.241838	0.245846	0.986292	13597.9	35.1592
D	3	CS76226	Se-0	20000	14.652	0.061419	-32021.5	72021.5	8.77928	20.5247	0.0126351	0.110203	0.996001	10502.7	36.2331	5.00016	0.203681	2.12108	7.87924	0.181942	0.225419	0.992564	19527.9	46.5807	0.263694	0.260452	0.266936	0.965007	91898.7	95.8638
D	3	CS76227	Sha	20000	13.8017	0.0546458	-69455.7	109456	8.05406	19.5494	-0.0122212	0.121513	0.990964	12323.8	37.0042	3.49507	0.203521	1.6954	5.29473	0.184078	0.222965	0.993493	8874.92	29.7908	0.250289	0.247775	0.252803	0.97781	30263.5	52.4521
D	3	CS76228	SLSP-30	20000	12.6766	0.0500139	-49002.8	89002.8	10.0871	15.2661	0.00459004	0.0954377	0.995255	4913.91	23.3664	4.11355	0.192736	2.46689	5.76021	0.177575	0.207898	0.99549	4670.47	21.6113	0.245645	0.242901	0.248389	0.972875	28090.3	50.5338
D	3	CS76229	Sparta-1	7653.27	14.7715	0.068132	-7366.87	22673.4	8.07632	21.4667	0.0209618	0.115302	0.99577	4329.68	21.9334	3.6834	0.195874	1.38474	5.98206	0.172259	0.219489	0.98983	10408.8	32.2627	0.244624	0.241692	0.247555	0.970349	30347.7	52.525
D	3	CS76230	Sq-8	20000	12.7209	0.0491725	-62818.8	102819	9.91128	15.5304	-0.003223	0.101568	0.993809	5477.69	24.6705	3.71576	0.193222	1.60005	5.83147	0.171659	0.214785	0.991104	7871.66	28.0565	0.242336	0.239477	0.245195	0.971149	25527.8	48.1737
D	3	CS76231	St-0	20000	13.932	0.0515068	-83948.4	123948	8.98834	18.8757	-0.015982	0.118996	0.9911	6647.32	27.177	2.26528	0.208001	0.904148	3.62642	0.185338	0.230663	0.991739	6170.15	24.8398	0.238602	0.236501	0.240703	0.984897	11280.4	32.0233
D	3	CS76232	Ste-3	20000	13.4232	0.0414344	-164471	204471	11.3016	15.5448	-0.036578	0.119447	0.986863	1544.86	13.1016	0.959184	0.205874	0.291189	1.62718	0.179593	0.232155	0.988482	1354.41	11.6379	0.204305	0.20248	0.20613	0.988462	1356.87	11.1064
D	3	CS76233	T1040	12655.1	14.8197	0.0682567	-13738.9	39049	7.64238	21.997	0.0180252	0.118488	0.995242	13387.1	38.5675	5.97589	0.196595	2.12219	9.8296	0.172197	0.220992	0.989276	30175.3	54.932	0.263261	0.259665	0.266857	0.955742	124528	106.399
D	3	CS76234	T1060	20000	12.4394	0.0489196	-26692.2	66692.2	10.932	13.9469	0.0191568	0.0786824	0.997923	2018.62	14.9763	4.32583	0.189524	2.45284	6.19881	0.173109	0.205939	0.994577	5270.19	22.9569	0.244315	0.241369	0.247261	0.968978	30149.4	52.3532
D	3	CS76235	T1080	14864.3	11.44	0.049649	-41695.6	71424.1	8.91587	13.9641	-0.00404025	0.103338	0.99241	7697.59	29.2453	6.25985	0.177022	2.59747	9.92222	0.154752	0.199293	0.988248	11918.5	34.5231	0.245662	0.241772	0.249552	0.94429	56499	71.6678
D	3	CS76237	T1130	20000	12.2407	0.0394006	-187894	227894	9.48254	14.9989	-0.0467268	0.125528	0.981338	2982.05	18.2027	1.73687	0.189888	0.334477	3.13926	0.15928	0.220496	0.981222	3000.61	17.3223	0.210663	0.208137	0.213188	0.977165	3648.98	18.2133
D	3	CS76238	T510	17712.1	13.577	0.0563089	-41805.3	77229.4	8.64366	18.5103	0.00176984	0.110848	0.993973	9573.21	32.6143	4.31284	0.198119	1.57145	7.05422	0.174081	0.222156	0.989735	16304.1	40.3783	0.252707	0.2496	0.255815	0.966842	52663.7	69.1925
D	3	CS76239	T540	20000	12.954	0.0383541	-201671	241671	9.86809	16.04	-0.0446227	0.121331	0.983875	1227.64	11.6792	0.950481	0.198291	0.198341	1.70262	0.168367	0.228215	0.983759	1236.44	11.1196	0.196376	0.194221	0.19853	0.983724	1239.08	10.6134
D	3	CS76240	T620	20000	13.6045	0.0454953	-132279	172279	10.4105	16.7984	-0.0316572	0.122648	0.987702	3243.67	18.9844	1.36408	0.207734	0.467705	2.26045	0.182948	0.23252	0.989973	2644.88	16.2631	0.21939	0.217599	0.22118	0.988913	2924.35	16.3049
D	3	CS76241	T690	20000	15.2211	0.0494834	-85950.1	125950	10.9675	19.4748	-0.00897398	0.107941	0.994134	1519.54	12.9938	0.846101	0.224621	0.460243	1.23196	0.207489	0.241752	0.99601	1033.51	10.1662	0.218351	0.21722	0.219483	0.995733	1105.25	10.0238
D	3	CS76242	Ta-0	20000	15.4374	0.0615945	-37127.8	77127.8	8.74143	22.1333	0.0099538	0.113235	0.995365	10222.9	33.7028	3.31225	0.213937	2.06482	4.55968	0.199754	0.22812	0.996951	6724.03	25.9307	0.25862	0.256445	0.260795	0.983913	35476.7	56.7905
D	3	CS76243	Tad01	20000	11.6411	0.0422728	-80557.4	120557	10.3552	12.927	-0.00773556	0.0922812	0.993264	2883.04	17.898	3.62766	0.181381	1.7881	5.46721	0.162106	0.200655	0.991574	3606.29	18.9902	0.229725	0.226844	0.232606	0.969223	13171.9	34.6041
D	3	CS76244	Tamm-2	20000	12.9473	0.0474585	-70368.8	110369	10.4801	15.4145	-0.0047437	0.0996607	0.993963	3421.93	19.4991	2.59939	0.198252	1.40297	3.79581	0.180847	0.215658	0.99449	3123.35	17.673	0.234044	0.231928	0.23616	0.984203	8954.79	28.5319
D	3	CS76245	TDr-1	20000	14.1395	0.0540728	-51594.9	91594.9	9.70481	18.5743	0.00285564	0.10529	0.994952	5424.38	24.5501	2.74133	0.207728	1.47365	4.00901	0.190286	0.225171	0.995078	5288.66	22.9971	0.245429	0.243327	0.247531	0.984839	16290	38.4825
D	3	CS76246	TDr-17	20000	12.4929	0.0472552	-108425	148425	9.18074	15.805	-0.0284941	0.123005	0.986593	9351.2	32.2339	3.41578	0.192118	1.03894	5.79262	0.165758	0.218478	0.986412	9477.6	30.7857	0.238126	0.235175	0.241078	0.968889	21699.7	44.4151
D	3	CS76247	TDr-18	20000	13.4176	0.0471735	-126680	166680	9.46766	17.3676	-0.0340028	0.12835	0.986215	5745.74	25.2669	1.87316	0.204467	0.5518	3.19451	0.177836	0.231097	0.98804	4984.84	22.3268	0.228	0.225837	0.230163	0.983759	6769.1	24.8067
D	3	CS76248	TDr-3	20000	15.1394	0.051738	-82412.1	122412	9.86553	20.4133	-0.0109173	0.114393	0.993163	2937.03	18.0648	1.1713	0.222107	0.668825	1.67377	0.205983	0.238231	0.996353	1566.71	12.5168	0.22803	0.226957	0.229104	0.996113	1669.68	12.3203
D	3	CS76249	TDr-8	20000	13.5249	0.0487175	-96229.8	136230	9.62911	17.4207	-0.0197514	0.117186	0.990248	5166.95	23.9605	2.10199	0.204809	0.952832	3.25115	0.184172	0.225445	0.992777	3826.71	19.562	0.232644	0.23071	0.234578	0.986897	6942.41	25.1223
D	3	CS76250	Tomegap-2	20000	16.7067	0.0576907	-94493.5	134493	6.12218	27.2911	-0.0252285	0.14061	0.989701	7111.09	28.1091	1.04741	0.234568	0.441029	1.6538	0.212867	0.256269	0.994219	3991.38	19.9784	0.236301	0.234969	0.237632	0.994201	4003.82	19.0784
D	3	CS76251	Tottarp-2	20000	13.3629	0.0480734	-74815.9	114816	10.4727	16.2532	-0.00675313	0.1029	0.993758	3243.05	18.9826	2.205	0.202252	0.871587	3.53841	0.17941	0.225095	0.991124	4611.18	21.4737	0.231875	0.22972	0.23403	0.984081	8270.01	27.4193
D	3	CS76253	TOU-A1-116	20000	13.0416	0.0550978	-34630.2	74630.2	9.51978	16.5634	0.0115107	0.0986849	0.995836	8565.02	30.8491	5.69774	0.193205	3.22127	8.17422	0.176745	0.209665	0.99476	10777.3	32.8288	0.258176	0.254918	0.261435	0.962201	77742.3	84.0683
D	3	CS76255	TOU-A1-43	20000	13.2936	0.0540987	-76557.8	116558	7.53527	19.052	-0.0186549	0.126852	0.988742	17637.2	44.2684	4.23769	0.19909	1.9474	6.52797	0.178658	0.219523	0.992425	11866.2	34.4474	0.253054	0.250214	0.255894	0.971388	44823.9	63.835
D	3	CS76256	TOU-A1-62	20000	13.2549	0.0547735	-17793.7	57793.7	10.8624	15.6473	0.0254145	0.0841324	0.998169	3280.33	19.0914	4.95482	0.195569	2.86135	7.04829	0.179579	0.211558	0.995243	8521.38	29.1914	0.25533	0.252288	0.258373	0.967534	58158.4	72.7126
D	3	CS76258	TOU-A1-96	20000	11.9931	0.0479905	-51528.7	91528.7	10.0106	13.9756	0.00287757	0.0931035	0.994941	5248.57	24.149	5.15812	0.184445	2.53132	7.78493	0.165107	0.203782	0.991939	8362.96	28.9188	0.245822	0.242455	0.249189	0.95885	42689.5	62.2966
D	3	CS76259	TOU-C-3	20000	13.4531	0.0529253	-60194	100194	9.12343	17.7827	-0.0041418	0.109992	0.993955	6523.72	28.5563	3.6185	0.199747	1.87496	5.36205	0.181536	0.217957	0.994414	6028.56	25.8813	0.247829	0.245162	0.250495	0.975485	26457.9	51.4372
D	3	CS76260	TOU-E-11	20000	14.0319	0.0525029	-91327.9	131328	8.13267	19.9312	-0.0224868	0.127493	0.989088	9307.45	32.1584	2.43222	0.207865	0.807275	4.05717	0.182666	0.233064	0.989751	8741.67	29.5663	0.241115	0.238806	0.243423	0.981729	15584.8	37.6404
D	3	CS76261	TOU-H-12	20000	13.6479	0.050672	-73346.6	113347	9.65589	17.6399	-0.00879402	0.110138	0.992813	5236.74	24.1218	2.47348	0.204496	1.16119	3.78577	0.184468	0.224525	0.993243	4923.03	22.1879	0.238394	0.236284	0.240504	0.984562	11248.4	31.9779
D	3	CS76262	TOU-H-13	20000	14.4374	0.0576566	-63197.1	103197	7.37001	21.5047	-0.0101877	0.125501	0.991436	15047.7	40.8897	3.53966	0.207127	1.17909	5.90023	0.181969	0.232286	0.989833	17863.5	42.2653	0.254318	0.251555	0.257081	0.974156	45408.8	64.25
D	3	CS76263	TOU-I-17	20000	16.0329	0.0543765	-108669	148669	7.1893	24.8764	-0.029619	0.138372	0.988939	5411.6	24.5212	0.977436	0.230685	0.319271	1.6356	0.205424	0.255946	0.991934	3946.61	19.8661	0.229831	0.228258	0.231404	0.991929	3948.88	18.947
D	3	CS76264	TOU-I-2	20000	14.0909	0.0584828	-63400.3	103400	6.65116	21.5306	-0.0132412	0.130207	0.989934	22936.5	50.4827	4.59997	0.202621	1.72925	7.47069	0.179049	0.226192	0.99047	21716.7	46.6011	0.259573	0.256516	0.26263	0.967621	73780.5	81.8982
D	3	CS76265	TOU-I-6	20000	14.8052	0.055468	-36908	76908	10.7	18.9104	0.01392	0.0970159	0.99689	3182.45	18.8044	2.25807	0.21385	1.45618	3.05995	0.200476	0.227224	0.997295	2767.94	16.6371	0.244297	0.242654	0.245939	0.990855	9358.74	29.1684
D	3	CS76266	TOU-J-3	20000	14.8941	0.0552215	-46296.8	86296.8	10.195	19.5933	0.00754936	0.102894	0.995966	3818.48	20.5979	2.08626	0.215206	1.14102	3.03151	0.198148	0.232264	0.995686	4083.11	20.2067	0.242699	0.241013	0.244384	0.990445	9043.96	28.6736
D	3	CS76267	TOU-K-3	13687.6	15.2201	0.0685136	-14670.1	42045.4	7.88412	22.5562	0.0191834	0.117844	0.995567	13334.3	38.4914	5.60132	0.200135	2.0259	9.17674	0.17601	0.224261	0.989942	30252.7	55.0025	0.264372	0.260931	0.267812	0.959756	121043	104.9
D	3	CS76268	Ts-1	20000	13.0428	0.0504653	-57333.1	97333.1	9.91701	16.1687	-0.000237069	0.101168	0.994344	5296.39	24.2588	3.43735	0.19738	2.00705	4.86766	0.181641	0.21312	0.995409	4299.48	20.7352	0.243579	0.241139	0.246019	0.978777	19875	42.5067
D	3	CS76269	UduI1-34	2157.54	13.5884	0.0862691	416.631	3898.45	7.45013	19.7267	0.0476916	0.124847	0.996429	2122.93	15.3584	7.70495	0.159941	3.03781	12.3721	0.136735	0.183146	0.983805	9628.84	31.0304	0.236471	0.231766	0.241177	0.915127	50461.2	67.7302
D	3	CS76270	UKID101	20000	15.3208	0.0482992	-82751.8	122752	11.7525	18.8892	-0.00517584	0.101774	0.995167	921.21	10.1171	0.681258	0.226819	0.389533	0.972983	0.210741	0.242897	0.996581	651.789	8.07334	0.212408	0.211189	0.213628	0.9951	933.977	9.2145
D	3	CS76271	UKID22	20000	14.7653	0.0586615	-33969.6	73969.6	9.7502	19.7803	0.0136566	0.103667	0.996312	6631.22	27.1441	3.33082	0.209903	1.87847	4.78318	0.193466	0.226341	0.995754	7634.69	27.6309	0.254819	0.252509	0.257129	0.981866	32604.8	54.4433
D	3	CS76272	UKID37	8866.72	12.7256	0.0520645	-24873.4	42606.9	9.12237	16.3288	-0.00248666	0.106616	0.993355	1921.85	14.613	2.22232	0.191474	0.855488	3.58914	0.16817	0.214778	0.989457	3049.29	17.4622	0.221453	0.219142	0.223764	0.981187	5441.27	22.241
D	3	CS76274	UKID80	11665.3	13.2981	0.0541111	-27407.1	50737.7	9.29762	17.2986	0.00362452	0.104598	0.994659	2888.12	17.9138	2.63674	0.196554	1.06594	4.20753	0.174015	0.219093	0.990744	5004.63	22.371	0.232875	0.230453	0.235298	0.979602	11029.5	31.6651
D	3	CS76275	UKNW06-059	20000	14.7196	0.0442474	-182605	222605	11.0952	18.3439	-0.046307	0.134802	0.985152	1558.45	13.159	0.578766	0.221835	0.0951236	1.06241	0.190424	0.253246	0.986337	1434.02	11.9751	0.201258	0.198994	0.203522	0.983093	1774.54	12.7013
D	3	CS76276	UKNW06-060	19978.8	12.5849	0.0468383	-34355.7	74313.4	11.2579	13.9119	0.0155462	0.0781305	0.997738	1386.16	12.4104	3.16929	0.192361	1.75137	4.58721	0.175414	0.209308	0.994438	3408.01	18.4608	0.235566	0.233092	0.23804	0.978313	13288.2	34.7566
D	3	CS76277	UKNW06-386	20000	13.9095	0.048605	-135682	175682	8.65889	19.16	-0.0405238	0.137734	0.984441	6707.13	27.299	1.59745	0.210728	0.382148	2.81276	0.182054	0.239401	0.987143	5542.47	23.5424	0.228285	0.22618	0.23039	0.984898	6510.37	24.328
D	3	CS76279	UKNW06-460	3123.37	13.707	0.0700711	-4249.11	10495.8	6.29684	21.1171	0.00911492	0.131027	0.994018	1235.24	12.426	2.26387	0.192592	0.719326	3.80842	0.165834	0.219349	0.988047	2468.41	16.561	0.224324	0.221636	0.227012	0.9789	4357.46	20.8745
D	3	CS76281	UKSE06-192	20000	13.6407	0.0476723	-64475	104475	11.1664	16.115	0.000518753	0.0948259	0.995484	1851.09	14.3414	1.78324	0.205794	0.889197	2.67728	0.186873	0.224714	0.994102	2417.68	15.5489	0.227476	0.225801	0.229152	0.990369	3948.13	18.9452
D	3	CS76282	UKSE06-272	6028.76	13.605	0.0588681	-14458.6	26516.1	7.49455	19.7154	-0.0022037	0.11994	0.992404	2046.4	15.079	1.89994	0.195706	0.609528	3.19035	0.170004	0.221408	0.987912	3256.81	18.0466	0.219802	0.217566	0.222037	0.982699	4661.17	20.585
D	3	CS76283	UKSE06-278	5648.66	11.7669	0.0552433	-4599.43	15896.7	9.55733	13.9765	0.0235739	0.0869128	0.997451	740.896	9.07313	3.3796	0.176819	1.80013	4.95907	0.159027	0.19461	0.992437	2198.09	14.8259	0.222556	0.219737	0.225375	0.970449	8588.81	27.9428
D	3	CS76284	UKSE06-349	20000	14.6914	0.0502275	-56598.5	96598.5	11.4138	17.969	0.00523043	0.0952245	0.996377	1457.57	12.726	1.28844	0.217035	0.642096	1.93478	0.198158	0.235913	0.994855	2069.8	14.3868	0.226531	0.22521	0.227853	0.994191	2336.91	14.5755
D	3	CS76285	UKSE06-351	5583.07	12.6311	0.0723664	-3875.29	15041.4	5.9943	19.2678	0.0187813	0.125952	0.99306	10969.3	34.9115	9.80881	0.168784	3.59756	16.0201	0.144608	0.192959	0.984557	24409.1	49.4056	0.25412	0.249276	0.258965	0.912615	138123	112.056
D	3	CS76287	UKSE06-429	4580.64	12.5282	0.0615112	-11894.6	21055.9	5.10152	19.9549	-0.0151185	0.138141	0.986408	4549.71	22.4839	3.25207	0.180386	0.747212	5.75693	0.1511	0.209672	0.980839	6414.11	25.3261	0.224654	0.221381	0.227926	0.961301	12954.2	34.317
D	3	CS76288	UKSE06-466	16321.6	12.9631	0.0520889	-36129.5	68772.7	9.87193	16.0543	0.00667047	0.0975073	0.995514	3941.97	20.9284	3.60027	0.194099	1.58533	5.6152	0.17291	0.215288	0.991565	7412.45	27.2258	0.242026	0.239221	0.24483	0.972506	24160.2	46.8656
D	3	CS76289	UKSE06-482	20000	13.7483	0.051859	-66992.1	106992	9.49275	18.0039	-0.00611964	0.109838	0.993286	5836.25	25.4651	2.64793	0.205111	1.20924	4.08662	0.184603	0.225618	0.993009	6077.23	24.652	0.241539	0.239325	0.243753	0.98313	14664.6	36.5122
D	3	CS76290	UKSE06-520	20000	12.8064	0.0459978	-69436.1	109436	10.8619	14.7508	-0.00280624	0.0948018	0.994569	2477.71	16.5922	2.46567	0.196344	1.35652	3.57481	0.179324	0.213364	0.99458	2472.87	15.7254	0.23018	0.228129	0.23223	0.985014	6836.97	24.9308
D	3	CS76291	UKSE06-628	8713.08	12.7108	0.0462643	-38382	55808.1	10.2748	15.1469	-0.0138245	0.106353	0.991793	800.879	9.43327	1.20209	0.194129	0.42854	1.97565	0.169765	0.218492	0.988791	1093.87	10.4588	0.201063	0.19924	0.202887	0.988317	1140.07	10.1805
D	3	CS76292	UKSW06-202	13849.9	12.2736	0.0499208	-32700.1	60399.8	9.83944	14.7078	0.00465057	0.0951911	0.995133	2955.59	18.1218	3.64602	0.187141	1.67777	5.61427	0.16666	0.207622	0.991336	5261	22.9369	0.235605	0.232723	0.238488	0.970231	18076.5	40.5379
D	3	CS76293	Ull2-3	20000	16.9264	0.0562248	-69563.3	109563	9.50123	24.3516	-0.00416142	0.116611	0.994762	2515.85	16.7194	0.787133	0.23803	0.381908	1.19236	0.218747	0.257314	0.995659	2085.05	14.4397	0.229072	0.227841	0.230304	0.99516	2324.7	14.5374
D	3	CS76294	Ull2-5	20000	13.9165	0.0511688	-85268.1	125268	9.09342	18.7396	-0.0162484	0.118586	0.991066	6283.88	26.4236	2.18021	0.208402	0.948163	3.41225	0.18709	0.229713	0.992686	5144.68	22.6819	0.237577	0.235596	0.239558	0.986506	9491.45	29.3745
D	3	CS76295	Ull3-4	5182.59	15.011	0.0782586	-3028.39	13393.6	5.9551	24.0669	0.0243211	0.132196	0.994187	7792.86	29.4257	5.96117	0.183431	1.93297	9.98937	0.157764	0.209099	0.985943	18845.7	43.4117	0.250153	0.246265	0.254041	0.946401	71856.1	80.8231
D	3	CS76296	Uod-7	20000	13.6722	0.0515535	-72866.5	112867	9.29079	18.0537	-0.00981486	0.112922	0.992413	6467.99	26.8079	2.72987	0.203617	1.06256	4.39717	0.180555	0.226679	0.991028	7649.12	27.657	0.241187	0.238794	0.24358	0.980282	16810.1	39.0921
D	3	CS76298	Var2-1	4256.33	13.2944	0.0646313	-11156.6	19669.3	3.80971	22.7791	-0.0183144	0.147577	0.985229	4866.92	23.2544	2.80856	0.185219	0.476524	5.1406	0.153698	0.216741	0.979332	6809.95	26.0959	0.223977	0.220827	0.227126	0.964894	11566.9	32.4274
D	3	CS76300	VOU-2	20000	13.4026	0.0526508	-69096.3	109096	8.75695	18.0482	-0.0100822	0.115384	0.991814	9629.21	32.7095	3.64673	0.198982	1.31462	5.97883	0.174804	0.22316	0.98959	12246.2	34.9946	0.247348	0.244483	0.250213	0.971473	33558.6	55.2338
D	3	CS76302	Wil-1	20000	16.1813	0.0588651	-54420.7	94420.7	8.47315	23.8895	-1.66219e-05	0.117747	0.996079	3951.81	22.2256	1.76983	0.223152	1.02579	2.51387	0.207373	0.238931	0.997198	2824.47	17.7152	0.244468	0.24312	0.245817	0.994407	5637.74	23.7439
D	3	CS76303	Ws-0	20000	13.1865	0.0514467	-34536	74536	10.7068	15.6662	0.0144798	0.0884136	0.997087	3073.43	18.4795	3.64956	0.196979	1.82893	5.47018	0.178108	0.215851	0.993511	6847.17	26.1671	0.245386	0.242692	0.24808	0.974697	26700.5	49.2678
D	3	CS76304	Wt-5	20000	14.4604	0.0505366	-77343	117343	10.1919	18.7288	-0.00820232	0.109276	0.993628	3042.14	18.3852	1.49867	0.214844	0.714625	2.28271	0.195146	0.234542	0.994209	2764.68	16.6273	0.23	0.228513	0.231486	0.992548	3557.63	17.9839
D	3	CS76305	Yo-0	20000	14.5902	0.0500427	-111319	151319	9.11644	20.0639	-0.0269219	0.127007	0.98932	4369.29	22.0335	1.30127	0.21698	0.362469	2.24008	0.18983	0.24413	0.989352	4355.99	20.871	0.226848	0.225001	0.228696	0.988651	4642.77	20.5444
D	3	CS76306	Zdr-6	20000	13.161	0.046691	-69390.9	109391	10.9532	15.3688	-0.00250562	0.0958876	0.994749	2272.99	15.8919	2.13694	0.200428	1.11777	3.1561	0.182404	0.218453	0.994249	2489.42	15.7779	0.228897	0.227019	0.230775	0.98763	5354.95	22.0638
D	3	CS76307	ZdrI2-24	20000	16.3532	0.0539816	-113940	153940	7.36778	25.3386	-0.0305908	0.138554	0.989139	4239.03	21.7026	0.766157	0.235473	0.271927	1.26039	0.211297	0.259648	0.992923	2762.14	16.6197	0.225496	0.223955	0.227037	0.992303	3003.87	16.5251
D	3	CS76308	ZdrI2-25	20000	12.5637	0.0497027	-62127.4	102127	9.61551	15.5119	-0.0040304	0.103436	0.993384	6983.6	27.856	4.27808	0.191324	1.82671	6.72945	0.169612	0.213036	0.990767	9745.71	31.2181	0.24569	0.24261	0.248769	0.9664	35467.5	56.7831
