# Supplementary material for: Genome-wide association mapping of growth dynamics detects time-specific and general quantitative trait loci
Source: J Exp Bot. 2015 Apr 28;66(18):5567–80. doi: 10.1093/jxb/erv176 (PMC4585414; doi:10.1093/jxb/erv176)
Supplement: Supplementary Data [file supp_erv176_jexbot139626_file001.xlsx]

## Sheet: Sheet1
Table S3	Projected Leaf Area (PLA), Fresh Weight (FW), model parameters of Expo2 (A0 and r), Water Content (WC) and bolting at day 28 of 324 natural accession grown in PHENOPSIS Phenotyping platform in three replicates.
Genome wide association mapping of growth dynamics detects time-specific and general QTLs
JA Bac-Molenaar, D Vreugdenhil, C Granier, JJB Keurentjes
Round	block	ABRC number	Ecotype	PLA8	PLA11	PLA14	PLA16	PLA18	PLA20	PLA22	PLA24	PLA25	PLA26	PLA27	PLA28	FW_rosette	A0_Expo2	r_Expo2	WC	Bolting at day 28	Bolting at day
A	1	CS22689	RRS-10	2.6997	4.3832	13.1252	11.5825	19.8837	36.7493	64.1567	109.256	107.652	155.029	183.483	252.801	0.0741	0.328203	0.236341	0.917384	NO
A	1	CS28007	Aa-0													0.32867			0.919453	NO
A	1	CS28013	Alst-1													0.15094			0.921202	NO
A	1	CS28014	Amel-1	7.2788	17.6676	38.39	65.3811	114.037	185.846	263.416	513.866	613.719	608.656	807.677	903.74	0.3411	4.56632	0.190557	0.915462	NO
A	1	CS28017	An-2	6.5626	16.8289	44.0833	52.4763	97.4043	167.04	303.226	305.65	564.518	694.509	1024.1	1394.1	0.3463	0.259678	0.306204	0.920482	YES	26
A	1	CS28018	Ang-0	6.9054	14.9985	33.5598	51.4356	66.03	101.445	126.342	244.506	192.58	245.834	220.728	289.06	0.0943	7.21676	0.132554	0.917355	NO
A	1	CS28049	Ann-1	10.1928	12.4395	26.2687	36.4555	61.0713	112.623	206.63	313.78	410.542	529.483	667.854	733.878	0.2278	1.55679	0.222059	0.929019	NO
A	1	CS28051	Arby-1	5.1117	16.131	41.2672	65.4117	107.107	181.69	249.311	365.516	380.784	542.62	867.413	853.529	0.2589	1.73004	0.223664	0.909152	NO
A	1	CS28053	Ba-1	4.9587	10.3092	34.8822	62.3508	53.5354	125.21	241.794	431.521	432.011	604.444	616.994	898.053	0.2319	1.84215	0.219983	0.924946	YES	25
A	1	CS28054	Baa-1	5.4423	14.3618	39.9694	48.9379	113.725	145.424	329.097	540.557	748.069	714.337	839.057	1018.29	0.2814	4.69048	0.193649	0.936391	NO
A	1	CS28063	Be-1	7.1442	8.2828	48.4114	72.2987	140.912	253.744	420.973	653.566	797.833	995.782	1269.81	1446.94	0.3928	3.56355	0.215964	0.933477	YES	23
A	1	CS28064	Benk-1	4.4873	9.7888	30.0092	48.4604	93.6455	198.555	321.781	610.493	595.298	778.347	932.213	1066.99	0.3516	3.86765	0.202461	0.938012	NO
A	1	CS28090	Blh-2	8.2216	23.6731	52.9109	82.2283	146.887	245.008	376.976	634.276	675.354	769.428	916.192	1036.96	0.3477	7.75122	0.176601	0.916825	NO
A	1	CS28091	Boot-1	8.4236	18.8369	47.0156	69.0113	119.118	182.161	313.688	524.126	623.973	711.564	913.572	1172.15	0.3244	2.44271	0.220131	0.933939	NO
A	1	CS28097	Bs-2	6.0728	19.0083	39.4368	49.1827	100.104	154.784	264.444	484.181	539.957	679.296	762.345	968.54	0.2995	2.82043	0.20899	0.928063	NO
A	1	CS28099	Bsch-0	4.7199	14.8822	37.0615	60.3612	98.3043	171.044	278.127	418.078	483.226	549.819	635.298	771.319	0.1918	4.67195	0.183069	0.916134	NO
A	1	CS28128	Ca-0	6.9238	13.7863	36.18	52.4702	95.6107	169.77	289.177	464.555	510.493	557.478	681.5	831.662	0.2834	4.34101	0.188166	0.930012	YES	25
A	1	CS28133	Cha-0	5.6382	12.562	27.2972	43.0732	67.6094	143.942	190.45	285.161	299.81	362.118	401.316	468.32	0.1255	4.75413	0.165218	0.920266	NO
A	1	CS28135	Chat-1	8.9501	19.1613	37.7778	74.4414	130.536	198.898	350.285	555.849	685.418	867.101	1034.66	1212.13	0.3228	3.33936	0.211845	0.92332	YES	25
A	1	CS28140	CIBC2	9.7521	27.8053	61.9223	94.8638	136.645	282.92	465.393	707.285	723.618	918.066	1161.73	1303.91	0.3559	6.17499	0.192473	0.924547	NO
A	1	CS28141	CIBC4	9.648	26.3728	63.2874	94.9801	149.526	281.788	432.054	630.566	642.975	811.497	938.647	1238.3	0.3423	5.90218	0.189906	0.924636	NO
A	1	CS28142	CIBC5	8.1665	15.9167	40.5081	66.5687	103.563	165.418	275.531	410.119	445.497	495.715	623.649	840.355	0.2216	3.21283	0.197258	0.908491	NO
A	1	CS28158	Cit-0	12.2865	16.6636	43.3731	74.0863	113.419	197.68	341.132	571.546	596.615	655.176	815.464	988.932	0.3361	5.29123	0.187245	0.925691	NO
A	1	CS28160	Cnt-1	6.8197	12.8436	29.8867	50.3275	90.7193	150.401	235.849	424.377	467.567	562.81	708.546	871.784	0.2682	2.23868	0.213313	0.921656	NO
A	1	CS28163	Co-2	5.9198	12.3538	32.4151	52.8007	98.4144	169.691	295.88	472.623	503.789	574.037	700.9	848.993	0.2121	4.18575	0.190277	0.911786	NO
A	1	CS28165	Co-4	11.0132	21.157	49.0236	75.0352	133.621	237.435	361.243	527.493	545.43	682.718	817.141	1011.76	0.2866	5.2938	0.187387	0.913563	NO
A	1	CS28181	Cold Spring Harbor Lab-5	7.5115	19.6082	41.5794	68.6012	147.316	265.289	429.066	751.025	813.174	1023.61	1264.9	1572.84	0.4604	3.51409	0.218279	0.927867	NO
A	1	CS28193	Com-1	7.0523	15.476	37.9369	52.5865	105.871	150.536	224.573	370.719	420.202	539.786	640.686	839.045	0.2343	2.00088	0.215042	0.915459	NO
A	1	CS28200	Da-0	7.5421	24.9097	56.7065	88.4114	157.686	275.727	455.231	757.196	784.732	920.3	1102.77	1315.07	0.3995	7.15644	0.187049	0.919495	YES	25
A	1	CS28202	Db-0	15.1882	18.6961	43.3609	90.9581	163.238	293.493	439.027	779.051	842.43	984.94	1185.53	1401.89	0.4431	6.49716	0.193006	0.918226	YES	24
A	1	CS28208	Di-1	8.3379	18.996	49.4888	78.3043	123.441	187.909	257.092	429.171	423.514	428.546		525.418	0.1174	12.0319	0.138355	0.911565	YES	21
A	1	CS28210	Do-0	11.9131	22.6997	58.0533	86.9054	136.29	260.453	407.977	643.043	705.491	836.664	999.89	1205.47	0.3633	5.92523	0.190417	0.916953	NO
A	1	CS28214	Dra-2	4.8975	14.3006	35.0903	62.2773	103.141	191.821	326.128	432.666	510.058	639.112	787.585	945.706	0.2475	3.29068	0.202562	0.914723	YES	26
A	1	CS28217	Ede-1	10.0031	20.202	49.3113	62.4487	118.298	206.997	317.374	520.208	615.923	773.003	948.662	1131.37	0.3014	3.02386	0.212404	0.915233	YES	27
A	1	CS28236	Ep-0	2.5957	7.4197	15.225	29.5378	50.4806	89.1766	183.116	294.429	331.632	432.342	540.606	705.063	0.1986	0.842713	0.240133	0.919223	NO
A	1	CS28241	Es-0	6.532	16.2841	41.3039	76.4922	125.179	226.997	323.183	524.775	547.303	663.043	806.422	919.614	0.3167	5.78066	0.182284	0.911327	NO
A	1	CS28243	Est-0	4.4689	9.3235	24.7689	42.6997	58.7328	117.827	205.216	327.854	381.837	429.55	563.11	661.518	0.1854	2.08781	0.206488	0.922009	YES	24
A	1	CS28252	Fi-1	5.2036	20.4653	79.7857	81.6896	134.772	225.534	352.066	536.051	570.058	728.087	929.679	1098	0.3162	4.09733	0.199962	0.919045	YES	24
A	1	CS28268	Fr-4	6.8442	16.835		74.625	125.895	208.852	309.489	516.688	530.94	721.953	775.543	982.136	0.2766	4.69789	0.190958	0.915003	NO
A	1	CS28274	Ga-2	4.071	8.8215	24.2608	43.8567	84.4628	156.021	235.807	430.505	439.094	553.756	567.671	864.071	0.2376	2.39847	0.208378	0.91612	YES	25
A	1	CS28277	Ge-1	5.6015	14.4414	51.5519	79.8837	133.376	265.406	97.2942	708.216	745.736	974.319	1249.34	1439.65	0.5207	1.74313	0.241674	0.925359	NO
A	1	CS28279	Gel-1	8.7726	16.0882	43.3303	66.2932	128.564	222.296	220.955	679.994	690.554	868.76	1052.16	1332.34	0.3309	2.35814	0.226709	0.916251	YES	23
A	1	CS28280	Gie-0	7.4686	16.3881	40.6428	67.94	127.475	234.717	386.232	617.851	653.915	766.446	957.019	1131.96	0.3309	5.15304	0.19333	0.914053	NO
A	1	CS28282	G”-0	6.7279	14.8026	36.8411	68.0012	116.866	228.571	376.241	649.728	712.55	850.077	1059.68	1316.07	0.3812	3.45724	0.212475	0.92509	YES	25
A	1	CS28326	Gr-5	8.4175	19.9082	45.8586	76.1371	141.61	215.041	437.741	701.653	690.67	770.517	936.504	1018.35	0.4129	9.21067	0.170615	0.917298	NO
A	1	CS28336	Ha-0	6.9544	9.1644	27.536	35.1454	65.5647	125.534	193.186	361.071	393.976	475.219	590.701	706.985	0.1815	2.01887	0.210092	0.910626	YES	25
A	1	CS28343	Hau-0	11.0315	23.0793	53.468	72.7273	126.103	217.655	381.849	571.019	646.152	799.271	929.281	1150.56	0.3056	4.49995	0.198343	0.912541	YES	24
A	1	CS28344	Hey-1	6.6238	19.0021	42.6324	74.4842	137.276	266.403	422.283	679.994	805.803	959.706	1110.44	1391.69	0.4091	4.70678	0.203621	0.935834	NO
A	1	CS28345	Hh-0																	NO
A	1	CS28350	Hn-0	6.9972	16.933	41.8304	64.671	129.299	233.921	344.371	581.194	604.885	779.927	939.676	1109.39	0.3223	4.32101	0.199019	0.919225	YES	26
A	1	CS28364	Je-0	9.8929	25.0872	53.7802	104.169	170.217	293.443	493.75	835.127	881.445	948.956	1126.15	1362.69	0.4038	9.27097	0.179073	0.908079	NO
A	1	CS28369	Jl-3	11.4233	18.041	43.5445	77.288	138.255	233.811	387.126	637.423	622.222	784.377	943.685	1037.82	0.2704	6.88215	0.181171	0.907101	YES	24
A	1	CS28382	Kelsterbach -2	3.7221	17.2513	46.9115	89.7949	154.447	268.791	448.907	693.878	722.136	950.658	1159.9	1416.85	0.4874	4.41277	0.206377	0.928221	YES	28
A	1	CS28395	Kn-0	7.8543	18.0043	43.4466	78.6287	133.505	244.444	383.11	618.396	678.084	831.032	997.894	1263.3	0.3852	4.05553	0.204939	0.911531	NO
A	1	CS28407	Knox-11	10.6765	30.6826	63.1956	117.215	206.869	361.279	613.456	884.573	966.091	1137.45	1484.09	1724.41	0.6167	7.51888	0.194741	0.916959	NO
A	1	CS28419	Kr-0	10.1071	20.9917	45.1668	77.1901	129.385	245.767	359.18	579.737	551.968	667.475	790.272	952.813	0.2529	7.11752	0.175282	0.915888	YES	21
A	1	CS28420	Kro-0	9.599	25.7851	48.5093	79.7551	148.993	272.207	463.894	714.074	819.008	987.756	1211.59	1412.35	0.3544	5.36884	0.200169	0.917021	YES	22
A	1	CS28423	Krot-2	6.079	10.5969	29.6664	44.1445	78.3838	145.308	237.08	404.285	425.142	524.004	710.768	896.186	0.2459	1.45214	0.229113	0.916154	NO
A	1	CS28454	Li-3													0.0279				NO
A	1	CS28457	Li-5:2	5.4117	11.5213	25.1423	49.5929	66.1096	98.6593	200.955	280.814	266.593	295.127	355.672	458.849	0.1625	4.01382	0.168399	0.917485	NO
A	1	CS28459	Li-6	11.0193	30.1194	78.3226	128.491	222.743	369.311	643.973	1024.81	1040.21	1298.03	1504.17	1803.62	0.5922	9.8094	0.187048	0.91042	NO
A	1	CS28461	Li-7	8.8522	22.0692	52.6722	90.4744	164.775	300.116	450.646	649.85	656.198	683.685	801.898	914.741	0.2285	14.3871	0.150029	0.902145	YES	21
A	1	CS28490	Mc-0	16.1739	37.1778	76.1861	128.381	223.961	373.621	584.298	969.256	1003.56	1163.88	1419.19	1779.25	0.5234	8.50496	0.190646	0.901605	NO
A	1	CS28492	Mh-0	6.0116	13.1558	36.0392	48.1971	90.2969	185.222	301.065	464.328	505.736	672.146	858.776	1085.23	0.3333	1.76357	0.229165	0.917222	YES	25
A	1	CS28495	Mnz-0	9.1154	21.004	47.4197	73.4925	125.767	230.67	421.537	632.782	662.118	784.744	1007.23	1089.18	0.3497	6.36448	0.185692	0.901999	YES	23
A	1	CS28510	N4	13.921	31.154	86.8871	140.367	247.646	383.606	517.417	756.333	817.264	889.673	1048.2	1281.35	0.5378	14.3818	0.160272	0.914109	NO
A	1	CS28513	N7	10.9826	25.9688	87.034	123.857	229.777	380.551	573.658	869.354	915.127	1137.88	1395.34	1549.75	0.6001	10.168	0.18102	0.908127	NO
A	1	CS28527	Nc-1	6.3912	19.6633	49.2807	65.7361	125.706	213.517	364.604	626.079	698.825	851.674	1086.13	1331.92	0.3672	2.92873	0.218915	0.905943	YES	27
A	1	CS28550	NFC20	6.9115	23.6731	34.3496	58.7022	92.966	179.247	281.947	448.356	540.618	653.003	786.587	945.614	0.2918	3.01655	0.20607	0.888403	NO
A	1	CS28564	No-0	9.4031	25.0566	66.3361	112.287	225.228	386.759	618.812	910.107	873.933	965.216	994.686	1019.06	0.2658	26.5069	0.135666	0.908899	YES	20
A	1	CS28568	Nok-1	3.4894	5.981	17.588	21.0223	41.7876	79.7123	138.047	222.889	271.264	322.357	414.037	527.934	0.1831	0.819643	0.230922	0.885144	NO
A	1	CS28573	Nw-0	4.7995	12.3294	42.2957	66.1953	119.4	241.433	376.296	706.691	735.066	847.738	1063.49	1265.99	0.4231	4.69428	0.200812	0.906433	YES	24
A	1	CS28578	Nz1	7.1074	20.8877	47.0523	75.8188	129.036	239.119	387.689	627.205	656.058	739.829	899.994	1062.52	0.3025	6.70492	0.181838	0.902996	YES	24
A	1	CS28580	Ob-1	4.8118	10.1806	27.236	39.749	73.4129	139.712	244.371	411.166	418.561	515.702	609.513	773.523	0.2321	2.68584	0.202301	0.905621	YES	24
A	1	CS28583	Old-1	6.1035	15.3719	45.3872	64.2241	110.523	215.592	351.35	696.437	629.011	815.807	1020.75	1202.47	0.4009	4.06563	0.204141	0.917364	YES	26
A	1	CS28587	Or-0	4.7873	12.6477	33.419	54.4475	104.438	172.556	305.246	493.425	487.799	583.049	650.162	718.182	0.2217	7.07314	0.167741	0.905874	YES	21
A	1	CS28595	Pa-2	5.5586	18.6471	43.7833	67.9155	127.071	232.342	353.235	511.846	481.402	495.672	580.839	529.783	0.109			0.894166	YES	20
A	1	CS28610	PHW-10	6.4769	14.5699	41.8304	71.5519	125.865	217.937	346.165	527.016	567.983	708.632	834.858	949.299	0.3061	5.66585	0.184421	0.896429	NO
A	1	CS28613	PHW-13	6.8197	22.2222	50.7744	48.393	95.8984	175.629	236.229	385.344	435.213	563.857	685.222	683.63	0.2709	4.53979	0.182603	0.903763	NO
A	1	CS28614	PHW-14	6.6605	18.1145	42.8773	70.6703	118.788	225.706	330.976	503.844	490.438	656.094	1048.28	1053.67	0.3879	2.65025	0.215646	0.914334	NO
A	1	CS28814	Wc-2	9.2929	20.4897	49.899	88.2645	148.583	274.245	490.511	814.545	904.622	1060.81	1373.96	1577.58	0.4621	5.11058	0.206003	0.91806	NO
A	1	CS76113	Col-0	6.6116	6.5932	28.5828	45.877	101.077	147.432	239.149	379.675	427.383	633.719	720.71		0.2454	1.45895	0.230669	0.91679	YES	26
A	1	CS76151	KBS-Mac-8	6.232	15.4515	34.0496	59.6449	101.5	176.064	281.959	477.184	562.443	690.701	838.31	1081.79	0.3496	2.13034	0.222345	0.908267	NO
A	1	CS76167	Lillo-1	17.4533	24.0526	59.449	86.7401	143.251	240.943	378.647	420.074	584.273	593.107	757.398	812.844	0.2921	9.04025	0.162431	0.895735	NO
A	2	CS22689	RRS-10	4.8669	13.2354	35.8066	57.1472	120.955	230.107	378.157	598.531	635.084	788.295	998.916	1165.66	0.4174	4.02817	0.203336	0.921569	NO
A	2	CS28007	Aa-0	8.3196	19.1001	30.7132	42.614	71.9069	127.585	227.144	363.912	345.442	409.899	545.106	582.522	0.2012	3.87932	0.180903	0.922008	NO
A	2	CS28013	Alst-1	10.3642	22.8528	55.1025	92.8252	121.512	220.398	372.972	627.205	642.216	810.083	1021.43	1150.56	0.3706	4.80216	0.197085	0.924766	NO
A	2	CS28014	Amel-1	9.9969	26.2075	51.4662	68.9134	112.727	179.578	305.467	481.604	523.22	669.636	823.563	972.923	0.2931	3.44027	0.202294	0.912963	NO
A	2	CS28017	An-2	6.9177	18.592	34.9617	82.3936	150.823	245.228	408.803	683.447	713.548	947.365	1140.33	1418.4	0.3863	3.60397	0.213608	0.911495	YES	24
A	2	CS28018	Ang-0	7.5605	18.3655	48.1665	66.2443	97.839	156.345	236.81	338.769	335.58	386.587	450.811	569.446	0.1756	6.11156	0.161214	0.894515	NO
A	2	CS28049	Ann-1	7.1442	19.8837	42.7671	76.0453	129.789	236.425	382.443	575.017	628.136	791.729	975.415	1090.89	0.3704	5.18285	0.192619	0.906965	NO
A	2	CS28051	Arby-1	8.3073	22.4426	55.8739	83.5568	179.865	293.78	447.23	653.34	715.684	852.409	1114.23	1058.77	0.436	9.69368	0.171619	0.916455	NO
A	2	CS28053	Ba-1	6.4218	14.5393	40.4469	58.1267	120.367	216.26	350.205	642.81	675.8	901.237	1062.3	1257.92	0.3466	3.52177	0.211191	0.921389	YES	24
A	2	CS28054	Baa-1	6.8932	16.9513	37.2146	64.5485	137.031	258.549	380.686	803.496	758.635	871.117	1127.93	1535.87	0.466	3.20126	0.219292	0.922786	NO
A	2	CS28063	Be-1	3.8874	9.6786	30.9519	47.6339	96.18	198.592	369.55	590.046	646.434	741.628	940.49	1246.88	0.3088	2.64797	0.219109	0.928108	YES	24
A	2	CS28064	Benk-1	7.5115	14.8577	22.1855	38.0839	81.2795	123.93	279.082	389.311	354.429	722.253	659.841	1038.02	0.2734	0.875183	0.251192	0.919091	NO
A	2	CS28090	Blh-2	4.7505	14.2822		69.9969	133.303	233.89	393.652	612.348	670.205	822.069	908.093	1005.91	0.3742	8.25834	0.174033	0.922624	NO
A	2	CS28091	Boot-1	8.3502	20.3857	57.0738	110.291	206.397	344.5	589.471	931.191	993.382	1253.62	1474.53	1649.64	0.5363	8.90996	0.188446	0.921064	YES	26
A	2	CS28097	Bs-2	6.8197	17.6798	27.0646	49.6174	98.6532	181.818	306.691	530.511	576.045	701.91	897.998	1049.09	0.3442	2.92987	0.211096	0.919548	YES	28
A	2	CS28099	Bsch-0	6.079	8.9562	26.0912	51.6192	90.7683	165.106	279.743	459.608	496.951	626.183	764.842	904.04	0.2093	2.93406	0.205648		YES	28
A	2	CS28128	Ca-0	10.4867	25.5464	66.7585	93.7986	164.573	314.172	532.035	803.6	808.944	972.189	1158.33	1277.97	0.4215	10.4973	0.173568	0.920152	YES	22
A	2	CS28133	Cha-0	7.0034	21.5243	60.2081	102.645	166.006	251.852	329.942	482.632	476.168	617.913	708.564	809.636	0.2393	9.36803	0.160064	0.900773	YES	28
A	2	CS28135	Chat-1	3.9976	8.5277		42.259	83.1895	136.866	253.578	450.64	520.465	562.455	799.59	966.042	0.2733	1.75713	0.225655	0.91322	YES	27
A	2	CS28140	CIBC2	9.3358	22.008		115.66	202.088	367.303	594.007	1004.39	1067.7	1313.11	1457.74	1844.71	0.5763	8.73183	0.191482	0.918486	NO
A	2	CS28141	CIBC4	9.6235	20.5938		75.0168	157.643	265.669	395.849	596.621	613.107	688.473	989.311	1026.42	0.3411	7.36771	0.178003	0.923204	NO
A	2	CS28142	CIBC5	4.8913	8.8154	18.341	25.277	54.2761	86.3238	153.89	214.968	236.406	289.868	426.795	446.703	0.139	1.43284	0.2068	0.921678	NO
A	2	CS28158	Cit-0	4.3587	9.6419	24.6954	48.7052	86.1035	160.533	278.916	454.882	429.397	531.986	687.965	817.111	0.2665	3.23405	0.198002	0.925797	NO
A	2	CS28160	Cnt-1	8.4787	15.3903	37.6309	69.4215	133.774	229.795	392.317	637.349	644.922	828.938	1042.9	1228.52	0.399	4.1072	0.204345	0.918129	NO
A	2	CS28163	Co-2	8.6134	14.3434	39.5103	66.1096	137.049	235.494	381.102	589.923	530.438	672.74	804.683	825.681	0.2582	9.52974	0.16258	0.900709	NO
A	2	CS28165	Co-4	11.0315	17.8512	38.9226	65.932	117.496	197.894	339.749	564.904	555.605	686.722	795.549	979.119	0.3781	5.12775	0.188017	0.929562	NO
A	2	CS28181	Cold Spring Harbor Lab-5	5.9871	18.4573	47.0585	77.8023	177.717	297.882	527.407	886.66	927.456	1133.1	1387.29	1679.72	0.6213	5.68323	0.203823	0.928752	NO
A	2	CS28193	Com-1	5.1546	10.2724	32.4763	60.5326	116.964	208.271	331.031	598.2	637.466	814.466	1003.75	1250.95	0.4007	2.67206	0.219871	0.914989	NO
A	2	CS28200	Da-0	2.5161	7.8788	18.843	43.7343	74.925	157.129	298.794	457.833	491.644	663.74	916.26	965.295	0.2876	2.07555	0.221687	0.917692	YES	24
A	2	CS28202	Db-0	10.4193	14.123	34.7475	95.8066	129.501	221.622	382.645	645.504	736.896	892.929	990.885	1297.93	0.4796	4.29458	0.203953	0.919635	YES	24
A	2	CS28208	Di-1	4.6159	8.6869	29.9725	54.6373	102.167	210.223	274.594	468.044	666.489	784.383	925.608	797.87	0.187	6.08778	0.181324	0.909707	YES	22
A	2	CS28210	Do-0	2.7548	17.0309	33.1558	53.7006	118.396	189.734	339.284	424.132	438.463	762.663	945.491	905.173	0.3363	3.30392	0.204266	0.912299	NO
A	2	CS28214	Dra-2	6.6299	17.6921	19.8531	23.2262	48.5522	142.571	140.184	236.4	349.226	491.95	594.405	687.995	0.1737	0.833508	0.241526	0.908313	YES	27
A	2	CS28217	Ede-1	7.1993	7.5972	26.4953	38.1573	64.4873	112.74	189.887	362.1	439.455	491.246	683.771	777.974	0.2689	1.45461	0.225766	0.94332	NO
A	2	CS28236	Ep-0	2.565	8.3747	22.1671	44.42	101.463	171.215	312.623	527.077	525.063	661.977	897.19	1159.52	0.3567	1.62463	0.234039	0.927632	YES	28
A	2	CS28241	Es-0	6.832	18.1941	31.3131	50.1745	104.065	174.258	274.766	426.238	437.704	533.835	639.559	695.158	0.2703	5.52435	0.174878	0.909506	NO
A	2	CS28243	Est-0	7.5482	13.1007	34.6312	61.9161	122.216	199.014	325.669	524.285	548.534	687.585	829.734	978.096	0.2897	4.30875	0.194637	0.917416	YES	24
A	2	CS28252	Fi-1	5.1178	13.1619	24.8179	47.438	93.4558	160.949	290.254	482.963	484.916	598.837	758.555	915.831	0.2381	2.93276	0.205584	0.920548	YES	22
A	2	CS28268	Fr-4	6.4524	14.2332	50.5969	83.7404	144.604	246.74	410.511	675.549	670.364	854.399	1075.32	1284.43	0.3749	4.59669	0.201609	0.911531	NO
A	2	CS28274	Ga-2	7.1993	31.9559	48.4114	78.5124	152.574	265.895	460.575	771.625	775.972	963.563	1097.97	1317.18	0.3834	7.10967	0.187561	0.921569	YES	22
A	2	CS28277	Ge-1	10.1071	15.6596	41.8182	69.8745	154.05	276.204	478.476	811.901	859.572	956.327	1056.31	1541.49	0.5628	5.49892	0.199738	0.919387	NO
A	2	CS28279	Gel-1	7.3462	13.5231	39.6755	63.5813	136.394	179.18	296.927	563.153	565.504	703.067	845.295	1010.41	0.3116	4.02719	0.198156	0.908696	YES	24
A	2	CS28280	Gie-0	9.146	18.2859	43.5874	69.4582	140.024	229.972	421.763	697.821	740.802	913.823	1167.02	1416.91	0.4181	3.6197	0.213618	0.918852	NO
A	2	CS28282	G”-0	6.2565	6.1279	14.2516	26.8809	57.2513	111.436	197.166	371.791	385.571	500.233	667.15	824.365	0.2631	0.979607	0.240904	0.930014	YES	27
A	2	CS28326	Gr-5	2.4916	12.8864	31.5029	49.6113	106.66	188.02	310.187	541.984	577.674	675.39	1150.68	1357.15	0.3896	0.885684	0.262169	0.920073	NO
A	2	CS28336	Ha-0	6.8013	11.258	35.4209	56.1126	109.911	180.435	335.115	518.084	551.846	704.01	898.102	1063.76	0.3433	2.93651	0.211112	0.927157	YES	26
A	2	CS28343	Hau-0	9.0052	19.2654	47.2544	89.697	166.728	262.743	424.983	652.703	639.437	741.445	899.02	970.609	0.2564	10.5758	0.16368	0.9136	YES	20
A	2	CS28344	Hey-1	3.4282	9.7215	29.2378	55.5617	106.801	188.54	327.26	600.539	620.649	799.198	1012.34	1213.46	0.3811	2.58946	0.22043	0.918379	NO
A	2	CS28345	Hh-0																	NO
A	2	CS28350	Hn-0	8.7848	20.9305	51.7049	90.0459	179.822	281.451	487.407	751.295	750.83	971.797	1215.41	1493.2	0.4865	4.96429	0.203754	0.920547	YES	26
A	2	CS28364	Je-0	6.8258	10.2663	27.0095	52.7456	93.168	173.982	306.22	482.516	495.58	636.327	790.817	981.524	0.2574	2.66682	0.21107	0.917662	NO
A	2	CS28369	Jl-3	5.1485	13.5476	27.9829	52.1212	136.694	217.276	379.504	641.971	669.63	775.69	950.854	1046.84	0.3035	6.26362	0.185083	0.918708	YES	22
A	2	CS28382	Kelsterbach -2	6.8013	18.9593	53.315	89.9908	174.815	300.526	498.286	831.38	916.302	1056.41	1300.5	1104.38	0.5946	13.4463	0.16471	0.927168	YES	28
A	2	CS28395	Kn-0	4.7628	11.962	31.1785	53.9394	109.06	196.357	315.078	501.892	515.605	452.85	708.479	813.786	0.2273	5.5817	0.17811	0.919078	YES	22
A	2	CS28407	Knox-11	6.6544	26.9054	54.5026	96.4126	198.304	316.755	551.221	976.205	1076.49	1234.02	1536.24	1918.28	0.6499	5.57511	0.208829	0.921031	NO
A	2	CS28419	Kr-0	5.0627	13.8292	32.0233	48.6869	94.3128	150.909	267.389	469.868	488.332	590.774	394.221	836.131	0.2351			0.922243	YES	24
A	2	CS28420	Kro-0	3.5323	7.4564	5.1791	13.5109	17.0799	46.4646	93.6149	175.213	169.55	223.734	309.513	401.641	0.1197	0.303026	0.256468	0.93222	YES	28
A	2	CS28423	Krot-2	4.6159	11.558	25.7055	43.8751	81.7876	139.559	222.436	431.846	445.222	588.656	654.319	731.582	0.2473	3.48912	0.193465	0.915205	YES	26
A	2	CS28454	Li-3	4.3159	3.8812	15.476	24.0771	63.1772	123.563	209.489	400.906	402.724	473.541	609.709	716.945	0.2522	2.207	0.207648	0.929645	YES	26
A	2	CS28457	Li-5:2	2.7058	9.5011	16.382	31.3621	55.8616	108.828	187.463	293.566	271.668	339.798	453.119	553.995	0.1626	1.85468	0.203288	0.925839	NO
A	2	CS28459	Li-6	11.1662	30.5724	79.3756	128.062	250.456	433.254	701.579	1158.13	1256.96	1458.16	1715.83	2090.65	0.7797	10.451	0.189903	0.919679	NO
A	2	CS28461	Li-7	7.9767	20.1714	53.1068	105.112	174.399	255.617	405.999	623.14	647.958	767.046	852.85	998.372	0.2824	10.0279	0.16563	0.923773	YES	24
A	2	CS28490	Mc-0	9.2501	27.5298	59.2776	101.488	192.648	322.302	516.7	852.531	853.793	1017.25	1190.41	1472.41	0.4793	8.51337	0.184305	0.919147	NO
A	2	CS28492	Mh-0	5.1791	12.1947	21.6896	35.0597	91.509	218.959	403.814	505.589	596.982	734.925	1019.06	999.884	0.3429	4.24214	0.198412	0.927609	YES	22
A	2	CS28495	Mnz-0	8.4665	24.7995	44.3832	69.1766	161.622	259.92	389.195	619.767	609.385	744.677	963.287	1161.49	0.4451	5.1645	0.193335	0.919124	YES	24
A	2	CS28510	N4	8.2216	25.1178	71.5519	127.873	233.542	400.337	461.377	700.881	799.473	904.304	1243.3	1336.44	0.618	9.22423	0.178864	0.923542	NO
A	2	CS28513	N7	7.7747	21.3162	66.4402	64.2669	220.649	316.315		1010.77	838.163	1322.09	1527.41	1829.97	0.5788	5.41109	0.208829	0.913346	NO
A	2	CS28527	Nc-1																	NO
A	2	CS28550	NFC20	11.3193	28.7236	54.6801	100.667	180.263	314.331	532.195	897.337	978.212	1160.56	1362.23	1428.85	0.5562	10.2712	0.179627	0.915046	NO
A	2	CS28564	No-0	8.2339	23.5813	62.963	104.897	190.095	334.037	492.556	771.478	619.657	785.944	979.259	983.624	0.2354	15.8224	0.150637	0.920102	YES	20
A	2	CS28568	Nok-1	7.2544	7.9033	22.0508	46.2626	82.6018	163.361	301.739	494.68	497.429	662.969	819.002	1094.14	0.305	1.65936	0.231106	0.92283	YES	27
A	2	CS28573	Nw-0	11.4968	17.1105	54.3067	88.393	196.56	321.102	585.852	957.404	924.83	1152.14	1188.69	1388.01	0.4463	13.1948	0.168623	0.926004	YES	24
A	2	CS28578	Nz1	4.9709	15.2372	39.9143	80.6122	154.141	264.744	473.921	723.14	812.782	944.524	1086.81	1196.12	0.3517	8.70735	0.178442	0.914522	YES	26
A	2	CS28580	Ob-1	8.0869	12.8864	33.4068	65.2525	136.131	262.149	458.084	424.071	784.034	932.146	1159.71	1336.96	0.406	3.10134	0.21791	0.914985	YES	24
A	2	CS28583	Old-1	6.0912	21.4141	60.4469	92.213	233.027	397.496	695.568	1101.4	1153.88	1452.9	1771.4	2083.19	0.6247	7.87875	0.200216	0.92036	YES	24
A	2	CS28587	Or-0	9.0358	13.1252	29.55	63.5139	136.945	214.748	369.324	744.867	591.601	540.679	497.6	907.34	0.28			0.90955	YES	20
A	2	CS28595	Pa-2	11.9927	10.8111	29.5807	29.3848	55.8984	202.271	311.54	385.767	270.756	313.058	415.598	442.988	0.0906			0.913939	YES	20
A	2	CS28610	PHW-10	5.1974	13.8598	28.9073	49.6847	92.9721	206.183	379.229	617.876	433.89	832.005	1102.94	1329.57	0.3649	1.4381	0.244107	0.91162	NO
A	2	CS28613	PHW-13																	NO
A	2	CS28614	PHW-14	11.258	12.1947	28.2216	48.289	95.8188	242.198	406.465	658.947	696.18	851.503	1043.45	1245.75	0.3647	4.24215	0.203874	0.93573	NO
A	2	CS28814	Wc-2	9.8378	24.8485		115.464	204.316	364.377	570.505	957.129	1068.88	1299.63	1594.93	1813.21	0.6258	7.81099	0.196024	0.913681	NO
A	2	CS76113	Col-0	6.9789	10.3642	23.318	37.6247	84.4261	152.819	273.523	410.309	380.924	547.413	590.456	703.14	0.2715	4.06822	0.185234	0.918519	YES	27
A	2	CS76151	KBS-Mac-8	10.0704	10.1867	30.1622	52.4885	97.6921	173.168	317.459	531.423	600.943	733.297	963.508	1154.42	0.4024	2.19753	0.224394	0.926629	NO
A	2	CS76167	Lillo-1	5.5709	15.4576	38.2369	65.5586	130.732	224.016	318.561	666.489	682.963	803.887	971.742	1131.33	0.3199	4.95858	0.195388	0.916706	NO
A	3	CS22689	RRS-10	7.2421	17.6492	44.8301	68.3134	159.761	271.632	447.046	762.583	865.197	1123.28	1308.09	1606.07	0.6061	4.04791	0.214465	0.923158	NO
A	3	CS28007	Aa-0	9.7092	27.1074	66.9299	113.395	234.35	370.542	629.538	947.058	1048.76	1303.79	1472.73	1813.6	0.6477	8.72982	0.191134	0.922468	NO
A	3	CS28013	Alst-1	11.0744	23.6241	34.3679	66.5504	129.477	221.928	462.718	725.822	769.783	972.727	1166.89	1398.35	0.444	4.53464	0.205645	0.928185	YES	28
A	3	CS28014	Amel-1	9.195	27.9584	60.3122	114.637	223.336	355.139	667.462	951.099	1055.53	1135.22	1466.64	1781.11	0.6445	8.9251	0.189272	0.916609	NO
A	3	CS28017	An-2	10.2112	21.9835	58.0227	116.088	239.969	429.55	785.057	1197.03	1265.3	1577.07	1826.34	2175.98	0.7728	10.2864	0.192334	0.914655	YES	24
A	3	CS28018	Ang-0	9.6113	19.9021	39.951	77.2268	103.563	120.833	212.654	220.049	292.244	325.54	350.095	433.976	0.1459	6.92759	0.147412	0.906977	NO
A	3	CS28049	Ann-1	11.9988	28.5644	72.5559	139.933	251.478	584.928	723.734	891.895	1128.13	1714.8	2113.29	1543.63	0.8153	16.4851	0.171294	0.909177	NO
A	3	CS28051	Arby-1	5.3505	15.5433	33.6945	56.9575	116.382	262.057	357.655	671.619	699.749	880.533	797.208	1176.88	0.4145	6.08389	0.187419	0.913793	NO
A	3	CS28053	Ba-1	6.9789	13.2354	33.2476	110.713	211.546	356.339	594.668	798.372	1153.6	1416.31	1348.96	1908.08	0.5063	6.50333	0.20259	0.924296	YES	23
A	3	CS28054	Baa-1	6.2504	28.9562	30.7499	106.391	208.326	357.215	590.529	915.672	957.349	1139.73	1330.58	1493.14	0.5181	11.1511	0.176921	0.923358	NO
A	3	CS28063	Be-1	9.1093	22.6814	57.4717	102.804	172.329	318.647	578.837	708.007	932.464	1161.88	1095.2	1606.49	0.4499	6.95964	0.193243	0.923897	YES	23
A	3	CS28064	Benk-1	6.0728	14.7107	38.0533	65.4974	111.007	208.307	271.852	618.923	644.689	877.092	1022.62	1264.77	0.3901	2.45919	0.223744	0.928571	NO
A	3	CS28090	Blh-2	8.0869	20.3245	44.3281	74.6985	189.691	310.664	633.156	998.537	975.354	1177.04	1357.68	1427.17	0.6069	12.7285	0.172117	0.921311	NO
A	3	CS28091	Boot-1	9.8623	28.9562	56.8473	104.089	209.36	366.055	701.8	1032.54	1105.55	1402.72	1711.88	2076.88	0.6079	6.70228	0.205363	0.928462	YES	25
A	3	CS28097	Bs-2	6.8993	22.6263	44.977	80.4346	174.552	335.984	557.037	869.403	1051.24	1260.94	1595.38	1878.24	0.6747	4.84367	0.2139	0.918972	YES	28
A	3	CS28099	Bsch-0	6.2443	17.5329	41.0162	79.1858	156.768	283.196	524.738	791.27	816.235	998.714	1139.2	1353.17	0.3566	8.0785	0.184127	0.908837	YES	26
A	3	CS28128	Ca-0	5.8096	12.7824	32.0906	74.3802	141.286	204.579	405.473	664.426	716.339	818.016	1101.25	1220.77	0.4122	4.64282	0.200606	0.931741	YES	23
A	3	CS28133	Cha-0	3.3058	6.6483	24.8852	44.5485	89.8745	144.879	285.399	289.348	396.755	438.494	437.625	447.916	0.1876	8.75679	0.145688	0.912857	NO
A	3	CS28135	Chat-1	4.622	8.1053	27.9155	39.3572	96.229	179.119	265.883	407.156	561.224	701.641	886.361	1073.55	0.3182	1.53305	0.234754	0.925325	YES	28
A	3	CS28140	CIBC2	4.8485	12.8191	12.2743	63.6547	70.603	132.954	265.534	445.963	537.539	700.771	865.161	1110.11	0.2794	1.19257	0.244374	0.928169	NO
A	3	CS28141	CIBC4	6.0239	14.4169	38.745	52.7518	129.991	204.506	434.888	623.643	817.38	949.121	1044.86	1315.59	0.4072	4.53483	0.203365	0.915566	NO
A	3	CS28142	CIBC5	5.4484	12.8864	47.7196	79.2164	98.9593	231.864	359.014	645.84	565.185	655.513	891.925	1060.77	0.331	5.0781	0.1909	0.916168	NO
A	3	CS28158	Cit-0	6.0484	17.1656	37.2146	84.4506	146.061	263.19	439.822	663.692	710.003	850.707	974.484	1227.4	0.4706	6.34825	0.188148	0.91875	NO
A	3	CS28160	Cnt-1	12.1151	31.9253	61.4509	130.107	225.51	339.78	667.854	973.419	1110.1	1393.99	1756.35	2092.09	0.6902	5.73996	0.211303	0.916393	NO
A	3	CS28163	Co-2	12.5987	24.7016	49.2011	105.185	179.822	341.292	616.474	971.784	1024.85	1181.4	1481.31	1640.07	0.545	9.40788	0.186276	0.905263	YES	28
A	3	CS28165	Co-4	7.8298	16.1983	37.1717	69.1032	119.712	246.997	429.164	673.48	674.288	886.416	1079.61	1245.75	0.4791	4.93059	0.198823	0.915254	NO
A	3	CS28181	Cold Spring Harbor Lab-5	9.8684	29.2378	81.9223	149.464	284.102	473.18	985.559	1431.69	1627.35	2040.68	2290.79	2831.79	1.0662	10.6642	0.200132	0.927925	YES	26
A	3	CS28193	Com-1	3.2507	13.1436	28.693	52.6538	130.07	215.439	408.564	757.41	871.589	977.404	1219.76	1488.56	0.476	3.7529	0.214553	0.913158	YES	26
A	3	CS28200	Da-0	4.1996	15.1699	23.0119	42.8222	128.497	208.895	332.391	496.149	621.671	629.372	945.24	1012.32	0.2884	3.63205	0.202692	0.911173	YES	23
A	3	CS28202	Db-0	11.0132	16.6391	66.8503	103.091	144.298	235.813	421.892	545.718	562.639	682.486	775.127	971.478	0.2804	8.40469	0.169351	0.908537	YES	23
A	3	CS28208	Di-1	10.9948	22.5957	64.7444	132.58	192.893	319.988	545.883	628.552	678.31	725.914	689.256	701.267	0.1433	29.2929	0.119755	0.904636	YES	19
A	3	CS28210	Do-0	5.8525	15.1821	37.588	65.7178	163.802	204.61	400.496	562.424	774.374	1098.76	1324.31	1547.63	0.4845	2.05841	0.238019	0.922275	NO
A	3	CS28214	Dra-2	7.6462	17.5451	36.2718	101.243	169.697	208.271	474.46	792.035		940.606	1108.07	1183.34	0.3213	8.71546	0.17833	0.909375	YES	24
A	3	CS28217	Ede-1	6.8075	19.1368	37.5574	96.5412	200.875	336.015	592.893	841.904	991.491	1252.81	1430.21	1683.11	0.5634	7.30466	0.195611	0.916822	YES	25
A	3	CS28236	Ep-0	3.6364	3.6792	16.6697	33.064	38.5185	93.768	207.156	408.271	422.516	575.984	706.954	811.919	0.2735	1.40945	0.228961	0.914286	YES	28
A	3	CS28241	Es-0	5.6504	17.1717	39.2654	63.2262	135.072	184.022	316.817	521.371	579.951	574.503	809.085	894.999	0.3288	5.34226	0.184209	0.9115	NO
A	3	CS28243	Est-0	4.9954	13.1374	33.217	66.4034	123.52	221.12	441.463	695.507		915.243	1078.54	1106.49	0.3092	7.07853	0.184083	0.915351	YES	23
A	3	CS28252	Fi-1	9.3174	23.7588	40.3489	71.4111	139.131	246.954	505.234	825.075	872.048	1066.38	1291.69	1553.39	0.4452	5.12874	0.204973	0.916114	YES	22
A	3	CS28268	Fr-4	7.7074	16.5289	40.1041	61.359	123.587	246.722	493.884	714.099	775.849	952.531	1117.51	1383.83	0.4532	5.17163	0.200114	0.914894	YES	26
A	3	CS28274	Ga-2	7.7625	22.8528	58.2492	118.139	238.127	429.287	768.375	1094.73	1112.75	1304.3	1588.37		0.6053	10.8341	0.185772	0.917815	YES	24
A	3	CS28277	Ge-1		16.9758	53.5598	101.806	232.25	431.099	682.039	1036.91	1326.7	1668.37	2110.45	2513.46	0.951	4.58487	0.226133	0.917762	NO
A	3	CS28279	Gel-1		11.3376	39.9327	78.2063	119.461	218.249	464.371	664.114	635.996	989.489	1096.9	1073.09	0.3102	7.33094	0.182608	0.906075	YES	21
A	3	CS28280	Gie-0		30.1194	56.4922	90.6887	175.813	319.878	627.524	931.748	1025.28	1358.68	1659.37	1987.68	0.6235	4.94378	0.214959	0.921168	YES	26
A	3	CS28282	G”-0		25.0444	19.198	39.3388	96.5901	162.418	316.443	522.798	616.247	830.744	932.795	1093.9	0.3495	2.83997	0.214462	0.918605	YES	26
A	3	CS28326	Gr-5		23.667	83.7282	134.515	266.067	483.324	679.761	1438.24	1484.41	1785.53	1580.98	2703.02	0.9339	9.16435	0.200589	0.913208	YES	26
A	3	CS28336	Ha-0		24.8791	69.9725	133.903	247.573	367.254	707.285	1057.19	1314.7	1565.48	1674.28	1781.27	0.4946	14.2282	0.17627	0.91987	YES	19
A	3	CS28343	Hau-0		21.8182	33.9455	59.4307	121.328	194.858	384.04	590.242	682.871	792.74	910.156		0.2914	4.1746	0.201535	0.904651	YES	23
A	3	CS28344	Hey-1		9.7888	28.6746	42.8589	97.9125	189.507	406.746	677.796	745.65	823.134	1146.1		0.4411	2.40959	0.228101	0.917073	NO
A	3	CS28345	Hh-0		23.1466	51.8702	99.8959	192.372	349.066	685.712	989.103	1087.5	1299.56	1646.05		0.6047	5.94101	0.208646	0.913592	NO
A	3	CS28350	Hn-0		17.741	35.176	62.4855	131.197	189.93	360.239	598.959	592.917	781.261	1002.18		0.3542	2.66941	0.21935	0.90122	YES	25
A	3	CS28364	Je-0		21.4019	53.9333	88.3012	170.848	229.024	303.973	354.484	308.05	312.084	414.919		0.1181			0.902532	NO
A	3	CS28369	Jl-3		13.3088	39.6572	88.2767	139.865	251.313	423.936	648.528	659.553	713.064	830.572	806.691	0.1991	14.4036	0.148864	0.908911	YES	21
A	3	CS28382	Kelsterbach -2		23.9118	54.3251	108.001	202.369	389.109	622.479	984.904	1082	1279.13	1629.15	1907.62	0.6543	7.27801	0.199723	0.918697	YES	25
A	3	CS28395	Kn-0		19.6817	64.2424	114.692	232.084	452.642	771.748	1087.05	1333.44	1420.91	1789.88	2350.96	0.8326	7.40933	0.204944	0.909711	YES	26
A	3	CS28407	Knox-11		27.5972	59.8531	115.047	220.416	359.241	695.28	1067.19	1063.12	1431.3	1609.5	2228.58	0.769	5.60202	0.212662	0.911333	NO
A	3	CS28419	Kr-0		12.011	24.273	48.9195	96.1004	182.088	350.113	529.317	536.119	761.659	913.37	1119.6	0.2466	2.53731	0.217958	0.917826	YES	23
A	3	CS28420	Kro-0		14.0986	38.5369	75.1025	166.973	318.059	573.529	933.162	1004.61	1145.52	1490.73	1527.11	0.4003	8.89108	0.187008	0.916033	YES	21
A	3	CS28423	Krot-2		13.8292	29.8929	41.4509	116.541	131.84	255.721	602.094	584.108	701.31	876.957	1229.6	0.2862	1.51407	0.238214	0.897143	YES	25
A	3	CS28454	Li-3		14.3802	57.539	97.435	190.952	306.281	603.043	968.32	1016.03	1193.73	1389.61		0.6081	7.31737	0.196266	0.917333	YES	23
A	3	CS28457	Li-5:2		24.2547	92.513	93.2293	143.042	260.937	418.874	603.012	927.132	754.074	829.072		0.3566	10.516	0.166692	0.910092	NO
A	3	CS28459	Li-6		36.2106	76.1739	137.894	255.078	464.977	842.314	1246.11	1425.9	1719.12	1805.53		0.8422	11.5162	0.190568	0.913056	NO
A	3	CS28461	Li-7		23.5017	73.1619	132.017	187.818	309.734	550.909	734.986	790.646	878.359	938.806	1150.96	0.2663	15.3866	0.154948	0.902632	YES	21
A	3	CS28490	Mc-0		47.6339	103.942	174.429	303.091	455.47	873.095	1365.34	1437.88	1771.64	2101.87	2365.04	0.802	13.8088	0.185488	0.914242	NO
A	3	CS28492	Mh-0		15.2311	47.2788	80.3979	150.395	297.808	545.344	559.884	862.994	1066.7	1287.71	1353	0.3681	6.15411	0.19537	0.919649	YES	19
A	3	CS28495	Mnz-0		37.3799	73.0762	139.884	251.325	495.941	870.113	1261.29	1342.65	1457.95	1728.66	1690.47	0.6221	24.7435	0.155647	0.914986	YES	21
A	3	CS28510	N4		21.6774	51.7294	90.5295	170.921	316.988	524.102	733.119	765.883	1000.54	1191.91	1403.37	0.543	7.05917	0.189734	0.915368	NO
A	3	CS28513	N7		17.3431	50.2663	86.9544	189.875	298.261	648.754	1030.38	898.39	1254.83	1425.19	1906.43	0.7078	6.00799	0.204993	0.911615	NO
A	3	CS28527	Nc-1		24.6954	74.521	121.696	205.559	337.643	569.348	935.886	1085.74	1348.12	1441.39	1780.06	0.4808	8.32355	0.192641	0.904633	YES	24
A	3	CS28550	NFC20		25.9565	85.326	141.665	252.746	349.532	774.809	1248.03	1543.32	1835.98	2147.08		0.9112	5.59092	0.222172	0.908383	NO
A	3	CS28564	No-0		30.9275	152.893	107.12	212.874	320.753	612.611	866.544	682.136	784.022	829.544		0.2149			0.909831	YES	19
A	3	CS28568	Nok-1		17.7104	22.5099	38.6471	69.7949	117.478	295.733	454.962	560.582	651.411	781.071		0.3606	1.849	0.2256	0.895833	NO
A	3	CS28573	Nw-0		33.7068	62.7548	141.132	211.087	441.751	749.746	1217.2	1388.68	1378.71	1442.03		0.5948	15.9608	0.171944	0.908707	YES	21
A	3	CS28578	Nz1		30.8234	62.7365	121.377	221.647	393.199	726.171	1020.1	1091.94	1285.88	1186.35	1465.05	0.4194	20.886	0.15408	0.918806	YES	21
A	3	CS28580	Ob-1		24.2547	52.464	117.888	219.431	318.231	660.643	882.369	974.735	894.533	1438.05	1561.03	0.4644	9.63585	0.1825	0.906877	YES	21
A	3	CS28583	Old-1		24.5363	78.4206	144.542	200.325	459.982	907.94	1211.39	1499.77	1571.48	2025.99	2290.02	0.7806	11.9925	0.189124	0.917338	YES	23
A	3	CS28587	Or-0		24.6587	58.3349	90.9764	203.214	336.737	590.86	748.117	702.755	821.739	922.62	948.662	0.3233	21.5553	0.138955	0.911417	YES	21
A	3	CS28595	Pa-2		23.2568	56.3085	100.471	178.947	293.768	394.019	411.84	344.75	309.373	320.716	302.204	0.0488	50.1676	0.0735421	0.902513	YES	21
A	3	CS28610	PHW-10																	NO
A	3	CS28613	PHW-13		17.4043	25.4545	32.464	108.944	206.997	319.749	621.775	641.243	851.081	672.917	1041.3	0.3848	5.86649	0.184692	0.906335	YES	28
A	3	CS28614	PHW-14		21.6529	30.554	67.5666	136.578	188.258	457.796	789.299	787.634	1017.86	1239.19	1505.12	0.4991	3.81856	0.214261	0.915328	NO
A	3	CS28814	Wc-2	9.5011	23.6915	72.966	132.421	262.889	474.815	878.433	1266.27	1390.01	1520.96	1998.54	2206.24	0.8057	13.0955	0.184788	0.911447	NO
A	3	CS76113	Col-0	7.7074	17.5513	36.7922	64.5118	117.331	188.962	241.769	471.778	461.09	736.443	659.578	1052.59	0.3403	2.13218	0.219472	0.9	YES	28
A	3	CS76151	KBS-Mac-8		9.1338	25.1913	38.292	95.2556	176.002	299.057	501.855	527.554	687.756	866.104		0.3582	1.95172	0.225978	0.925701	NO
A	3	CS76167	Lillo-1		19.9816	47.083	60.4653	144.744	224.769	412.709	519.112	581.69	593.315	937.582	1120.62	0.3399	3.74293	0.202812	0.912946	NO
B	1	CS28620	PHW-20	4.7139	10.8778	27.6398	41.9376	68.6216	118.57	200.806	286.177	288.069	352.321	451.131	554.584	0.1368	2.52423	0.192156	0.907075	NO
B	1	CS28622	PHW-22	5.6892	13.8101	33.4005	38.6476	70.7477	115.676	186.788	304.512	307.939	382.802	451.658	560.852	0.1659	2.7171	0.190377	0.909774	NO
B	1	CS28626	PHW-26	5.8388	10.8843	14.1938	21.7035	38.225	60.3186	102.386	183.355	188.999	232.159	293.18	419.916	0.0917	0.542308	0.235798	0.917647	NO
B	1	CS28628	PHW-28	4.5969	9.974	23.212	40.3901	63.9012	107.672	171.899	262.802	278.257	347.503	440.208	588.602	0.1546	1.33161	0.216235	0.914387	NO
B	1	CS28631	PHW-31	5.9688	10.8062	20.9753	33.7451	58.9207	103.043	136.866	205.722	202.412	242.744	290.455	374.877	0.0789	2.7219	0.174713	0.914614	NO
B	1	CS28633	PHW-33	3.3355	8.8427	21.0013	35.1625	66.3069	114.948	196.3	325.221	318.036	400.098	469.87	561.456	0.1627	2.88214	0.189148	0.905163	NO
B	1	CS28635	PHW-35	5	13.1404	29.7269	38.5436	74.5904	124.005	168.518	275.468	340.013	388.381	425.254	538.212	0.1388	2.9862	0.185834	0.903367	NO
B	1	CS28636	PHW-36	5.7217	10.7282	26.6515	45.8127	81.6125	146.268	232.822	382.887	392.386	496.359	589.759	763.186	0.1647	2.43749	0.204777	0.893064	YES	25
B	1	CS28637	PHW-37	5.6307	13.4135	39.1417	58.7516	105.585	180.228	259.772	423.18	434.434	532.211	632.672	762.594	0.196	4.37811	0.184685	0.884651	NO
B	1	CS28640	Pla-0	6.5085	14.0377	33.5241	56.3069	90.13	133.472	197.64	306.918	328.18	413.758	499.356	586.723	0.1521	3.25414	0.186048	0.90508	NO
B	1	CS28645	Pn-0	3.407	9.5839	18.29	27.8674	44.6749	71.3459	112.562	187.022	187.269	207.133	263.817	335.826	0.0812	1.77728	0.186408	0.88862	YES	23
B	1	CS28650	Pog-0	6.9701	16.3914	36.58	54.6749	102.23	184.285	293.245	461.339	470.891	586.378	694.942	847.614	0.2293	4.17043	0.190138	0.891267	NO
B	1	CS28663	PUZ24	5.3056	11.0078	23.5046	41.8205	66.541	111.938	186.144	275.865	313.355	388.316	484.181	605.468	0.1437	1.70169	0.209592	0.917051	NO
B	1	CS28685	Rhen-1	6.8791	13.238	38.7776	57.0026	102.217	183.999	284.135	428.797	456.912	577.165	647.003	824.48	0.2005	4.10074	0.189284	0.914778	NO
B	1	CS28692	Rou-0	7.0416	13.433	30.5787	40.7867	63.485	131.229	183.635	199.688	191.801	241.515	334.174	390.462	0.1022	3.8109	0.164127	0.922948	NO
B	1	CS28713	RRS-7	8.8166	20.5267	52.7178	90.9168	124.636	230.423	353.979	518.375	567.094	600.923	705.598	923.381	0.301	7.14487	0.172802	0.919401	NO
B	1	CS28720	S96	7.7113	16.3329	32.9324	74.6879	130.741	159.22	299.772	460.598	488.752	584.649	701.658	826.847	0.2111	4.87109	0.184168	0.910738	YES	28
B	1	CS28724	Sapporo-0	5.7477	14.9805	37.0481	56.9636	96.0403	129.343	163.485	216.697	225.579	286.086	363.524	448.498	0.1072	3.58209	0.17092	0.922481	NO
B	1	CS28725	Sav-0	5.7022	16.2744	26.1704	51.541	89.0572	135.748	219.974	347.055	369.642	448.271	542.126	687.854	0.1548	2.72202	0.197178	0.93681	YES	25
B	1	CS28729	Sei-0	5.3901	11.8466	26.0078	37.3407	52.3927	93.0559	149.304	245.052	268.83	355.559	441.639	573.134	0.1186	0.962589	0.227669	0.9328	YES	24
B	1	CS28732	Sg-1	5.7997	8.3095	21.567	59.935	112.432	193.563	305.111	483.875	511.918	609.038	737.289	893.173	0.2383	4.27221	0.191268	0.932918	NO
B	1	CS28739	Si-0	2.7113	6.7035	18.0364	28.8622	43.8296	76.9766	127.126	214.519	214.486	266.873	356.125	437.276	0.1067	1.08559	0.21406	0.916542	NO
B	1	CS28743	Sp-0	5.2926	10.1105	26.593	49.4993	88.394	161.573	309.833	476.404	497.373	645.553	767.373	942.185	0.2319	2.96222	0.206289	0.902899	YES	28
B	1	CS28750	Ste-0	7.5878	9.961	28.4395	56.671	117.425	211.794	352.152	500.111	474.863	611.118	700.215	1006.85	0.2292	3.68626	0.198182	0.901345	YES	25
B	1	CS28758	Tha-1	10.7672	23.5176	53.407	93.3485	164.181	275.033	465.323	704.434	743.114	927.334	1071.84	1349.18	0.3503	6.15375	0.19249	0.908813	YES	24
B	1	CS28759	Ting-1	6.671	17.4837	41.0208	66.0533	123.589	214.376	366.053	530.358	565.585	702.724	839.772	1044.65	0.2342	4.43433	0.195043	0.908076	NO
B	1	CS28760	Tiv-1	9.4213	23.6541	62.8414		172.308	278.667	435.379	549.987	585.449	711.196	862.419	1147.68	0.2773	6.578	0.182503	0.898515	YES	28
B	1	CS28779	Tscha-1	6.7165	22.1261	42.1651	85.4356	150.046	259.759	441.803	612.25	633.778	736.359	835.019	1003.93	0.2962	9.48077	0.167311	0.909481	NO
B	1	CS28780	Tsu-0	6.5735	13.7776	42.5358	78.3095	122.477	232.614	406.589	577.139	596.359	718.524	901.977	1114.94	0.3177	4.85378	0.193955	0.907534	NO
B	1	CS28786	Ty-0	8.186	17.0286	33.6541	48.459	76.645	114.551	189.995	288.804	306.151	343.674	467.997	554.837	0.1483	2.65726	0.190637	0.914027	NO
B	1	CS28787	Uk-1	4.5189	10.6762	23.5566	40.156	71.9506	130.39	240.851	376.034	388.349	485.462	589.324	773.823	0.19	2.01853	0.211824	0.917286	NO
B	1	CS28788	Uk-2	3.8947	6.7295	18.8557	29.0377	52.9324	94.0182	177.77	278.505	278.992	348.628	429.551	549.668	0.1159	1.63028	0.207499	0.918552	YES	24
B	1	CS28800	Ven-1	6.2289	15.1365	43.5956	75.8127	136.274	241.873	398.31	573.687	609.955	715.852	810.234	1039.54	0.2828	6.64555	0.180212	0.902724	NO
B	1	CS28804	Wa-1	1.0143	4.4993	7.0286	12.6983	28.0299	50.5072	88.7274	142.887	139.642	182.542	232.282	295.084	0.0693	0.657661	0.217706	0.915464	YES	25
B	1	CS28808	Wag-3	5.9753	13.6021	32.9519		117.952	210.137	340.728	492.087	477.029	583.452	699.363	896.528	0.2432	5.54689	0.180736	0.918103	NO
B	1	CS28809	Wag-4	13.225	27.5878	56.1508	111.242	228.433	367.835	572.679	810.754	900.384	1114.12	1285.2	1569.84	0.4258	8.81872	0.185381	0.900804	NO
B	1	CS28810	Wag-5	6.2679	16.554	38.9857	67.7893	131.222	230.611	339.623	508.29	533.42	666.001	834.714	1006.27	0.2628	4.32868	0.194663	0.915004	YES	28
B	1	CS28812	WAR	8.368	17.7178	44.3563	79.2783	143.277	245.546	420.123	666.573	686.235	842.113	1068.38	1325.44	0.3737	4.17505	0.205605	0.907446	YES	28
B	1	CS28814	Wc-2	8.0299	17.3472	39.3368	65	120.767	205.936	348.401	518.062	541.235	724.922	928.758	1211.52	0.2899	2.05465	0.226992	0.912582	NO
B	1	CS28822	Wl-0	4.7789	10.7802	23.8166	44.1352	77.8349	136.73	199.994	324.993	337.848	417.796	516.548	657.815	0.178	2.21179	0.202851	0.908152	NO
B	1	CS28833	Wt-3	5.4941	12.7048	32.7308	51.8986	112.074	191.762	338.83	547.88	568.258	697.88	863.57	1052.4	0.2511	3.58228	0.203352	0.906758	YES	23
B	1	CS28847	Zu-1	7.3342	16.1183	43.303	69.0052	116.86	184.486	269.636	348.219	350.098	447.146	564.077	685.449	0.1473	4.74019	0.176817	0.87558	YES	23
B	1	CS28848	Ors-1	7.3147	14.2393	50.3771	69.0247	128.069	204.545	277.055	315.826	260.774	276.769	268.212		0.0767			0.851807	NO
B	1	CS28849	Ors-2	5.5202	9.7009	29.1808	53.0364	95.5722	161.333	262.373	394.974	390.845	495.657	584.096	727.464	0.201	3.794	0.1876	0.913992	NO
B	1	CS76083	11ME1.32	6.5475	12.7503		57.4642	101.658	175.221	266.099	397.009	414.181	528.14	654.077	796.515	0.2047	3.38126	0.194953	0.905138	YES	28
B	1	CS76084	11PNA4.101	7.2042	16.3004	41.658	73.1014	134.22	229.584	353.68	531.014	560.345	682.627	825.136	1031.31	0.2605	4.7955	0.191552	0.898423	NO
B	1	CS76085	328PNA054	8.0559	17.0871	29.9675	69.0702	117.809	198.563	306.847	456.222	461.58	582.614	710.468	859.733	0.223	4.46039	0.187974	0.915546	NO
B	1	CS76087	Ag-0	5.9168	12.2107	28.6281	40.3966	68.9662	120.312	211.567	343.205	336.957	414.083	511.899	665.735	0.1832	2.16689	0.203803	0.919006	NO
B	1	CS76088	Alc-0	3.498	8.329	21.736	38.3225	75.065	122.562	218.173	344.942	364.415	422.211	521.092	715.839	0.1616	1.89089	0.210632	0.917364	NO
B	1	CS76089	ALL1-2	4.8635	10.6762	28.0884	48.0624	88.8427	153.206	266.938	402.477	383.491	464.72	520.592	659.408	0.1859	4.96528	0.174641	0.91311	NO
B	1	CS76090	ALL1-3	7.5488	18.8752	43.7906	67.1001	110.982	202.685	322.965	523.843	571.138	660.644	798.83	1059.47	0.2907	3.51453	0.203026	0.916074	NO
B	1	CS76092	App1-16	7.6658	17.3082	35.4616	69.1612	116.437	194.538	319.454	477.412	508.609	586.203	694.981	887.425	0.2285	4.90704	0.185207	0.898595	NO
B	1	CS76093	Ba1-2	2.9064	6.1053	16.1313	30.9623	56.4239	97.9779	161.86	244.545	241.957	266.892	374.766	524.584	0.1302	1.17793	0.21541	0.901747	NO
B	1	CS76094	Bay-0	3.0039	3.7451	13.8557	25.9298	45.5007	78.355	147.991	249.961	245.624	295.618	382.438	483.121	0.1324	1.29453	0.211217	0.939713	NO
B	1	CS76095	Belmonte-4-94	1.1378	7.8804	15.9753	31.3914	54.6814	84.7399	149.376	244.311	267.373	336.769	426.58	553.206	0.1236	0.96699	0.226258	0.90469	NO
B	1	CS76096	Bg2	5.6697	9.0312	24.1482	47.0481	75.2471	137.653	215.032	326.554	339.694	425.683	524.616	671.892	0.1643	2.24378	0.202982	0.894675	NO
B	1	CS76097	Bla-1	4.3888	11.2159	28.485	48.5696	90.4161	142.854	231.6	343.173	376.105	457.022	571.138	751.951	0.1746	2.09879	0.208975	0.91436	NO
B	1	CS76098	Blh-1	3.6931	9.3693	22.4902	40.8453	77.5618	138.452	204.07	323.433	330.969	389.129	472.536	608.81	0.1153	2.86882	0.190644	0.914508	YES	21
B	1	CS76099	Bor-1	2.2952	6.3589	14.3108	28.1469	56.1964	94.0312	171.983	281.613	294.077	351.515	432.529	551.294	0.1337	1.67083	0.206921		NO
B	1	CS76100	Bor-4	6.9961	15.7672	27.5943	55.8713	100.104	175.065	280.566	463.966	502.432	628.336	787.497	1046	0.2713	1.88011	0.224923	0.914553	NO
B	1	CS76101	Br-0	11.697	26.1443	61.541	104.226	207.841	352.23	549.74	774.486	802.627	912.126	1134.2	1439.38	0.3876	8.87145	0.180957	0.910864	NO
B	1	CS76102	Bro1-6	7.5293	16.515	34.9805	56.1443	106.684	198.335	314.857	487.419	529.571	675.995	798.888	967.406	0.2303	3.69659	0.199404	0.896234	NO
B	1	CS76103	Bu-0	8.9922	16.0533	49.2263	65.5917	117.581	196.925	280.585	399.265	440.774	563.817	691.561	830.897	0.2319	3.83473	0.192106	0.919162	YES	28
B	1	CS76105	Bur-0	8.6606	21.814	45.1821	67.3732	117.087	201.879	322.887	481.632	498.622	633.199	750.039	935.663	0.248	4.31458	0.191934	0.922485	NO
B	1	CS76106	C24	2.6268	6.4564	15.2471	29.5449	56.632	97.1456	168.628	271.151	275.832	331.391	416.378	489.46	0.1329	2.17175	0.194296	0.926829	NO
B	1	CS76107	CAM-16	9.896	24.0312	55.9168	82.6203	141.021	234.408	325.813	503.264	505.819	616.112	738.81	857.776	0.2441	7.27513	0.17102	0.9033	YES	28
B	1	CS76108	CAM-61	4.3758	9.1873	22.9454	40.1821	75.1495	135.982	220.084	356.151	380.058	480.579	607.802	774.844	0.1648	1.65206	0.219303	0.908444	YES	28
B	1	CS76109	Can-0	10.3576	21.0598	47.3407	82.0026	151.222	261.17	425.722	651.944	702.126	884.688	1047.61	1278.53	0.3111	5.24529	0.196678	0.905768	NO
B	1	CS76110	Cen-0	2.7178	4.6164	12.5878	26.4239	49.0182	79.4148	148.31	231.476	236.645	277.009	352.731	456.463	0.0846	1.41655	0.205549	0.903125	NO
B	1	CS76111	CIBC17	5.0455	10.5982	26.0663	41.593	79.1743	145.546	247.867	362.685	391.307	493.888	605.631	798.251	0.2206	1.94864	0.213976	0.916799	NO
B	1	CS76113	Col-0	6.1118	11.5735	27.1326	44.9025	69.9415	111.463	181.248	270.975	278.075	346.541	421.443	532.718	0.1108	2.38751	0.192532	0.917024	YES	26
B	1	CS76114	Ct-1	4.1743	7.3082	19.844	33.9857	61.4304	107.152	188.394	290.969	292.295	367.178	445.962	560.904	0.1333	2.07321	0.199822	0.903114	YES	26
B	1	CS76115	CUR-3	7.0416	17.6593	38.8492	65.8453	115.358	135.397	170.553	200.54	208.03	242.081	295.728	385.702	0.0799	6.98993	0.140254	0.907855	NO
B	1	CS76116	Cvi-0	6.1443	11.5605	26.7945	39.0507	67.7048	110.644	171.248	261.456	228.349	273.641	328.524	406.541	0.1087	4.16234	0.163189	0.921394	NO
B	1	CS76117	Dra3-1																	NO
B	1	CS76119	DraIV1-14	6.4304	17.3342	33.6801	55.7542	96.0468	168.153	273.082	397.848	450.93	544.707	630.592	869.681	0.2185	2.69873	0.204908	0.933972	NO
B	1	CS76120	DraIV1-5	4.4928	10.8257	29.3043	49.3888	92.5228	155.735	261.938	374.48	434.012	481.912	493.641	567.412	0.1594	7.23058	0.15856	0.92176	NO
B	1	CS76122	DraIV6-16	6.645	11.2224	32.9324	53.8231	100.936	159.369	236.034	356.801	381.079	457.9	577.081	690.254	0.201	3.47751	0.189058	0.903342	NO
B	1	CS76123	DraIV6-35	8.42	21.9831	58.1664	100.15	176.775	307.672	495.195	777.835	816.008	932.276	1143.55	1443.61	0.3599	6.96656	0.190175	0.909996	NO
B	1	CS76124	Duk	7.5748	17.7568	37.2367	61.6775	114.285	202.146	343.557	561.742	590.169	700.345	861.06	1051.66	0.2424	4.18835	0.197713	0.919649	YES	23
B	1	CS76125	Eden-2	7.8479	20.4096		75.3381	154.766	266.495	429.356	647.289	704.109	823.589	981.19	1240.96	0.3284	6.17358	0.189112	0.907057	YES	27
B	1	CS76126	Edi-0	7.1847	20.5332	43.1664	85.3836	160.364	284.597	434.616	612.77	602.776	725.91	869.317	1068.88	0.3063	8.17153	0.173879	0.91309	NO
B	1	CS76151	KBS-Mac-8	2.2107	3.303	7.4707	12.0091	22.0351	44.2003	84.6619	144.057	150.501	180.306	229.642	314.376	0.0746	0.469211	0.231346	0.896789	NO
B	1	CS76167	Lillo-1	6.8466	15.8192	41.9636	69.1678	127.945	207.029	320.715	475.832	458.322	546.235	562.185	725.156	0.1957	8.98241	0.156973	0.895476	NO
B	2	CS28620	PHW-20	4.6229	12.5163	26.606	43.7061	72.4317	126.183	190.845	294.174	296.008	369.714	479.831	538.29	0.1413	2.88362	0.187737	0.910152	NO
B	2	CS28622	PHW-22	4.6619	11.6255	27.3342	49.1612	84.9285	157.776	258.166	421.613	435.065	549.441	745.774	848.635	0.2393	2.32146	0.211723	0.935426	NO
B	2	CS28626	PHW-26	18.4135	16.4824	42.8349	70.8908	108.745	179.948	241.6	394.746	424.525	566.554	779.395	864.454	0.2355	2.31656	0.212479	0.925711	NO
B	2	CS28628	PHW-28	6.0403	13.2445	29.5709	48.9402	89.7789	157.841	253.882	403.537	412.321	510.26	674.122	747.874	0.2261	3.22558	0.195825	0.929278	NO
B	2	CS28631	PHW-31	3.5241	11.4954	26.8856	41.7425	53.1404	84.1547	117.25	182.022	175.546	208.355	264.467	306.456	0.0657	2.97927	0.165526	0.914773	NO
B	2	CS28633	PHW-33	4.5709	10.8583	27.1261	51.0533	94.9415	168.335	263.114	447.958	484.07	593.524	768.856	822.068	0.2246	3.45039	0.197742	0.907193	NO
B	2	CS28635	PHW-35	7.8153	3.0819	40.3771	64.0442	113.088	153.791	216.743	334.278	375.975	459.044	523.966	555.267		5.84878	0.165316	0.882883	NO
B	2	CS28636	PHW-36	7.5683	18.316	35.2016	84.0377	150.267	255.228	392.932	654.519	635.611	789.688	1025.05	1157.52	0.2868	5.58246	0.191595	0.921329	YES	22
B	2	CS28637	PHW-37	1.4564	4.2328	8.8492	16.4044	30.8908	53.9792	90.1365	154.493	156.768	195.423	254.35	290.234	0.0627	0.976161	0.204555	0.900677	NO
B	2	CS28640	Pla-0	8.4655	9.961	28.8362	43.7906	76.6515	149.577	255.097	428.407	417.003	533.439	650.65	747.919	0.191	3.37764	0.19419	0.919017	NO
B	2	CS28645	Pn-0	9.0182	23.342	56.0728	101.294	185.494	326.814	514.649	845.026	855.988	1049.84	1299.79	1442.5	0.3972	8.38852	0.185561	0.928688	YES	22
B	2	CS28650	Pog-0	7.0676	17.3147	41.9181	79.3498	141.886	238.322	340.039	523.036	525.936	662.224	780.176	886.008	0.2724	7.08534	0.173727	0.907886	NO
B	2	CS28663	PUZ24	3.1144	7.6398	16.4239	33.251	60.13	95.0975	155.514	238.609	242.965	281.144	368.245	436.912	0.1085	2.23001	0.188659	0.912769	NO
B	2	CS28685	Rhen-1	4.6489	8.3745	24.1808	41.8596	70.6567	118.992	196.255	306.671	304.434	374.974	474.356	540.026	0.1469	2.99373	0.186567	0.910569	NO
B	2	CS28692	Rou-0	7.7893	19.0832	40.5527	70.9363	134.903	220.962	355.397	545.26	570.41	674.831	784.558	859.694	0.2319	8.02921	0.169249	0.911674	NO
B	2	CS28713	RRS-7	6.567	16.5085	36.7685	69.9805	130.637	219.519	343.329	552.198	572.776	701.86	892.906	981.58	0.2962	5.22974	0.188638	0.919749	NO
B	2	CS28720	S96	4.6879	12.9974	27.7113	45.5657	79.8244	132.919	218.043	349.181	325.689	410.975	544.09	576.931	0.148	3.63107	0.182898	0.909453	YES	27
B	2	CS28724	Sapporo-0	4.2848	11.7295	28.9987	52.5358	90.3641	122.523	172.497	236.781	190.741	250.806	322.438	369.2	0.0911	5.59833	0.14914	0.914764	NO
B	2	CS28725	Sav-0	4.5449	10.9688	26.8791	49.3953	86.8661	140.67	222.659	369.525	370.293	463.544	579.74	683.03	0.1584	2.95642	0.194986	0.928339	YES	24
B	2	CS28729	Sei-0	6.3849	15.7477	38.7711	71.4109	116.222	186.983	286.216	448.992	459.629	544.35	723.869	837.302	0.1992	4.13676	0.190058	0.9168	YES	23
B	2	CS28732	Sg-1	6.7425	13.4135	24.7529	56.0143	89.4213	159.116	257.068	405.351	406.905	515.156	665.748	740.793	0.2099	3.42258	0.193379	0.902326	NO
B	2	CS28739	Si-0	6.502	12.7828	30.6502	49.987	83.8817	157.77	268.446	430.995	415.364	491.905	591.834	666.034	0.1963	5.28271	0.174493	0.920097	NO
B	2	CS28743	Sp-0	10.5202	7.8544	21.671	41.0793	79.5059	151.886	254.109	414.798	401.548	520.949	707.451	824.532	0.2183	2.11074	0.213697	0.92525	NO
B	2	CS28750	Ste-0	7.6723	18.6086	40.4746	57.5878	77.8479	129.194	217.464	350.845	367.113	443.303	588.57	667.048	0.1737	2.78025	0.196616	0.933921	NO
B	2	CS28758	Tha-1	5.9168	10.4161	23.7776	39.2328	66.6125	110.13	162.016	246.762	245.527	283.446	386.469	416.034	0.1193	3.25022	0.174574	0.927742	NO
B	2	CS28759	Ting-1	6.528	15.3316	40.9558	69.6619	125.806	229.831	351.755	567.009	568.726	672.107	840.332	888.778	0.2458	7.29061	0.174048	0.916409	NO
B	2	CS28760	Tiv-1	9.0962	21.4694	45.6437	76.684	133.791	232.835	358.082	542.893	549.187	652.672	840.052	937.23	0.243	6.38963	0.179313	0.908506	NO
B	2	CS28779	Tscha-1	9.5839	24.5709	59.2978	62.9064	117.224	208.96	337.659	535.449	541.879	672.64	907.562	1003.16	0.3128	4.18989	0.196853	0.926644	NO
B	2	CS28780	Tsu-0	10.0715	27.8739	67.7698	122.783	223.68	352.451	515.28	893.713	937.913	1148.56	1498.78	1665.38	0.505	7.09294	0.196338	0.922305	NO
B	2	CS28786	Ty-0	6.2484	13.498	29.6749	48.2185	72.3017	114.688	196.469	304.337	309.584	377.081	511.925	588.55	0.1493	2.2998	0.198512	0.920591	NO
B	2	CS28787	Uk-1	4.7529	10.2016	23.173	54.7139	109.584	188.127	287.425	481.827	506.144	609.012	834.246	927.627	0.2825	3.16055	0.204188	0.910563	NO
B	2	CS28788	Uk-2	4.4343	9.0962	19.1352	35.8192	62.7243	113.368	184.512	298.589	293.101	360.104	467.471	495.026	0.1155	3.0169	0.18438	0.916773	YES	22
B	2	CS28800	Ven-1	15.3511	14.7204	40.5917	72.1066	126.957	187.724	287.991	461.938	490.715	596.71	797.672	897.308	0.2235	3.76203	0.196419	0.912693	NO
B	2	CS28804	Wa-1	3.42	7.8349	23.368	49.3108	87.6138	160.176	258.264	408.004	432.113	521.775	631.495	682.477	0.1731	4.53809	0.181465	0.924915	YES	23
B	2	CS28808	Wag-3	6.9831	19.3758	20.4226	102.594	176.651	306.385	471.749	790.78	809.291	959.571	1229.53	1392.74	0.4233	6.88405	0.190911	0.91712	NO
B	2	CS28809	Wag-4	11.4824	28.199	47.5228	114.447	207.737	350.858	556.977	859.623	914.2	1091.2	1399.56	1543.98	0.432	8.52476	0.187259	0.912165	NO
B	2	CS28810	Wag-5	5.104	14.5709	39.3368	69.4798	134.2	232.627	332.445	523.16	595.897	747.757	980.514	1065.14	0.2553	3.93387	0.201775	0.922222	YES	24
B	2	CS28812	WAR	5.5397	14.3888	36.3329	69.2978	126.808	229.116		627.958	662.607	795.91	1051.96	1196.89	0.3359	3.96747	0.205091	0.91857	NO
B	2	CS28814	Wc-2	2.7958	8.1795	21.71	44.4798	82.3342	137.679	244.161	392.568	382.425	495.377	730.982	824.181	0.2109	1.59348	0.223925	0.918801	NO
B	2	CS28822	Wl-0	3.2835	3.4265	11.723	25.9688	48.7776	85.9428	160.234	258.537	262.581	340.754	470.579	544.649	0.1398	1.05305	0.223954	0.927126	NO
B	2	CS28833	Wt-3	3.0949	4.5254	22.3342	44.0442	85.5202	159.701	269.967	453.836	440.039	534.103	693.192	793.264	0.1896	3.38049	0.196052	0.921933	NO
B	2	CS28847	Zu-1	7.3082	8.8362	25.6567	46.5995	82.2237	145.221	226.346	360.65	384.109	446.97	547.997	582.64	0.1295	4.60966	0.175439	0.916367	YES	24
B	2	CS28848	Ors-1	8.4135	20.6307	50.1105	94.3368	167.737	288.121	438.804	663.238	692.347	824.753	1002.82	1114.62	0.3178	8.78993	0.174596	0.916923	NO
B	2	CS28849	Ors-2	7.6073	19.9285	29.1612	92.2692	156.84	260.663	396.716	603.934	565.657	693.901	823.004	915.462	0.2952	9.69687	0.164106	0.922532	NO
B	2	CS76083	11ME1.32	5.9688	13.9142	34.4863	62.3017	108.453	180.566	310.007	494.629	496.021	600.202	754.278	793.108	0.2364	5.68729	0.178941	0.927562	YES	28
B	2	CS76084	11PNA4.101	10.2471	12.0286	29.9805	55.9298	100.572	182.23	291.04	467.997	468.784	556.118	712.568	816.339	0.2221	4.37978	0.187694	0.927505	NO
B	2	CS76085	328PNA054	5.1235	11.4304	9.5709	73.7386	120.65	194.59	327.165	540.019	555.566	660.507	855.735	974.259	0.2895	4.2551	0.195234	0.930927	NO
B	2	CS76087	Ag-0	2.9194	7.6918	20.8322	42.8739	85.3186	145.195	253.596	410.566	396.339	472.958	604.005	684.519	0.1927	3.81349	0.18665	0.920918	NO
B	2	CS76088	Alc-0	5.4096	16.736	31.9376	70.143	131.892	227.997	344.447	572.607	578.459	709.903	905.709	988.609	0.2981	5.47083	0.187406	0.927442	NO
B	2	CS76089	ALL1-2	2.8283	12.5423	28.6801	50.065	93.8557	174.558	288.049	466.574	466.509	571.794	729.343	800.117	0.2312	4.23553	0.188999	0.926732	NO
B	2	CS76090	ALL1-3	7.1651	17.2497	41.9896	78.7711	158.726	265.93	438.771	692.581	689.454	809.057	1082.93	1178.48	0.3681	6.80504	0.185676	0.913205	NO
B	2	CS76092	App1-16	6.8791	17.9129	38.4135	77.3667	142.991	249.818	390.384	615.052	650.865	786.027	1017	1114.21	0.3187	5.66928	0.19027	0.911582	NO
B	2	CS76093	Ba1-2	5.7152	18.8492	43.8817	75.2406	122.159	204.148	318.466	542.568	569.408	717.471	958.212	1033.47	0.2727	3.8037	0.201977	0.916141	YES	23
B	2	CS76094	Bay-0	6.1508	24.2848	60.2926	107.432	201.743	351.853	569.545	932.139	956.691	1178.25	1438.51	1558.25	0.4315	9.66587	0.183818	0.929613	YES	22
B	2	CS76095	Belmonte-4-94	6.6125	14.6944	29.9675	52.0676	92.2692	167.042	293.602	493.108	554.805	663.752	888.147	993.531	0.2704	2.69782	0.212583	0.922481	NO
B	2	CS76096	Bg2	6.9896	17.2497	41.4824	74.961	121.769	210.78	339.07	578.563	608.225	744.324	879.181	973.557	0.2628	5.91768	0.184423	0.919325	YES	28
B	2	CS76097	Bla-1	5.5852	13.0104	28.0689	72.3862	125.91	210.494	318.947	453.979	481.625	591.814	748.218	850.975	0.2303	5.03329	0.184084	0.923875	NO
B	2	CS76098	Blh-1	4.6164	16.606	30.8453	75.065	137.711	227.607	345.358	516.19	499.291	602.165	780.045	806.788	0.2006	7.69701	0.168537	0.92503	YES	22
B	2	CS76099	Bor-1	6.4954	14.4733	30.5787	51.2094	84.8049	152.724	239.61	377.529	359.343	466.574	609.558	690.767	0.209	3.16111	0.193208	0.929727	NO
B	2	CS76100	Bor-4	11.4044	22.9324	50.6762	98.264	186.164	317.386	528.485	844.597	868.986	1017.59	1267.34	1383.5	0.4284	9.45957	0.18012	0.914713	NO
B	2	CS76101	Br-0	6.1508	15.3511	39.2523	86.3524	166.749	297.204	460.371	727.159	806.541	969.603	1216.71	1281.89	0.3514	7.38879	0.186786	0.922325	NO
B	2	CS76102	Bro1-6	5.8322	11.2029	31.788	57.4967	111.359	187.549	305.397	514.649	525.215	659.616	851.456	931.645	0.239	3.92119	0.197188	0.921569	NO
B	2	CS76103	Bu-0																	NO
B	2	CS76105	Bur-0	9.987	24.909	48.238	79.2133	143.537	230.507	341.229	537.308	551.261	617.035	746.716	818.459	0.2453	9.13966	0.162507	0.925729	NO
B	2	CS76106	C24	6.9701	14.6554	45.156	81.9311	145.878	259.649	417.048	656.073	698.388	770.149	905.364	965.8	0.3483	10.4546	0.164698	0.928809	YES	27
B	2	CS76107	CAM-16	8.8947	20.3316	42.9389	68.4395	129.239	225.741	345.364	508.004	501.56	562.913	684.103	749.955	0.2116	9.43136	0.158228	0.926783	YES	28
B	2	CS76108	CAM-61	4.1938	8.0299	19.2328	30.7932	49.4018	85.7997	144.246	233.531	244.122	301.755	373.719	439.46	0.102	1.81414	0.196868	0.941272	YES	24
B	2	CS76109	Can-0	2.8153	6.8791	19.2588	41.554	71.4109	122.172	201.021	326.086	324.948	394.168	521.853	598.355	0.1383	2.48271	0.196706	0.925115	NO
B	2	CS76110	Cen-0	5.4421	14.4148	35.5982	65.9948	115.299	205.345	337.36	549.889	549.33	670.852	829.61	924.376	0.23	5.49317	0.184756	0.927584	NO
B	2	CS76111	CIBC17	5.8648	16.762	35.7412	69.7464	121.515	200.722	330.007	537.562	566.008	663.03	776.619	889.428	0.2729	6.24373	0.17875	0.92228	YES	27
B	2	CS76113	Col-0	6.6645	9.2003	28.9077	44.3368	72.6008	123.108	191.32	307.984	314.337	380.709	515.228	569.506	0.1513	2.60301	0.193587	0.909968	YES	27
B	2	CS76114	Ct-1	9.6684	22.8869	60.9298	104.642	205.208	333.654	528.778	872.62	888.7	1063.1	1345.45	1415.83	0.3866	9.88877	0.179824	0.915941	YES	22
B	2	CS76115	CUR-3	4.974	11.9376	21.0663	38.212	70.2016	125.273	191.645	305.962	302.939	349.278	416.684	460.228	0.1057	4.61046	0.166471		NO
B	2	CS76116	Cvi-0	3.3745	13.4135	21.6645	41.2224	64.4928	107.412	175.162	284.584	273.68	332.081	405.007	472.568	0.1147	3.1756	0.179484	0.933088	NO
B	2	CS76117	Dra3-1	3.9077	8.2965	20.7542	32.4577	72.3407	121.45	192.211	327.315	316.307	362.724	496.378	549.909	0.135	2.90816	0.188473	0.927577	NO
B	2	CS76119	DraIV1-14	10.8908	17.0351	35.4551	65.3446	114.623	190.865	288.452	483.882	519.532	590.345	716.216	792.64	0.2277	5.95734	0.176661	0.939167	NO
B	2	CS76120	DraIV1-5	4.4733	10.6827	27.3277	49.7919	93.9857	168.654	266.769	397.503	410.149	439.746	552.438	605.136	0.1641	6.33859	0.164777	0.928442	NO
B	2	CS76122	DraIV6-16	11.2159	22.8609	50.8908	104.831	190.611	307.016	505.676	825.923	866.294	1089.33	1373.92	1524.6	0.506	6.66179	0.195692	0.926976	NO
B	2	CS76123	DraIV6-35	7.0026	23.42	134.038	95.3186	171.847	264.538	411.905	702.458	736.294	870.709	1078.45	1152.5	0.2142	8.92924	0.175807	0.926949	YES	22
B	2	CS76124	Duk	7.7503	18.2055	38.2315	62.2042	105.501	166.638	288.251	485.039	490.8	618.602	779.746	860.728	0.2043	4.01321	0.19346	0.94487	YES	22
B	2	CS76125	Eden-2	7.4122	18.9402	43.6151	85.8843	144.317	233.576	388.329	604.402	623.309	764.688	961.944	1099.27	0.3005	5.61562	0.189502	0.924491	YES	28
B	2	CS76126	Edi-0	8.1209	21.5865	52.0091	76.2224	139.187	238.778	381.17	614.688	659.363	799.798	1004.29	1102.78	0.3147	5.79595	0.189284	0.931862	NO
B	2	CS76151	KBS-Mac-8	6.515	13.173	31.1573	52.2887	99.5189	175.104	285.969	487.646	502.672	636.951	794.33	895.988	0.2918	3.54578	0.199126	0.932511	NO
B	2	CS76167	Lillo-1	4.5774	9.5709	26.2224	43.342	78.0364	143.394	230.774	375.754	380.377	449.454	554.064	621.938	0.172	4.01639	0.181722	0.924272	NO
B	3	CS28620	PHW-20	6.2419	20.5007	43.6931	77.1717	141.938	235.52	372.607	571.853	605.871	735.026	820.943	987.516	0.269	7.10847	0.177119	0.909375	YES	28
B	3	CS28622	PHW-22	10.0065	23.1209	47.4382	94.2458	178.804	300.54	482.022	780.111	864.538	1082.61	1218.91	1471.26	0.4646	6.78604	0.193103	0.92381	YES	28
B	3	CS28626	PHW-26	8.394	21.6385	55.4876	102.666	193.654	307.718	503.238	818.635	840.234	1118.91	1239.2	1479.27	0.4202	7.58465	0.189446	0.918219	NO
B	3	CS28628	PHW-28	8.368	13.9467	31.0988	51.788	77.3602	133.784	219.07	349.005	359.584	468.953	519.942	637.984	0.1754	3.37396	0.187799		NO
B	3	CS28631	PHW-31	6.827	15.8322	34.3823	49.5124	87.0611	149.181	225.052	346.912	352.516	460.078	528.491	639.922	0.1412	3.64024	0.185005		NO
B	3	CS28633	PHW-33	4.4278	12.5488	31.7165	59.2133	112.25	187.679	304.265	494.863	520.325	664.038	767.932	921.014		4.13149	0.193974	0.9125	NO
B	3	CS28635	PHW-35	10.8713	28.2965	47.6398	93.1144	149.083	209.408	323.583	499.317	510.871	636.561	684.012	815.045	0.2206	8.35192	0.164603	0.909167	NO
B	3	CS28636	PHW-36	8.1469	18.9987	34.7009	70.8257	137.139	241.957	379.902	634.759	665.715	875.715	982.367	1176.83	0.2838	5.17847	0.194894	0.928718	YES	22
B	3	CS28637	PHW-37	6.9376	17.2692	37.9454	71.9116	132.796	230.137	370.345	618.914	664.974	887.243	984.363	1203.41	0.3153	4.47335	0.200696	0.913218	NO
B	3	CS28640	Pla-0	5.4876	12.3732	29.2133	55.2471	103.264	170.241	292.952	495.384	496.743	622.029	716.183	863.511	0.2295	4.27963	0.19044	0.919149	NO
B	3	CS28645	Pn-0	11.3589	27.5553	66.8661	126.274	218.043	338.68	516.404	839.746	870.494	1163.27	1282.56	1516.03	0.3829	8.78176	0.18513	0.926482	YES	22
B	3	CS28650	Pog-0	11.8075	27.4317	72.6138	142.64	246.613	392.23	606.086	822.503	788.212	941.794	1102.18	1300.11	0.4561	16.2634	0.156956	0.924306	YES	28
B	3	CS28663	PUZ24	6.1573	16.4239	36.606	70.8257	124.942	201.411	347.581	579.337	614.376	743.01	800.527	923.524	0.287	7.08055	0.17615	0.915287	NO
B	3	CS28685	Rhen-1	7.3992	21.0078	42.7503	88.8427	156.404	254.61	410.462	645.416	690.058	848.986	938.797	1111.19	0.3325	7.6584	0.179082	0.910405	NO
B	3	CS28692	Rou-0	5.6372	18.0884	33.7191	66.4629	131.073	214.142	311.944	424.798	423.856	535.598	599.779	671.521	0.2376	8.58167	0.15741	0.919565	NO
B	3	CS28713	RRS-7	8.199	20.6177	48.8492	105.371	186.697	339.259	558.992	855.462	914.194	1147.22	1291.39	1533.08	0.5071	8.72916	0.185781	0.916729	NO
B	3	CS28720	S96	7.1261	17.8153	40.6827	79.0832	145.351	259.779	400.189	608.407	630.546	776.365	856.235	960.572	0.2988	9.18859	0.168295	0.916019	YES	27
B	3	CS28724	Sapporo-0	6.1573	15.6372	47.6853	81.9896	126.326	174.038	284.337	378.518	343.524	474.707	488.687	568.258	0.1499	9.44395	0.147584	0.908602	YES	27
B	3	CS28725	Sav-0	7.0676	18.5436	42.1717	85.8453	159.974	271.58	439.408	721.521	764.538	1036.76	1140.01	1291.75	0.3577	6.72352	0.189925	0.938846	YES	21
B	3	CS28729	Sei-0	10.3966	26.58	60.9493	118.908	217.094	379.896	613.251	963.036	965.956	1218.39	1327.7	1562.83	0.5294	12.2755	0.174588	0.926849	YES	22
B	3	CS28732	Sg-1	11.1638	26.2484	55.3121	101.404	185.709	313.654	512.133	797.926	830.579	1096.26	1176.5	1350.97	0.4607	9.58579	0.178693	0.914694	NO
B	3	CS28739	Si-0	6.5345	26.4109	55.9233	96.0923	150.826	238.387	367.185	590.163	656.32	827.874	917.666	1049.78	0.3307	7.00156	0.180716	0.930952	YES	28
B	3	CS28743	Sp-0	6.5215	21.1248	54.6099	107.36	218.999	382.419	637.679	1072.99	1160.72	1556.35	1683.38	1977.15	0.6258	8.6147	0.195936	0.924722	NO
B	3	CS28750	Ste-0	7.3992	26.3069	68.1925	109.428	206.482	357.614	575.598	937.601	979.116	1229.21	1319.61	1538.46	0.4951	11.3426	0.177225	0.924016	NO
B	3	CS28758	Tha-1	7.5228	19.1157		54.2393	94.0962	140.735	212.718	326.664	337.042	433.296	460.962	552.562	0.1904	5.29433	0.166837	0.922581	NO
B	3	CS28759	Ting-1	9.1873	27.7828	59.7074	121.131	228.882	346.32	553.147	868.96	921.281	1118.04	1235.68	1439.24	0.4193	11.7168	0.173385	0.904673	NO
B	3	CS28760	Tiv-1	11.9116	29.7724	55.5462	99.2198	168.465	265.377	428.134	633.03	650.221	837.952	893.576	1088.18	0.302	8.85604	0.172586	0.92	NO
B	3	CS28779	Tscha-1	10.4161	25.7542	55.8518	116.951	210.54	365.215	611.079	920.501	977.172	1278.54	1396.05	1639.04	0.5996	9.96588	0.183731	0.927964	NO
B	3	CS28780	Tsu-0	8.5956	27.5813	61.0793	114.35	196.398	348.14	571.053	983.218	1054.08	1361.52	1513.81	1872.87	0.5977	7.03967	0.200183	0.927935	NO
B	3	CS28786	Ty-0	10.6892	19.2653	62.4772	120.41	218.83	377.867	594.395	925.514	974.031	1223.43	1312.74	1539.49	0.5063	12.0303	0.174948	0.917608	NO
B	3	CS28787	Uk-1	7.6398	19.6294	37.5683	89.4928	168.505	288.544	471.97	741.892	816.827	1016.92	1105.22	1317.18	0.4756	7.84983	0.184394	0.921901	NO
B	3	CS28788	Uk-2	2.8283	6.723	19.7594	36.4109	68.8296	127.022	217.575	375.592	386.099	494.233	535.65	632.048	0.1396	3.4347	0.188038	0.931783	YES	21
B	3	CS28800	Ven-1	9.5644	33.1144	75.9558	144.61	278.96	476.957	760.416	1145.73	1250.51	1652.3	1785.29	2089.56	0.595	12.4807	0.184454	0.919677	NO
B	3	CS28804	Wa-1	5.8778	11.9116	44.0767	77.7178	134.564	227.159	332.607	474.077	460.754	546.964	627.679	648.186	0.1778	11.5016	0.147326	0.933772	YES	22
B	3	CS28808	Wag-3	6.4239	19.3043	49.4798	98.2965	194.473	334.798	563.498	956.066	989.473	1252.51	1393.82	1677.62	0.5444	8.28103	0.190895	0.916508	NO
B	3	CS28809	Wag-4	10.4811	24.4538	58.355	118.413	225.416	377.198	637.009	1040.63	1100	1274.04	1412.75	1668.02	0.548	12.7224	0.175776	0.918008	NO
B	3	CS28810	Wag-5	2.8674	3.0624	7.1782	18.7841	40.5917	82.1196	133.004	234.603	234.538	311.157	357.23	429.285	0.1082	1.52125	0.202644	0.929487	YES	28
B	3	CS28812	WAR	7.3862	21.5995	49.8375	83.8296	152.458	261.983	454.798	764.779	822.614	1114.13	1266.03	1460.7	0.4071	5.35992	0.202038	0.913924	YES	28
B	3	CS28814	Wc-2	11.3394	28.238	69.2913	124.122	239.447	417.64	671.3	1091.26	1106.89	1343.79	1528.36	1689.82	0.5701	14.3322	0.1728	0.91405	NO
B	3	CS28822	Wl-0	9.0117	21.3589	50.9428	90.2471	167.477	252.776	411.664	649.272	620.611	748.206	838.322	983.791	0.3359	10.1568	0.164598	0.925	NO
B	3	CS28833	Wt-3	2.6333	7.2692	19.6684	42.1066	79.7594	162.653	286.079	473.511	468.147	609.148	697.302	819.051	0.2012	3.79859	0.193375	0.915761	YES	23
B	3	CS28847	Zu-1	6.1378	14.8179	30.2731	56.9116	98.5176	164.337	249.434	412.016	412.107	500.208	545.091	592.172	0.1436	6.95402	0.161744	0.9	YES	21
B	3	CS28848	Ors-1	11.8075	29.7009	62.6593	123.992	212.172	356.528	572.25	876.678	932.549	1161.13	1319.13	1556.09	0.5035	9.89206	0.181766	0.911848	NO
B	3	CS28849	Ors-2	5.5917	14.974	38.1144	67.0091	126.138	227.081	372.568	551.521	584.948	703.979	804.356	929.454	0.2864	7.03941	0.175924	0.910825	NO
B	3	CS76083	11ME1.32	7.6918	19.0182	37.9909	80	139.929	239.798	388.017	612.23	650.078	835.293	902.276	1116.68	0.3274	6.04402	0.187109	0.914634	YES	23
B	3	CS76084	11PNA4.101	9.2588	24.4083	55.8453	104.954	189.265	309.168	519.74	861.664	923.245	1216.13	1295.79	1533.07	0.4425	8.22888	0.188361	0.922845	NO
B	3	CS76085	328PNA054	8.1144	21.8205	54.3953	91.3979	157.256	281.079	474.252	763.459	782.77	974.187	1071.47	1294.54	0.4324	8.16653	0.182019	0.905	NO
B	3	CS76087	Ag-0	11.2939	29.0832	65.039	116.736	195.403	322.529	470.293	669.194	687.133	845.455	926.372	1100.4	0.3378	12.2874	0.161393	0.917734	NO
B	3	CS76088	Alc-0	8.316	22.2887	44.2783	100.793	188.264	324.421	528.83	855.468	863.752	1120.27	1264.88	1503.22	0.4509	8.11894	0.187599	0.92646	NO
B	3	CS76089	ALL1-2	8.6736	13.29	53.5891	103.381	186.027	319.811	494.746	752.178	728.856	890.891	1031.1	1245.85	0.3762	9.86685	0.173271	0.926866	NO
B	3	CS76090	ALL1-3	9.4213	24.8765	54.2523	113.212	208.134	370.54	612.737	960.163	1015.07	1270.7	1377.22	1607.35	0.5263	11.3222	0.178782	0.92	NO
B	3	CS76092	App1-16	9.7204	26.9831	53.459	100.91	181.248	307.679	505.111	752.861	780.67	918.895	965.585	1075.62	0.3945	14.5288	0.156677	0.914449	NO
B	3	CS76093	Ba1-2	7.8869	22.7763	41.1899	88.7971	153.856	270.084	424.642	667.464	699.642	878.186	950.293	1047.2	0.3179	9.65728	0.170117	0.926718	YES	22
B	3	CS76094	Bay-0	7.5033	16.3394	54.4018	109.031	206.443	374.103	596.58	1054.66	1158.98	1580.27	1757.9	2107.48	0.6649	6.31735	0.208857	0.938845	YES	23
B	3	CS76095	Belmonte-4-94	11.1964	30.2601	64.7529	113.238	220.676	383.576	634.057	929.603	1007.33	1268.73	1327.97	1541.01	0.4722	13.2344	0.171945	0.9175	NO
B	3	CS76096	Bg2	5.8127	21.7815	34.896	74.5189	127.588	204.233	321.17	559.948	587.25	723.602	813.218	944.72	0.294	5.89219	0.182976	0.918797	YES	28
B	3	CS76097	Bla-1	10.9948	31.2549	67.9714	131.749	217.438	336.86	486.749	694.018	681.912	778.628	900.026	1068.59	0.3708	15.2654	0.152225	0.919403	NO
B	3	CS76098	Blh-1	6.9701	25.0455	45.6307	87.9064	129.844	181.71	312.373	474.382	471.04				0.1308	4.19809	0.192359	0.919481	YES	21
B	3	CS76099	Bor-1	8.173	15.3186	30.0195	48.3485	73.2055	125.371	202.568	327.633	350.221	425.897	493.784	580.683	0.1756	3.45998	0.184067	0.930631	NO
B	3	CS76100	Bor-4	9.2068	23.8557	56.6645	108.999	206.665	356.086	581.092	893.901	972.25	1227.75	1374.79	1652.5	0.5006	8.68044	0.188468	0.917763	NO
B	3	CS76101	Br-0	13.5046	36.8986	94.844	184.851	361.905	590.442	933.27	1418.07	1432.61	1785.01	1945.64	2236.26	0.7248	21.4655	0.167769	0.914394	NO
B	3	CS76102	Bro1-6	10.9623	25.3641	50.0325	70.065	120.156	220.8	318.68	498.284	528.804	652.217	733.075	822.172	0.2268	7.24566	0.170956	0.899237	NO
B	3	CS76103	Bu-0	13.0429	29.2653	84.2913	158.043	287.789	445.897	672.796	1009.4	995.416	1203.04	1287.65	1403.15	0.4082	22.3957	0.150715	0.923559	YES	22
B	3	CS76105	Bur-0	6.9311	19.0247	39.1092	62.3927	112.809	178.349	298.147	509.259	508.888	619.272	666.196	770.618	0.2447	6.88584	0.170554	0.911258	NO
B	3	CS76106	C24	5.6112	18.5501	46.3914	87.8479	140.39	212.022	348.875	580.111	609.35	777.523	828.42	836.625	0.306	9.47432	0.16458	0.918343	YES	23
B	3	CS76107	CAM-16	8.5566	16.1834	34.5384	55.5072	98.0104	171.651	256.925	398.446	418.531	492.497	520.397	550.13	0.1752	8.39452	0.153235	0.876768	NO
B	3	CS76108	CAM-61	7.3342	15.6177	42.7828	76.8075	145.117	247.269	386.554	618.986	658.42	815.904	955.286	1097.1	0.2897	6.3225	0.185633	0.904819	YES	22
B	3	CS76109	Can-0	8.7711	17.3147	42.5423	91.8856	157.172	255.657	351.157	579.239	623.96	794.681	870.787	1041.62	0.2853	6.7302	0.181083	0.904828	NO
B	3	CS76110	Cen-0	7.4447	22.2432	54.2653	102.003	187.575	327.815	455.949	659.532	684.194	804.636	927.081	1115.1	0.2747	10.7423	0.166232	0.901829	NO
B	3	CS76111	CIBC17	7.0416	20.4551	46.619	96.9051	173.823	300.351	476.502	777.022	810.215	1013.21	1112.04	1208.79	0.4024	10.4922	0.172509	0.925098	NO
B	3	CS76113	Col-0	5.3901	15.1625	35.065	68.238	126.58	212.653	355.624	561.19	574.317	716.378	800.598	939.636	0.2933	6.43274	0.17943	0.920909	YES	26
B	3	CS76114	Ct-1	8.9272	21.2874	47.5098	91.1964	166.606	286.977	478.557	812.029	835.67	1079.38	1174.43	1350.16	0.3536	8.35321	0.183698		YES	22
B	3	CS76115	CUR-3	10.9233	27.4057	58.5241	103.524	161.613	233.134	360.949	552.633	518.258	681.99	763.407	930.384	0.2319	8.09873	0.169544	0.916667	NO
B	3	CS76116	Cvi-0	12.1977	27.7893	56.8466	97.6008	160.202	266.482	391.905	574.831	540.592	653.804	789.473	937.022	0.246	9.44741	0.164321	0.921033	YES	24
B	3	CS76117	Dra3-1	5.4421	16.8401	44.3173	83.5306	155.351	263.661	446.209	636.847	675.579	851.04	933.797	1090.45	0.3106	8.43323	0.17515	0.911594	NO
B	3	CS76119	DraIV1-14	8.3485	20.8322	48.6541	85.6567	148.641	243.394	380.26	558.83	599.967	762.087	816.918	910.325	0.2779	9.05363	0.167058	0.936943	NO
B	3	CS76120	DraIV1-5	4.8895	13.9597	32.7308	72.3667	139.981	212.516	297.666	513.784	468.979	648.849	730.156	927.328	0.2366	4.64954	0.188822	0.940288	YES	28
B	3	CS76122	DraIV6-16	7.7308	28.0039	62.5228	124.525	221.834	363.29	592.178	855.884	967.172	1199.5	1309.24	1368.3	0.5375	14.0645	0.16711	0.920896	NO
B	3	CS76123	DraIV6-35	6.1118	27.1782	60.6892	122.042	211.905	361.287	567.347	941.652	1011.35	1202.3	1353.09	1604.25	0.392	10.4228	0.181196	0.918051	YES	21
B	3	CS76124	Duk	8.316	20.8062	48.2445	70.9753	127.49	220.078	353.31	595.832	617.614	724.415	828.55	959.746	0.2512	7.11071	0.176815	0.930769	YES	22
B	3	CS76125	Eden-2	6.9441	15.8908	36.8531	73.6866	138.615	235.774	369.434	655.013	713.134	914.935	1028.04	1218	0.3495	5.01548	0.19759	0.918563	YES	26
B	3	CS76126	Edi-0	8.7321	21.827	55.1691	96.1443	176.808	298.075	469.981	741.482	760.559	963.908	1035.16	1206.95	0.3664	9.93664	0.173135	0.92459	NO
B	3	CS76151	KBS-Mac-8	10.7347	30.5722	66.2159	127.51	233.7	376.599	629.525	1051.44	1140.12	1518.3	1677.96	2006.62	0.6604	8.10426	0.198121	0.922255	NO
B	3	CS76167	Lillo-1	9.6229	23.2315	59.961	104.942	152.347	246.886	368.94	561.014	562.289	682.724	723.947	859.161	0.2522	10.9265	0.157137	0.906494	NO
C	1	CS28814	Wc-2	9.2867	20.6499	35.5829	71.1722	132.904	244.12	443.754	679.459	725.822	909.408	1122.2	1399.31	0.393	3.88081	0.210343	0.914005	NO
C	1	CS76113	Col-0	9.5559	19.6116	34.801	51.5862	100.404	159.469	236.39	432.353	460.668	548.612	645.536	748.965	0.2128	4.1358	0.187086	0.912892	YES	26
C	1	CS76127	Est-1	41.6651	12.363	30.1032	46.5103	68.4868	115.369	158.021	247.324	248.548	298.135	350.785	429.058	0.0992	3.87721	0.167776	0.907975	NO
C	1	CS76129	Fei-0	7.6011	14.1832	27.0589	51.4196	62.0201	70.2749	137.121	203.147	229.725	251.714	404.044	368.762	0.1014	2.2683	0.185182	0.899844	NO
C	1	CS76130	Fja1-1	9.7738	15.356	19.6244	59.3219	68.4356	149.619	234.333	337.031	273.518	314.869	519.567	450.721	0.1567	5.94899	0.158545	0.904692	NO
C	1	CS76131	Fja1-2	8.9598	14.901	33.6602	83.4455	76.434	211.568	275.876	519.15	582.055	687.227	882.497	1077.27	0.2351	2.64718	0.214947	0.904721	NO
C	1	CS76132	Fja1-5													0.1606			0.908995	NO
C	1	CS76133	Ga-0													0.1608			0.913187	NO
C	1	CS76135	Ge-0													0.2534			0.90835	NO
C	1	CS76136	Goettingen-7													0.1434			0.916039	NO
C	1	CS76137	Gr-1													0.1796			0.905478	NO
C	1	CS76139	Gy-0	7.2486	20.9383	20.9639	47.273	77.844	122.009	224.905	345.248	323.579	657.092	754.438	857.874	0.1179	1.03687	0.241757	0.908302	NO
C	1	CS76141	Hod	6.1463	18.176	41.8766	68.3522	85.6053	137.493	254.663	439.281	413.805	519.182	811.517	1135.24	0.2246	0.486296	0.275252	0.920842	NO
C	1	CS76142	Hov4-1	10.3057	21.6305	42.1393	66.3719	76.9019	193.335	292.7	848.728	632.59	516.913	620.874	855.964	0.1795			0.91922	NO
C	1	CS76143	Hovdala-2	8.9021	22.8354	52.2912	87.6626	89.1111	237.211	354.438	572.717	611.908	742.556	945.062	1023.94	0.2981	5.31045	0.189922	0.910477	NO
C	1	CS76144	HR5	4.5248	4.4222	16.4776	18.8618	31.526	49.9071	100.846	155.515	175.518	197.116	272.531	324.322	0.0813	0.847889	0.212706	0.916484	NO
C	1	CS76145	Hs-0	9.0303	20.3102	52.6437	101.134	156.483	263.648	435.301	646.978	709.024	772.762	770.352	778.241	0.2336	17.7708	0.140844	0.921354	YES	20
C	1	CS76146	HSm	4.6978	12.4335	26.0591	39.2425	70.1596	118.355	211.94	338.563	342.774	444.177	529.61	697.59	0.1589	1.84241	0.21133	0.911765	NO
C	1	CS76147	In-0	6.9346	21.2844	44.5235	69.4674	126.841	204.204	381.811	548.561	593.886	747.888	969.525	1130.91	0.2944	3.67007	0.205319	0.912628	YES	25
C	1	CS76148	JEA	6.8192	6.8641	17.4902	25.431	56.0726	97.5453	180.504	243.831	292.745		529.981	672.396	0.1536	0.644154	0.248138	0.918762	NO
C	1	CS76149	Ka-0	5.5438	18.9323	41.7099	75.6008	113.715	197.558	319.599	512.991	591.489	758.796	881.407	953.887	0.2992	4.8708	0.191085	0.913971	YES	25
C	1	CS76150	Kas-2	5.6335	11.485	18.5157	25.7002	49.5289	65.7053	133.865	201.154	215.907	276.94	357.797	467.968	0.1249	0.775436	0.227844	0.918155	NO
C	1	CS76151	KBS-Mac-8	5.7104	15.2663	28.3279	56.0597	114.939	192.918	367.359	621.739	589.566	740.422	900.955	1191.68	0.3646	3.24036	0.210265	0.919174	NO
C	1	CS76152	Kelsterbach -4	8.7355	21.7522	48.6445	86.1821	157.874	247.074	411.793		694.578	891.931	1042.73	1238.04	0.3108	4.73178	0.199671	0.912034	NO
C	1	CS76153	Kin-0	5.7361	14.8561	30.8402	51.0671	98.9681	158.079	292.642	465.808	496.456	614.459	702.685	897.904	0.233	3.36944	0.199533	0.920354	YES	27
C	1	CS76154	Knox-18	3.6339	5.5374	18.4324	19.2783	39.9154	71.5311	134.513	248.85	238.416	313.779	435.474	543.216	0.1261	0.620048	0.241919	0.925926	NO
C	1	CS76155	PHW-3	8.7868	19.7462	35.115	52.0733	91.9951	162.655	155.098	465.032	477.274	594.347	811.908	1028.65	0.2507	1.00232	0.247603	0.91035	YES	25
C	1	CS76156	Kulturen-1	6.941	11.8054	18.5093	37.089	59.2258	94.3665	195.084	287.759	323.438	425.239	535.051	658.463	0.141	1.23586	0.224505	0.901582	NO
C	1	CS76157	LAC-3	7.5178	17.6953	33.8396	49.7917	91.3286	175.646	284.061	429.264	472.8	557.079	680.292	889.252	0.2261	2.91605	0.203551	0.906773	YES	28
C	1	CS76158	LAC-5	5.813	19.868	29.802	50.721	86.195	156.322	277.165	434.314	453.502	579.664	717.131	844.466	0.231	2.97433	0.202571	0.907143	NO
C	1	CS76159	Lc-0	8.5945	11.4786	23.0917	37.3262	71.2619	116.625	222.976	344.267	375.569	431.648	552.355	714.568	0.175	1.90619	0.211051	0.918275	YES	25
C	1	CS76160	LDV-14	5.39	11.7029	31.1927	50.689	77.7222	146.94	221.432	378.549	343.293	490.412	544.44	708.479	0.196	2.73583	0.198002	0.903353	NO
C	1	CS76161	LDV-25	6.0886	20.3102	42.1457	83.8429	144.978	209.722	351.432	514.895	536.237	656.572	728.712	871.358	0.2253	7.48612	0.17077	0.899153	YES	25
C	1	CS76162	LDV-34	4.1659	10.4916	25.3285	37.48	76.998	117.029	211.235	315.491	333.494	416.811	525.559	638.986	0.1526	2.15124	0.203478	0.915361	YES	26
C	1	CS76163	LDV-58	4.3069	7.8767	24.835	40.6717	66.6026	115.247	192.559	278.427	284.759	372.294	463.328	576.825	0.137	1.94408	0.202943	0.919643	YES	28
C	1	CS76164	Ler-1	7.4986	11.2799	25.8989	36.3712	64.9362	112.671	190.88	303.32	299.718	356.105	474.063	504.474	0.1465	3.14884	0.183269	0.922078	YES	24
C	1	CS76165	LI-OF-095	5.8643	18.6887	45.0939	67.1217	134.756	214.555	351.708	568.807	567.59	645.421	784.554	1011.34	0.2786	5.37857	0.186386	0.914321	NO
C	1	CS76166	Liarum	2.9033	6.8	20.0282	18.035	62.2252	113.049	176.562	288.989	285.31	348.792	461.136	620.169	0.1598	1.18027	0.222361	0.90753	NO
C	1	CS76167	Lillo-1	6.3834	19.6437	38.467	58.4695	117.856	180.773	318.227	497.821	440.056	572.134	652.144	783.401	0.2362	6.22634	0.173308	0.919105	NO
C	1	CS76168	Lip-0	8.8252	13.8435	28.0651	52.0925	106.358	175.94	304.281	491.611	592.982	709.441	875.973	1124.48	0.3492	2.17012	0.223125	0.919534	YES	26
C	1	CS76169	Lis-1	5.7873	15.8495	26.732	62.6803	101.122	178.312	299.064	465.019	533.449	643.428	824.681	1003.38	0.2675	2.59399	0.213064	0.910482	NO
C	1	CS76170	Lis-2	8.4407	9.1393	19.8744	42.2867	69.0124	128.494	202.038	326.867	332.59	391.059	458.277	561.943	0.161	3.43484	0.182466	0.904382	NO
C	1	CS76171	PHW-33	7.8446	12.0874	23.7326	50.9581	92.1361	140.415	234.333	314.625	355.714	407.383	554.791	715.529	0.1801	2.02972	0.208174	0.906415	NO
C	1	CS76172	LL-0	4.5376	4.8004	7.4152	6.4539	12.2412	21.3997	39.8898	73.8768	65.0772	88.0792	111.69	161.405		0.178697	0.241157		NO
C	1	CS76173	Lm-2	10.6518	14.5613	37.9799	49.6699	117.388	198.769	375.979	574.268	588.432	710.428	787.567	966.487	0.2227	6.1154	0.181708	0.907252	YES	25
C	1	CS76174	Lom1-1	7.2037	17.6312	36.6212	63.8211	131.308	198.398	374.639	504.134	464.065	766.513	900.263	1103.72	0.2898	2.82185	0.213234	0.920298	YES	21
C	1	CS76175	Lov-5	5.7489	10.8056	21.4254	41.9086	52.0925	83.6249	183.042	290.316	250.196	313.376	313.292	362.321	0.1292	5.34863	0.153357	0.891697	NO
C	1	CS76176	Lp2-2	7.0692	9.2482	30.5839	45.4913	96.0392	141.845	245.722	395.879	404.993	567.09	654.06	780.017	0.2298	2.71124	0.20312	0.910975	NO
C	1	CS76177	Lp2-6	10.8761	14.5485	30.9812	62.9687	103.801	213.632	368.013	562.424	560.86	722.758	773.627	1158.69	0.3004	3.34105	0.206818	0.907955	NO
C	1	CS76178	Lund	5.6592	14.5036	24.6427	70.3326	87.6242	153.855	213.215	431.955	271.884	563.09	406.255	777.03	0.1698			0.900376	NO
C	1	CS76179	Lz-0													0.3717			0.915449	NO
C	1	CS76180	Map-42													0.2031			0.920466	NO
C	1	CS76181	MIB-15													0.2317			0.919598	YES	25
C	1	CS76182	MIB-22	4.3645	8.9983	27.7511	36.8775	64.3851	100.045	135.057	157.297	174.889	232.103	238.166	270.16	0.0731	4.91317	0.144559		NO
C	1	CS76184	MIB-84	9.5366	11.6837	32.8398	41.0883	79.2732	151.112	234.942	384.016	387.746	497.738	584.522	758.893	0.1888	2.54857	0.202936	0.92603	YES	27
C	1	CS76185	MNF-Che-2	7.0243	14.9523	30.4813	42.8123	88.8163	156.887	266.66	418.266	402.717	526.694	608.659		0.184	3.47095	0.192664	0.910134	NO
C	1	CS76186	MNF-Jac-32	6.9794	12.0554	37.1339	52.9449	96.2892	170.339	286.9	503.442	485.439	629.449	718.887	796.712	0.2516	5.13646	0.182518	0.920143	NO
C	1	CS76187	MNF-Pot-48	5.7873	11.4529	24.9696	48.1638	80.8819	152.541	233.429	366.359	402.057	503.41	637.409	728.745	0.2133	2.70441	0.200997	0.918465	NO
C	1	CS76188	MNF-Pot-68	6.3193	15.5098	38.4926	64.9042	103.467	185.669	291.252	466.051	476.133	629.244	632.244	852.733	0.2433	4.714	0.185303	0.915473	NO
C	1	CS76189	MOG-37	9.2482	12.6386	29.6097	51.2722	90.2583	158.764	285.279	436.179	459.719	559.764	672.332	850.061	0.2129	3.17512	0.199508	0.922837	YES	25
C	1	CS76190	Mr-0	6.3065	16.2789	25.572	60.341	68.0767	123.938	211.434	341.248	326.181	411.697	520.695	653.022	0.1675	2.37247	0.200124	0.924051	NO
C	1	CS76191	Mrk-0	6.5564	18.5734	37.7043	58.7259	103.788	183.138	305.717	518.202	521.925	658.284	806.121	1055.53	0.268	2.67307	0.212852	0.914267	NO
C	1	CS76192	Mt-0	8.1715	10.5557	27.0204	36.4481	77.7991	154.163	275.748	459.546	534.346	653.253	874.268	1156.35	0.2372	1.03267	0.250216	0.923246	YES	25
C	1	CS76194	N13	6.1142	12.9334	43.5621	69.916	126.963	207.031	328.655	460.443	608.537	634.532	822.63	1345.96	0.3107	1.03515	0.252739	0.916192	NO
C	1	CS76195	Na-1	11.2286	15.0804	37.339	60.091	108.607	191.002	341.78	585.112	559.354	705.999	911.299	1015.79	0.3226	4.27355	0.196936	0.916506	NO
C	1	CS76198	NFA-10	5.531	14.7728	30.8402	53.541	96.0905	149.958	237.07	442.03	386.541	503.852	587.746	755.329	0.1926	3.44151	0.192132	0.920758	YES	25
C	1	CS76201	Or-1	5.954	8.8957	21.842	30.0391	58.4183	95.2894	152.439	231.526	216.24	262.276	319.496	393.783	0.1024	2.78891	0.176496	0.913462	NO
C	1	CS76202	Ost-0	7.6972	22.0214	49.7853	83.6762	126.912	244.504	401.756	608.21	647.689	805.428	875.3	976.883	0.3639	8.64366	0.171334	0.925628	NO
C	1	CS76203	Oy-0	5.7681	16.4391	35.365	65.8655	117.689	213.85	379.965	620.233	671.339	815.926	1019.78	1258.76	0.3391	3.42187	0.211256	0.917214	NO
C	1	CS76204	Pa-1	9.4341	13.4269	31.1158	61.5394	113.248	184.464	322.983	479.485	457.168	570.788	688.887	783.599	0.1502	5.90325	0.175852	0.914267	YES	22
C	1	CS76205	PAR-3	7.1461	14.4267	34.3652	63.1673	96.5968	169.384	277.972	447.677	486.105	565.564	658.611	834.519	0.2501	3.99849	0.190746	0.92	NO
C	1	CS76207	PAR-5	6.5372	14.1447	34.5254	57.5466	102.493	179.562	287.868	447.51	422.489	476.812	545.427	711.056	0.1406	6.2288	0.16863	0.904412	NO
C	1	CS76208	Paw-3	6.4347	19.3937	32.3784	82.0804	153.137	252.99	498.013	723.688	745.408	954.118	1260.79	1609.3	0.4525	3.00975	0.22375	0.914842	NO
C	1	CS76209	Pent-1													0.1837			0.911628	NO
C	1	CS76210	Per-1													0.295			0.911921	YES	27
C	1	CS76211	Petergof	7.9472	10.4083	19.2591	46.427	45.1131	59.2194	98.4747	126.931	100.006	101.32	148.516	175.197		5.1316	0.124229		NO
C	1	CS76213	Pna-17	4.6145	8.3766	18.3875	44.1005	61.1677	115.856	211.793	344.235	366.5	450.804	532.577	661.655	0.195	2.30708	0.2025	0.912467	NO
C	1	CS76215	Pu2-23	8.0049	15.1189	35.8585	66.2116	117.093	200.5	377.171	570.749	607.011	716.067	892.758	1037.19	0.2979	4.95734	0.191899	0.904037	NO
C	1	CS76216	Ra-0	5.0695	15.0804	56.2392	64.2505	119.451	214.331	397.103	599.173	604.98	765.59	932.833	1102.26	0.2921	4.94237	0.193889	0.910112	YES	22
C	1	CS76217	Rak-2	6.4923	18.5926	42.6136	61.6099	137.179	227.725	421.938	684.497	712.459	921.413	1082.37	1261.71	0.3667	5.0589	0.198512	0.918087	YES	25
C	1	CS76218	Rennes-1	5.8386	14.7792	25.5528	35.0702	99.859	136.224	250.381	401.359	402.23	523.495	574.479	679.69	0.2469	4.13941	0.183592	0.916201	NO
C	1	CS76219	Rev-2	9.6328	14.8625	33.2949	33.0065	57.2262	96.7506	165.66	227.899	221.156	299.808	394.206	407.466	0.1194	2.70062	0.181137	0.908186	NO
C	1	CS76220	Rmx-A180	6.5436	9.8379	46.4142	44.3504	82.6508	153.035	310.344	444.395	465.872	634.974	661.116	858.668	0.2712	3.63598	0.19536	0.917131	YES	27
C	1	CS76221	ROM-1	10.4211	17.8812	42.9341	71.9669	89.0854	178.728	245.369	313.376	334.026	589.707	721.272	586.342	0.2189	4.57927	0.179837	0.92126	NO
C	2	CS28814	Wc-2	5.6592	12.049	40.4025	67.0833	122.515	223.797	384.727	601.205	717.17	861.104	1098.62	1385.95	0.3855	2.59798	0.22423	0.911905	NO
C	2	CS76113	Col-0	6.7423	12.9398	26.8538	46.882	77.6902	147.984	251.375	380.081	464.225	513.241	517.689	611.158	0.2166	5.90238	0.168244	0.930233	YES	24
C	2	CS76127	Est-1	1.7112	4.9606	9.0239	8.5048	8.2997	20.8998	20.3807	51.3619	30.4557	66.9999	88.1946	57.5466	0.0141			0.916667	NO
C	2	CS76129	Fei-0	3.2814	4.4927	19.0925	31.667	51.6183	97.289	162.289	241.966	274.466	327.322	430.206	603.653	0.1492	0.757685	0.236882	0.905682	NO
C	2	CS76130	Fja1-1	6.6782	11.6644	31.3017	48.119	89.1303	158.014	259.694	377.229	445.658	520.105	644.261	750.279	0.2072	3.37448	0.193986	0.907937	NO
C	2	CS76131	Fja1-2	6.4603	12.0746	16.8814	32.936	66.6026	121.72	227.514	349.266	414.158	496.251	634.57	782.901	0.1598	1.579	0.221975	0.893407	NO
C	2	CS76132	Fja1-5	6.2873	18.3234	47.6062	73.1911	72.9411	199.667	333.878	467.57	514.625	572.794	720.323	803.948	0.2448	5.90989	0.177029	0.9	NO
C	2	CS76133	Ga-0	7.7101	16.8365	44.9978	79.3245	147.555	242.191	440.678	629.558	667.205	771.525	930.11	1154.22	0.3533	6.41687	0.185445	0.910067	YES	28
C	2	CS76135	Ge-0	5.7745	18.4003	57.7261	104.442	184.227	320.381	473.563	699.423	685.548	706.787	868.045	1169.92	0.3067	10.5143	0.166622	0.915166	NO
C	2	CS76136	Goettingen-7	7.2486	20.2717	62.7187	100.961	161.277	250.227	425.335	595.373	723.963	797.757	1020.68	1094.14	0.3581	7.63383	0.179412	0.909278	NO
C	2	CS76137	Gr-1	9.1713	18.881	35.3586	51.5414	106.146	180.914	380.792	499.398	537.467	795.321	781.427	1109.35	0.2769	3.17075	0.208311	0.904575	NO
C	2	CS76139	Gy-0	3.6596	16.4776	29.552	27.6101	45.2028	103.506	168.839	298.359	280.523	304.23	401.045	545.203	0.0877	1.83252	0.201814	0.903947	YES	27
C	2	CS76141	Hod	4.9414	13.3628	20.9639	46.8115	80.2218	140.249	220.137	350.099	272.268	455.509	535.23	494.674	0.1746	4.91208	0.16947	0.919108	NO
C	2	CS76142	Hov4-1	6.8897	8.774	31.7695	48.2215	82.952		221.15	475.703	483.375	625.155	783.836	948.914	0.2071	1.9885	0.220964	0.911404	NO
C	2	CS76143	Hovdala-2	6.8	19.6565	36.8455	62.0522	111.338	201.775	319.772	501.589	578.869	727.674	865.032	1071.09	0.2881	3.16057	0.208384	0.914013	NO
C	2	CS76144	HR5																	NO
C	2	CS76145	Hs-0	5.3515	20.8357	66.4552	116.164	212.312	337.788	576.344	885.971	1020.43	1074.49	1208.98	1388.29	0.3067	13.7849	0.166878	0.917537	YES	21
C	2	CS76146	HSm	4.6594	7.8126	21.8612	33.8653	64.7952	112.613	206.979	315.119	354.419	421.034	569.563	707.569	0.1513	1.34416	0.223629	0.910811	YES	27
C	2	CS76147	In-0	2.6726	11.3824	31.276	51.6375	78.44	126.681	242.075	383.26	398.622	517.926	644.953	809.806	0.1936	1.89545	0.216227	0.909524	NO
C	2	CS76148	JEA	4.9862	14.8818	40.0115	75.0817	130.757	259.219	401.57	642.915	701.589	834.82	991.22	1181.19	0.3706	5.76819	0.190993	0.913853	NO
C	2	CS76149	Ka-0	6.4218	3.8518	17.1441	28.9624	55.9828	92.6809	166.5	266.231	328.635	381.741	500.583	628.193	0.164	1.02401	0.22931	0.919767	YES	23
C	2	CS76150	Kas-2	2.9289	6.5949	25.8027	50.7851	73.5371	148.055	227.097	346.023	426.399	512.478	585.708	742.229	0.25	2.52423	0.203204	0.941753	NO
C	2	CS76151	KBS-Mac-8	4.3069	7.7357	13.5679	36.525	68.5958	115.862	211.626	386.721	462.148	555.521	727.187	820.445	0.2659	1.6354	0.223894	0.930275	NO
C	2	CS76152	Kelsterbach -4	5.9027	21.6305	43.78	56.7904	109.075	186.092	297.212		467.808	563.949	797.718	1013.6	0.2664	1.64145	0.228537	0.922156	YES	28
C	2	CS76153	Kin-0	5.4989	12.472	36.1597	48.0292	104.768	184.221	313.017	560.476	436.346	651.734	729.52	970.07	0.3062	3.57216	0.19939	0.928169	YES	27
C	2	CS76154	Knox-18	2.7046	8.6842	20.6242	50.0673	65.654	126.495	246.1	415.805	471.967	570.108	694.059	936.634	0.2337	1.46667	0.230083	0.92439	NO
C	2	CS76155	PHW-3	7.9536	18.9771	54.983	79.1771	135.833	237.679	414.933	651.131	716.606	898.872	1066.73	1349.09	0.3536	4.02802	0.207648	0.91462	YES	23
C	2	CS76156	Kulturen-1	5.5054	10.3313	24.162	40.2551	74.6395	138.787	227.078	349.215	337.845	422.932	410.761	497.718	0.0914	6.20434	0.158586	0.9	YES	22
C	2	CS76157	LAC-3	2.8584	9.4149	25.4182	40.5371	75.0625	137.762	259.521	389.399	400.115	501.557	597.744	741.639	0.2056	2.86999	0.198595	0.915079	YES	27
C	2	CS76158	LAC-5	6.4795	15.5739	38.1786	62.2829	106.531	187.874	311.978	467.038	468.718	587.483	742.876	907.454	0.2634	3.63473	0.197022	0.909497	NO
C	2	CS76159	Lc-0	4.653	14.8882	31.8977	37.7492	72.986	141.678	251.285	371.576	396.661	484.529	613.908	745.44	0.1833	2.51989	0.203418	0.923636	YES	27
C	2	CS76160	LDV-14	6.9025	12.8757	30.5839	24.7196	56.6301	97.1352	165.058	235.967	260.456	391.636	385.842	606.627	0.1454	0.906322	0.230157	0.911364	NO
C	2	CS76161	LDV-25	2.3072	3.6596	7.8895	15.3817	28.424	55.1561	96.5968	170.147	162.674	229.539	260.059	337.326	0.0819	0.802558	0.215727	0.924194	NO
C	2	CS76162	LDV-34	2.8905	5.2234	10.216	21.6689	35.3522	35.4804	66.7115	115.35	124.463	159.738	217.163	271.525	0.0751	0.389677	0.233466	0.916	YES	24
C	2	CS76163	LDV-58	2.9033	6.5372	14.6126	37.0185	40.2359	76.5878	119.15	201.243	196.398	252.887	306.582	457.483	0.0923	0.708887	0.228597	0.922388	YES	27
C	2	CS76164	Ler-1	5.5694	10.4339	22.6431	31.8721	53.1116	61.6356	124.22	246.888	264.558	306.794	242.588	412.748	0.1086	2.57488	0.179652	0.913	YES	23
C	2	CS76165	LI-OF-095	2.9674	7.0371	17.8235	16.2917	33.7499	68.8521	116.734	199.128	225.854	274.729	350.58	419.054	0.1215	0.953704	0.218139	0.914634	NO
C	2	CS76166	Liarum	2.7751	8.2869	27.4242	42.9725	77.3826	127.687	216.952	312.004	309.511	374.242	456.047	556.56	0.1635	3.49199	0.181085	0.907	NO
C	2	CS76167	Lillo-1	7.6331	15.888	28.8022	51.2337	91.2965	147.869	231.045	292.521	323.771	508.184	477.985	532.68	0.1829	5.14857	0.1685	0.908875	NO
C	2	CS76168	Lip-0	6.8769	14.901	37.8966	56.7583	112.933	197.045	357.021	607.005	675.768	754.63	892.79	1046.73	0.3303	5.40621	0.189619	0.915284	YES	23
C	2	CS76169	Lis-1	2.7623	8.4471	25.7579	38.0888	68.0318	115.529	200.455	310.011	307.409	400.724	458.322	578.523	0.1814	2.5941	0.193086	0.928788	NO
C	2	CS76170	Lis-2	3.5378	3.0699	9.5687	16.6378	35.7752	54.6626	112.748	191.021	180.138	224.591	281.318	396.77	0.0864	0.678351	0.225939	0.924658	NO
C	2	CS76171	PHW-33	7.2358	28.6227	62.5072	97.5453	196.924	321.951	537.576	789.803	864.154	1056.82	1205.81	1294.96	0.4278	11.2458	0.172317	0.902823	NO
C	2	CS76172	LL-0	3.9992	4.5825	12.1259	18.1504	27.4755	33.6217	56.1495	105.743	97.6863	120.362	192.578	246.863	0.0565	0.212682	0.250867	0.928947	NO
C	2	CS76173	Lm-2	3.3263	6.3834	3.8454	28.5458	46.1514	73.6461	89.0983	144.274	151.753	186.579	247.76	271.384	0.0702	1.56056	0.185317	0.914286	NO
C	2	CS76174	Lom1-1	4.3389	6.8897	21.0985	38.3708	80.8883	143.863	259.309	366.878	397.449	442.594	651.503	649.599	0.1907	3.52319	0.188993	0.92	YES	22
C	2	CS76175	Lov-5	8.3638	21.169	24.2517	45.6835	76.0046	112.171	179.158	260.258	237.384	412.959	510.12	577.261	0.1293	1.47496	0.214094	0.90396	NO
C	2	CS76176	Lp2-2	10.0365	16.9326	47.7344	83.8557	149.196	230.443	396.52	623.758	629.251	1031.15	1025.37	1113.54	0.3973	6.35374	0.187766	0.910748	YES	27
C	2	CS76177	Lp2-6	4.1146	6.4218	24.7517	40.7678	81.8625	148.01	249.074	408.409	458.912	509.12	865.904	1085.04	0.2532	0.585989	0.268196	0.912143	NO
C	2	CS76178	Lund																	NO
C	2	CS76179	Lz-0	2.7367	8.0561	17.6248	32.2823	66.8397	124.854	217.573	341.434	343.678	460.616	521.541	699.301	0.1835	1.90337	0.210283	0.9168	NO
C	2	CS76180	Map-42	4.9093	12.363	29.1867	41.3959	87.9126	143.761	268.314	425.162	487.733	635.16	757.201	923.201	0.2747	2.15085	0.217246	0.915873	NO
C	2	CS76181	MIB-15	4.1915	15.3112	34.9805	50.0801	89.9635	149.484	263.257	445.158	436.262	539.832	614.241	772.601	0.2475	3.8888	0.189232	0.920667	YES	28
C	2	CS76182	MIB-22	7.9728	19.2399	34.9997	51.1632	94.8728	161.469	264.276	394.065	358.284	457.822	477.222	592.482	0.1939	6.78234	0.160268	0.915385	NO
C	2	CS76184	MIB-84	3.1981	5.9412	19.3937	33.2885	62.5264	96.5519	142.639	214.568	234.795	290.361	310.126	440.582	0.1318	2.0015	0.191012	0.92243	YES	28
C	2	CS76185	MNF-Che-2	4.4607	13.5807	43.607	58.4247	113.324	177.447	250.401	444.53	431.315	511.075	561.725	719.304	0.2019	5.66793	0.172926	0.916981	NO
C	2	CS76186	MNF-Jac-32	3.384	5.3451	15.074	26.6808	51.5542	90.1045	144.85	255.483	280.773	324.072	373.787	362.129	0.1341	3.60608	0.169806	0.931633	NO
C	2	CS76187	MNF-Pot-48	8.2548	18.6887	31.7823	52.0028	102.852	171.595	282.382	451.535	475.697	611.709	734.077	899.25	0.248	3.08427	0.203004	0.926761	NO
C	2	CS76188	MNF-Pot-68	6.6846	25.2644	38.3772	65.5323	125.732	193.546	335.474	518.394	546.504	601.833	741.075	840.095	0.2912	6.79358	0.173536	0.921176	NO
C	2	CS76189	MOG-37	4.8132	11.767	27.8728	54.6497	91.0338	181.093	306.947	486.624	556.246	630.193	794.706	984.471	0.2608	3.08441	0.206104	0.920299	YES	24
C	2	CS76190	Mr-0	8.0369	17.6825	24.2389	36.0764	59.95	101.884	178.004	256.957	283.51	348.08	368.468	616.926	0.1547	1.18545	0.219895	0.912346	NO
C	2	CS76191	Mrk-0	5.2874	17.9068	32.7693	51.6119	102.211	179.53	314.1	461.988	431.295	588.675	742.441	880.042	0.2733	3.43171	0.198404	0.912374	NO
C	2	CS76192	Mt-0	5.0247	9.5366	26.8089	40.3769	90.3096	152.862	305.813	470.929	570.23	735.339	904.698	1149.27	0.2347	1.56907	0.23582	0.911674	YES	23
C	2	CS76194	N13	5.7361	15.3624	43.5557	72.6399	126.674	217.747	364.065	410.402	502.916	567.199	865.885	1035.13	0.308	2.60514	0.212982	0.910843	NO
C	2	CS76195	Na-1	7.1461	7.1717	26.5269	46.2283	75.2227	145.055	221.272	364.988	434.314	560.456	665.462	814.478	0.2686	1.89645	0.217187	0.912986	NO
C	2	CS76198	NFA-10	5.9604	17.4133	38.7361	69.8584	113.106	207.659	315.529	493.982	573.185	650.215	746.779	797.834	0.2569	7.28504	0.170789	0.915852	YES	27
C	2	CS76201	Or-1	7.1653	14.6318	38.6977	56.0469	90.1045	137.461	235.147	322.803	348.862	456.335	505.377		0.1641	3.69584	0.183567	0.909605	NO
C	2	CS76202	Ost-0	3.8198	18.208	38.4798	43.9082	51.0222	82.8174	156.079	218.99	219.169	253.464	251.054	280.504	0.0742	6.4785	0.13781	0.917173	NO
C	2	CS76203	Oy-0	7.7101	19.5091	52.7783	89.1303	196.065	339.633	569.205	953.124	805.774	983.228	1148.77	1404.68	0.4612	11.5304	0.171978	0.915884	YES	27
C	2	CS76204	Pa-1	1.3843	5.9219	15.0676		36.6148	44.3953	83.3878	123.861	139.121	164.25	194.495	222.188	0.0716	1.63415	0.176683	0.904762	YES	27
C	2	CS76205	PAR-3	8.1587	26.0719	35.083	53.1629	101.032	247.465	247.472	539.313	624.284	588.598	758.367	1103.44	0.2948	2.87826	0.210352	0.914456	NO
C	2	CS76207	PAR-5	3.3071	11.5939	23.034	60.9178	102.839	173.326	187.945	244.357	317.695	480.709	553.073	680.927	0.1273	1.75868	0.212702	0.904669	NO
C	2	CS76208	Paw-3	11.9977	28.6612	88.0344	172.947	301.961	509.19	956.572	1429.78	1415.61	1746.14	2450.48	2528.73	0.8365	11.9413	0.193498	0.917142	NO
C	2	CS76209	Pent-1	7.4986	16.7211	48.3689	71.7234	149.497	204.736	305.512	509.505	511.338	636.012	846.837	930.552	0.2931	4.6342	0.190579	0.91908	NO
C	2	CS76210	Per-1	10.2929	12.8437	36.4738	50.9838	101.737	159.886	288.073	438.345	487.784	518.919	585.541	777.056	0.1786	4.93797	0.180219	0.928836	YES	25
C	2	CS76211	Petergof	5.0183	19.1886	28.9367	40.3961	63.8147	130.731	205.98	313.273	275.184	299.891	320.137	376.755	0.0993	8.07786	0.139321	0.897638	NO
C	2	CS76213	Pna-17	5.1721	16.0802	20.0667	23.5724	59.4629	95.597	118.894	199.083	214.215	289.323	362.565	432.334	0.1249	1.27476	0.208352	0.919105	NO
C	2	CS76215	Pu2-23	5.2939	14.5677	28.5073	35.4675	74.883	121.579	213.645	307.319	334.404	396.148	609.69	697.436	0.1518	1.35284	0.223335	0.910578	NO
C	2	CS76216	Ra-0	5.0759	19.1886	41.0242	94.2896	148.529	281.145	466.077	807.479	589.303	1045.46	1201.23	1322.55	0.2682	6.09184	0.194041	0.911007	YES	23
C	2	CS76217	Rak-2	6.3449	12.8245	20.1051	39.4283	78.4336	153.028	272.101	544.37	483.305	741.191	589.739		0.2308	4.2502	0.190662	0.923634	YES	23
C	2	CS76218	Rennes-1	8.4407	23.3993	28.1741	50.2211	103.224	237.14	306.954	575.402	600.538	776.71	741.947	836.826	0.3037	8.14096	0.169046	0.918089	NO
C	2	CS76219	Rev-2													0.0303				NO
C	2	CS76220	Rmx-A180	8.4663	20.5537	22.6046		126.354	209.094	257.252	536.128	562.078	743.415	891.38	1046.04	0.2806	3.27418	0.207044	0.929932	YES	27
C	2	CS76221	ROM-1	1.0959	3.4609	23.3288	40.755	59.2963	97.1288	123.848	288.874	318.221	394.995	495.808	644.408	0.1313	0.870371	0.235791	0.936533	NO
C	3	CS28814	Wc-2	10.5685	28.1356	73.1013	135.275	234.186	419.105	703.711	1089.51	1169.61	1402.59	1814.95	1876.25	0.6751	11.153	0.185805	0.910106	NO
C	3	CS76113	Col-0	8.3061	15.5483	30.6608	57.9055	118.253	233.455	398.545	618.714	508.152	725.521	631.84	690.963	0.2875	14.2887	0.143612	0.921536	YES	23
C	3	CS76127	Est-1	5.7361	8.1971	22.1111	27.3794	27.4434	52.5925	115.061	159.86	152.041	199.436	234.609	396.616	0.096	0.409508	0.241721	0.911411	NO
C	3	CS76129	Fei-0	4.7555	21.31	31.8657	46.9846	74.4536	163.09	263.404	398.026	416.132	454.579	606.62	581.894	0.2202	6.12117	0.166712	0.909428	NO
C	3	CS76130	Fja1-1	5.7809	24.4825	51.6696	83.939	119.195	230.462	348.6	513.901	582.503	548.882	830.456	777.806	0.317	8.90475	0.163327	0.904348	NO
C	3	CS76131	Fja1-2	6.3449	20.7204	43.78	75.5239	143.21	268.743	454.528	699.135	707.992	775.832	1022.1	1101.03	0.3547	8.5722	0.175434	0.903564	NO
C	3	CS76132	Fja1-5	7.9921	23.1878	56.3225	110.242	200.333	330.712	504.55	776.094	745.773	969.359	1074.38	1535.56	0.4523	6.27085	0.194469	0.911052	NO
C	3	CS76133	Ga-0	1.2113	6.409	17.2531	17.298	25.0465	58.8541	97.7825	137.416	170.967	229.706	285.304	366.333	0.1201	0.45785	0.238575	0.902244	NO
C	3	CS76135	Ge-0	7.223	20.8934	47.5998	80.2153	145.517	247.811	390.47	558.155	551.035	674.281	829.815	889.797	0.2786	8.76983	0.167012	0.906863	NO
C	3	CS76136	Goettingen-7	5.8771	20.0795	43.639	80.0615	126.296	215.1	368.256	545.286	814.895	967.128	1149.01	1360.39	0.3668	3.04228	0.219375	0.929706	NO
C	3	CS76137	Gr-1	4.23	14.228	34.1409	56.5468	105.217	243.709	329.706	497.609	504.768	637.903	1070.69	1264.99	0.3231	1.1145	0.250995	0.892337	NO
C	3	CS76139	Gy-0	12.3053	15.9264	52.6117	85.0285	104.416	205.973	261.334	404.32	356.643	442.639	399.923	747.709	0.1555	6.00408	0.166937	0.9135	YES	26
C	3	CS76141	Hod																	NO
C	3	CS76142	Hov4-1	6.6526	17.5864	44.5171	67.1666	122.547	206.191		532.577	534.782	715.753	882.087	936.012	0.2545	4.91595	0.189862	0.909289	NO
C	3	CS76143	Hovdala-2	9.3059	15.3112	39.5821	71.3004	138.8	228.969	404.531	503.922	547.914		769.32	900.378	0.2747	7.57651	0.171455	0.909645	NO
C	3	CS76144	HR5	6.1591	15.3881	37.6466	64.1159	117.772	227.687	367.276	595.578	565.372	694.847	916.631	1183.17	0.2874	3.22343	0.209956	0.922577	YES	27
C	3	CS76145	Hs-0	6.6526	25.5207	47.0807	91.1235	178.901	306.255	543.158	816.516	866.679	1008.41	1089.09	1185.99	0.3489	13.5283	0.163093	0.920459	YES	20
C	3	CS76146	HSm	5.6912	17.298	39.7488	72.2233	142.838	218.272	392.771	593.245	652.515	813.824	1095.33	1299.44	0.3805	2.96018	0.217682	0.91152	NO
C	3	CS76147	In-0	5.9155	20.4063	56.9826	89.4187	156.963	220.105	420.618	684.484	692.175	797.84	1035.85	1013.98	0.3894	8.92846	0.172832	0.907398	NO
C	3	CS76148	JEA	4.3453	7.223	14.2857	20.3102	40.0179	74.9728	167.852	271.909	232.032	303.884	475.415	547.722	0.1693	0.814312	0.232901	0.924751	NO
C	3	CS76149	Ka-0	2.2496	7.0115	18.8169	32.4873	61.2831	113.369	230.155	295.411	384.92	470.083	571.743	797.533	0.193	0.992854	0.237735	0.915619	YES	26
C	3	CS76150	Kas-2	7.9792	18.5029	32.1028	47.8818	67.7562	120.913	200.833	308.441	290.162	348.676	479.754	594.45	0.1583	2.26467	0.198034	0.929894	NO
C	3	CS76151	KBS-Mac-8	7.8446	6.4026	7.819	18.4195	29.6289	54.1947	119.887	211.139	226.597	325.188	429.385	546.35	0.1479	0.316151	0.26653	0.923259	NO
C	3	CS76152	Kelsterbach -4	6.5757	23.002	60.905	106.146	198.545		626.476	810.21	1036.26	1368.52	1408.14	1938.99	0.566	5.64594	0.207935	0.923465	YES	26
C	3	CS76153	Kin-0	9.2162	13.7153	35.1279	52.1502	145.453	203.23	423.201	540.518	578.946	700.096	867.288	1183.08	0.3285	3.4405	0.207008	0.9242	YES	23
C	3	CS76154	Knox-18	4.6273	28.4112	56.4827	107.236	202.884	362.802	666.821	1017.08	1073.84	1326.59	1537.26	1688.9	0.6234	11.1568	0.181767	0.92434	NO
C	3	CS76155	PHW-3	6.6141	18.7336	52.9001	93.3346	144.472	273.153	434.09	754.983	798.237	1055.58	1289.11	1495.7	0.4485	4.45092	0.209012	0.919209	YES	26
C	3	CS76156	Kulturen-1	4.2876	8.838	18.8361	29.0521	38.1337	72.4989	168.141	266.622	285.016	318.746	435.307	531.712	0.1448	1.28528	0.215356	0.915663	NO
C	3	CS76157	LAC-3	9.3572	25.2644	53.6884	106.999	165.891	316.215	546.491	826.123	793.687	920.458	960.758	1307.21	0.3312	11.5633	0.168308	0.91442	YES	24
C	3	CS76158	LAC-5	9.1969	19.0028	39.8641	68.3907	98.2824	221.4	349.881	587.925	506.172	628.45	707.749	1063.96	0.3737	4.21013	0.194992	0.915558	NO
C	3	CS76159	Lc-0	4.294	14.5357	28.565	53.6948	81.1126	151.509	218.887	366.154	392.277	467.09	561.11	621.65	0.1492	4.19605	0.180448	0.911523	YES	26
C	3	CS76160	LDV-14	2.5123	7.2678	14.3114	26.7641	22.9187	39.5373	83.5993	177.556	169.064	187.477	210.158	300.353	0.0907	1.08501	0.199677	0.912451	NO
C	3	CS76161	LDV-25	3.1917	6.4795	19.6885	35.8393	41.8317	96.4109	148.138	221.265	233.045	302.378	357.47	361.738	0.121	2.98196	0.174867	0.89974	YES	28
C	3	CS76162	LDV-34	4.5504	12.677	37.198	60.9626	111.927	169.487	350.727	570.14	586.086		818.522	1010.08	0.3283	4.53705	0.193613	0.916111	YES	23
C	3	CS76163	LDV-58	2.4675	4.089	14.3818	24.2069	35.4996	57.835	124.732	185.727	203.499	279.075	367.609	409.613	0.1112	0.823598	0.223354	0.916318	YES	28
C	3	CS76164	Ler-1	7.2486	21.451	54.983	88.0023	172.678	213.92	373.21	647.734	525.777	589.348	667.525	985.9	0.2694	8.50266	0.167146	0.902778	YES	26
C	3	CS76165	LI-OF-095	7.9985	20.1756	25.3285	54.8228	116.67	245.536	317.791	655.374	644.914	818.426	977.697	1101.34	0.3322	4.92185	0.195201	0.917017	YES	26
C	3	CS76166	Liarum	4.3069	11.3312	16.452	31.3978	38.0504	110.735	163.212	297.11	337.294	427.636	528.86	593.617	0.1734	1.62109	0.21281	0.913327	NO
C	3	CS76167	Lillo-1	6.127	21.4125	39.941	56.425	128.11	190.105	248.029	429.257	372.813	577.222	691.726	891.854	0.2354	2.42341	0.210063	0.901738	NO
C	3	CS76168	Lip-0	1.0383	6.1142	14.4972	28.9944	50.9005	105.845	209.569	356.669	303.179	446.113	584.144	837.935	0.2365	0.555562	0.259725	0.928949	YES	26
C	3	CS76169	Lis-1	6.1527	17.5479	47.1063	71.3901	141.434	240.563	404.897	652.81	650.984	832.692	1109.8	1312.82	0.3884	3.5964	0.211077		NO
C	3	CS76170	Lis-2	2.2688	4.9093	24.9311	32.0387	52.2015	101.839	182.67	307.877	298.757	358.752	462.097	552.125	0.158	2.09805	0.199514	0.915718	NO
C	3	CS76171	PHW-33	8.7483	10.4659	34.7049	65.5259	107.108	214.786	386.509	552.881	456.592	585.208	722.291	974.639	0.2853	4.93165	0.187036	0.904969	NO
C	3	CS76172	LL-0	1.0959	4.1338	7.1397	17.8684	21.4254	50.8556	77.1134	126.213	111.081	148.388	183.772	244.286	0.0721	0.741256	0.205781	0.926544	NO
C	3	CS76173	Lm-2	2.1342	3.3327	16.8301	34.833	34.1473	64.212	123.265	206.582	276.678	255.893	363.148	480.561	0.1115	0.803736	0.227515	0.927696	YES	26
C	3	CS76174	Lom1-1	6.1014	16.4712	37.1018	69.9737	126.194	224.303	350.522	478.709	633.058	746.241	865.923	695.815	0.2828	10.3253	0.159012	0.918436	YES	22
C	3	CS76175	Lov-5	6.3385	11.9913	33.0898	57.4697	79.5937	152.586	251.631	452.496	340.64	359.899	589.06	612.792	0.1589	5.18042	0.171681	0.91174	NO
C	3	CS76176	Lp2-2	3.7108	12.0618	32.9937	50.7082	109.607	198.84	305.14	479.812	431.09	721.675	1092.51	1367.53	0.3846	0.465103	0.285075	0.924502	NO
C	3	CS76177	Lp2-6	6.4539	16.9455	46.4847	95.5714	183.83	255.105	495.552	735.865	808.774	1018.53	1032.61	1803.95	0.4866	2.66304	0.229221	0.920261	NO
C	3	CS76178	Lund																	NO
C	3	CS76179	Lz-0	3.5891	8.5625	15.5034	29.6866	56.0213	102.423	175.953	313.875	281.593	435.833	521.009	637.256	0.1778	1.25002	0.223163	0.913249	NO
C	3	CS76180	Map-42	4.2492	13.7089	37.8581	55.8482	96.7763	205.851	347.029	556.374	583.939	648.414	885.721	1036.67	0.3628	3.88775	0.200065	0.919798	NO
C	3	CS76181	MIB-15	6.3257	16.8557	29.2892	57.5402	84.2082	157.162	231.981	414.305	486.842	613.433	616.042	742.928	0.2473	4.24217	0.186389	0.916796	YES	27
C	3	CS76182	MIB-22	2.6533	6.7872	12.8757	15.8303		36.1341	51.2658	67.1666	83.6826	95.0074	111.914	150.17	0.0406	0.867897	0.182277	0.885305	NO
C	3	CS76184	MIB-84	4.826	11.8887	32.2053	48.0677	97.7633	190.354	307.614	548.177	586.4	726.681	829.449	934.045	0.3028	4.76529	0.190836	0.928111	YES	26
C	3	CS76185	MNF-Che-2	4.5055	10.5621	35.8393	57.5018	103.281	164.218	287.278	432.34	465.321	490.066	656.463	808.819	0.2166	3.86978	0.19044	0.897046	NO
C	3	CS76186	MNF-Jac-32																	NO
C	3	CS76187	MNF-Pot-48	5.3387	10.5941	25.431	60.2705	106.306	186.246	303.788	487.041	510.447	561.546	835.826	706.076	0.2653	6.44812	0.173491	0.916566	NO
C	3	CS76188	MNF-Pot-68	7.4857	30.084	56.9506	87.1563	143.953	247.26	242.53	453.522	475.184	581.568	799.949	851.356	0.2894	4.91179	0.185355	0.921901	NO
C	3	CS76189	MOG-37	4.7491	9.7674	20.4896	42.4406	85.4964	136.756	243.665	497.007	490.572	515.728	674.992	748.683	0.2466	4.1741	0.187428	0.922733	YES	27
C	3	CS76190	Mr-0	6.6333	19.6244	49.9648	67.5832	91.8349	166.256	198.353	325.457	391.059	411.197	608.261	551.753	0.21	5.06193	0.171524	0.903378	NO
C	3	CS76191	Mrk-0	4.4991	6.9217	12.6194	20.323	53.6243	86.65	145.286	260.021		362.18	475.665	699.692	0.1555	0.379285	0.266935	0.920916	NO
C	3	CS76192	Mt-0	4.012	10.8248	22.6431	43.2417	98.167	178.895	354.047	607.595	651.509	774.326	959.335	1111.97	0.2652	3.74828	0.204842	0.910867	YES	22
C	3	CS76194	N13	3.9351	22.6367	51.7529	89.6238	160.546	243.902	388.893	541.133	528.841	775.537	1152.73	1350.37	0.3911	1.79594	0.236436	0.901656	NO
C	3	CS76195	Na-1	7.0756	14.6574	36.8327	51.3106	115.401	196.296	325.027	450.875	571.294	756.207	868.98	970.647	0.3493	3.77078	0.200331	0.922934	NO
C	3	CS76198	NFA-10	7.4281	21.6176	34.9356	64.3979	108.71	179.382	306.544	443.793	532.75	598.026	786.195	858.393	0.2469	4.28658	0.190993	0.906706	YES	23
C	3	CS76201	Or-1	8.3445	22.3483	46.6577	80.2282	148.202	266.513	400.481	681.587	679.485	839.05	887.073	1147.61	0.3464	7.50272	0.179813	0.90916	NO
C	3	CS76202	Ost-0	6.9089	16.9455	42.9469	81.4971	148.401	270.647	444.62	656.669	653.72	837.788	878.991	1218.97	0.4201	6.54144	0.185617	0.908764	NO
C	3	CS76203	Oy-0	5.8514	24.5081	56.566	97.7825	182.311	299.827	517.593	871.717	935.327	1067.85	1298.71	1663.44	0.487	6.02009	0.200551	0.90892	YES	26
C	3	CS76204	Pa-1	6.7936	16.9839	48.715	86.6949	147.747	225.976	300.628	511.754	546.26	599.577	691.008	683.471	0.1382	11.5102	0.150333	0.9083	YES	21
C	3	CS76205	PAR-3	4.8773	8.1651	17.9901	25.8604	44.3056	93.7127	149.734	256.931	290.803	376.934	449.574	607.05	0.1625	0.843618	0.234355	0.900394	NO
C	3	CS76207	PAR-5	5.8066	18.5093	40.5755	85.3169	126.841	224.13	372.999	387.957	585.016	566.59	637.166	801.006	0.2144	8.35918	0.163076	0.895218	NO
C	3	CS76208	Paw-3	3.2045	8.2484	15.7406	40.3833	82.0676	168.871	295.821	514.798	473.313	646.074	859.931	1145.21	0.2732	1.24506	0.242819	0.912732	NO
C	3	CS76209	Pent-1	5.4797	13.6576	36.5378	57.5466	100.192	203.833	310.94	557.841	423.861	605.409	720.124	817.183	0.2366	5.86114	0.177671	0.900055	NO
C	3	CS76210	Per-1	5.7809	16.9198	48.4907	96.5071	177.024	260.097	466.378	645.799	799.788	826.283	1053.74	1523.85	0.5141	3.61237	0.213613	0.920239	YES	27
C	3	CS76211	Petergof	6.7743	18.0286	24.3671	43.1135	67.2883	120.893	170.051	258.264	250.093	312.28	327.084	298.449	0.1068	7.84347	0.136719	0.877323	YES	28
C	3	CS76213	Pna-17	5.7361	11.4529	35.1022	59.9116	122.316	193.623	283.574	523.412	544.613	397.34	958.508	1115.91	0.3098	1.41167	0.23726	0.901042	NO
C	3	CS76215	Pu2-23	1.5894	9.1841	14.1447	21.0216	46.8371	109.267	115.689	109.633	106.794	92.9437	116.555	102.519					NO
C	3	CS76216	Ra-0	6.6462	22.0919	61.8919	90.175	193.751	316.413	546.177	849.817	892.905	928.988	1153.68	1381.48	0.3482	10.4837	0.174994	0.900912	YES	22
C	3	CS76217	Rak-2	6.7102	11.0684	38.6721	63.7185	111.966	241.236	432.519	667.884	552.477	683.087	1076.25	1247.04	0.3491	3.36034	0.211082	0.923469	YES	22
C	3	CS76218	Rennes-1	4.1659	11.6837	26.1552	51.8298	75.0369	170.884	289.009	503.173	448.959	608.3	852.484	1004.56	0.2735	1.89878	0.224333	0.912387	YES	26
C	3	CS76219	Rev-2	6.4603	8.5304	19.5091	38.9412	51.4773	95.3086	139.928	187.4	244.363	274.768	288.701	345.645	0.0905	3.38718	0.166549	0.925532	NO
C	3	CS76220	Rmx-A180	3.5314	10.9082	42.3508	36.7237	86.3744	155.297	272.653	422.746	550.811	649.305	923.002	1045.26	0.2946	1.49786	0.235165	0.908606	YES	23
C	3	CS76221	ROM-1	6.2616	12.1964	25.7899	39.4155	67.6601	182.208	303.877	351.029	431.455	563.975	502.352		0.2117	5.08851	0.175773	0.912641	NO
D	1	CS28814	Wc-2	7.2108	19.0755	42.9435	66.5722	115.725	210.996	360.709	599.402	659.664	801.253	959.236	1225.38	0.3252	3.44107	0.209773	0.915037	NO
D	1	CS76113	Col-0	5.0381	10.1329	28.6857	42.1878	66.0117	105.466	183.192	291.127	302.494	388.11	481.454	567.51	0.1465	2.12098	0.200288	0.922306	YES	28
D	1	CS76151	KBS-Mac-8	3.1236	6.115	13.4202	18.4646	32.2501	58.2027	113.244	194.338	208.565	276.302	334.177	401.48	0.1081	0.888784	0.219306	0.925976	NO
D	1	CS76167	Lillo-1	5.6742	13.0613	30.9339	50.1102	79.0163	126.941	212.822	309.024	327.502	389.464	452.176	563.071	0.1364	3.69759	0.179429	0.907574	NO
D	1	CS76222	Rsch-4		18.6536	50.8848	70.5334	126.878	197.884	329.183	520.914	558.026	696.977	844.537	1003	0.2777	4.33907	0.195047	0.919128	NO
D	1	CS76223	Sanna-2	7.1541	17.4507	40.3174	58.7946	106.512	181.517	310.423	501.908	546.445	695.05	832.093	1001.62	0.2491	3.34467	0.204362	0.925899	NO
D	1	CS76224	Sap-0	6.178	14.9065	38.5919	55.1609	100.894	159.916	273.556	412.677	456.225	556.691	639.348	755.111		4.4043	0.184815	0.915955	NO
D	1	CS76226	Se-0	6.6503	15.6622	38.2644	50.5825	71.1821	144.165	250.589	419.063	417.016	518.994	647.402	739.278	0.2008	3.33635	0.194184	0.913793	NO
D	1	CS76227	Sha	4.8429	15.0387	35.0904	40.6701	67.498	96.4796	187.102	281.239	298.117	416.072	515.171	629.234	0.2379	1.38401	0.218754	0.92809	NO
D	1	CS76228	SLSP-30	7.6327	9.7361	21.8717	42.1878	36.3562	109.509	182.052	303.42	323.478	404.956	485.276	616.109	0.1892	1.63454	0.211904	0.928254	NO
D	1	CS76229	Sparta-1	3.0732	6.3543	16.5691	15.1143	19.7494	72.832	82.1777	198.734	216.815	290.705	333.806	392.972	0.0847	0.860134	0.220517	0.91344	NO
D	1	CS76230	Sq-8	5.4663	8.8922	25.7132	28.9376	40.3993	74.0538	156.572	235.223	258.278	337.439	424.523	493.677	0.1458	1.27722	0.213847	0.921189	NO
D	1	CS76231	St-0	4.4902	10.4037	27.4325	29.6933	50.0661	93.948	179.155	267.844	295.976	375.792	479.394	551.074	0.1564	1.6425	0.208842	0.926327	NO
D	1	CS76232	Ste-3	2.9851	5.46	15.234	25.4676	34.0639	52.7804	51.6846	155.098	155.035	186.744	253.756	295.793	0.0587	0.652295	0.219279	0.927165	NO
D	1	CS76233	T1040	3.9423	8.7789	22.0921	23.8302	39.0201	73.0965	151.156	242.648	250.293	331.929	425.216	492.638	0.1365	1.17602	0.216753	0.917153	NO
D	1	CS76234	T1060	3.3692	7.9476	19.4974	19.3337	50.8785	84.9361	107.255	149.392	142.257	176.22	234.901	272.152	0.1	2.23522	0.17112	0.910518	NO
D	1	CS76235	T1080	4.528	8.8293	19.51	26.343	42.9057	77.2341	142.081	229.788	219.409	269.727	331.438	397.846	0.1073	1.96433	0.190162	0.924708	NO
D	1	CS76236	T1110	6.4047	16.7076	50.0535	65.722	115.65	189.735	319.623	514.812	572.864	712.419	866.295	1050.03	0.1372	3.40878	0.205156	0.922744	NO
D	1	CS76237	T1130	9.4464	18.9181	41.2243	42.1059	72.6305	109.799	167.637	277.75	304.207	352.113	421.236	534.454	0.2499	2.63563	0.189277	0.909722	NO
D	1	CS76238	T510	17.9167	19.2141	28.6668	58.5868	102.639	179.917	307.236	511.361	538.661	678.928	822.684	1003.28	0.1318	3.22357	0.205502	0.907186	NO
D	1	CS76239	T540	6.6692	14.2011	28.755	41.4069	70.3634	110.656	190.062	296.87		385.937	444.984	493.104	0.166	3.7128	0.176684	0.893333	NO
D	1	CS76240	T620	5.3089	11.0145	28.7676	34.4165	55.8348	91.1581	177.14	242.95	358.984	464.853	380.824	647.446		1.40597	0.217047	0.916667	NO
D	1	CS76241	T690	9.9377	20.1902	45.2988	58.0641	100.227	177.656	301.555	484.653	482.808	563.077	653.41	805.832	0.2196	5.48168	0.178598	0.918072	NO
D	1	CS76242	Ta-0	6.1024	14.346	43.9637	49.2285	82.077	142.622	238.831	387.858	430.203	523.1	591.177	714.718	0.1774	3.64054	0.189496	0.913136	NO
D	1	CS76243	Tad01	10.4541	21.689	48.5673	72.259	105.24	168.04	284.76	425.783	436.646	529.7	631.608	740.897	0.2016	5.3601	0.176739	0.915423	NO
D	1	CS76244	Tamm-2	4.8744	9.8621	26.3493	35.6886	51.4516	85.7989	149.512	237.244	230.506	278.028	335.777	367.435	0.0966	3.24572	0.170895	0.923567	NO
D	1	CS76245	TDr-1	7.3493	14.7868	35.04	41.7281	77.6119	106.72	180.943	305.473	346.338	433.094	519.245	617.747	0.1559	2.14415	0.203112	0.925	NO
D	1	CS76246	TDr-17	8.0232	15.8133	46.6024	55.2176	88.9162	151.71	229.977	357.239	366.471	452.736	549.222	637.855	0.1576	4.1371	0.18067	0.904202	NO
D	1	CS76247	TDr-18	5.3026	10.75	26.4122	34.8196	58.083	107.872	172.593	298.822	332.042	404.056	513.893	631.583	0.1484	1.48108	0.216527	0.912833	NO
D	1	CS76248	TDr-3	6.7133	16.0275	37.5213	51.9113	90.5284	157.951	264.576	444.688	448.618	558.902	671.528	804.73	0.2276	3.56194	0.194262	0.92088	NO
D	1	CS76249	TDr-8	6.8896	16.462	45.5066	51.0989	70.8798	110.58	184.621	289.376	307.715	377.669	462.529	557.951	0.1365	2.67938	0.190811	0.9139	NO
D	1	CS76250	Tomegap-2	3.6463	5.9639	15.7252	19.0125	34.6055	59.3047	126.922	207.922	235.827	315.599	408.074	489.382	0.1301	0.622449	0.239002	0.918082	NO
D	1	CS76251	Tottarp-2	3.7597	8.6655	21.6197	23.0304	32.1242	58.9773	124.957	214.529	217.715	293.734	359.393	449.783	0.1339	0.839926	0.224669	0.926431	NO
D	1	CS76253	TOU-A1-116	9.5598	15.7944	37.855	43.9637	75.8045	123.194	213.71	354.55	364.865	430.871	524.788	637.15	0.1785	3.10836	0.190473	0.91202	NO
D	1	CS76255	TOU-A1-43	8.2184	12.3182	34.6369	62.3087	102.569	182.732	317.759	526.5	537.672	678.903	798.734	998.785	0.271	3.61134	0.201011	0.912641	NO
D	1	CS76256	TOU-A1-62	8.2373	17.3311	52.7489	48.3217	80.3073	151.03	251.08	390.982	406.071	516.09	622.306	755.551	0.1982	3.12229	0.196322	0.914075	YES	26
D	1	CS76258	TOU-A1-96	7.5005	13.521	39.8703	49.4301	77.8324	120.184	204.956	315.788	319.29	395.982	466.182	571.585	0.1668	3.35767	0.183549	0.926168	YES	26
D	1	CS76259	TOU-C-3	6.9967	14.3586	35.6194	49.0144	81.0127	138.195	236.602	371.119	361.95	450.003	572.152	669.016	0.1943	3.26058	0.19069	0.916283	NO
D	1	CS76260	TOU-E-11	6.7007	15.8259	36.6711	42.2508	73.6633	117.545	202.355	373.468	385.465	486.555	604.641	735.752	0.1802	1.96654	0.21207	0.915741	NO
D	1	CS76261	TOU-H-12	9.1882	18.6788	45.6515	64.1287	100.145	174.52	284.294	414.844	452.699	556.219	674.57	824.158	0.2294	3.7616	0.192541	0.924306	NO
D	1	CS76262	TOU-H-13	4.7358	11.5939	39.1146	51.9428	82.1273	144.512	250.916	408.76	438.315	543.321	655.016	766.081	0.2023	3.20966	0.19666	0.919286	NO
D	1	CS76263	TOU-I-17	3.4322	8.5585	24.9701	34.4417	58.9332	108.993	179.797	264.387	260.785	323.711	417.715	497.991	0.1116	2.2911	0.192276	0.923996	NO
D	1	CS76264	TOU-I-2	8.0043	22.0984	44.1212	73.7137	117.621	185.868	311.821	511.115	584.432	728.824	864.582	1035.04	0.2716	3.61441	0.202898	0.911742	NO
D	1	CS76265	TOU-I-6	3.9045	8.9174	21.4245	22.9926	45.1855	70.9616	142.188	212.041	248.265	309.572	376.718	450.312	0.1308	1.29954	0.209701	0.917044	NO
D	1	CS76266	TOU-J-3	0.9446	3.5833	6.8707	18.2064	21.2608	42.8679	65.7724	121.657	135.116	170.981	209.383	265.42	0.0642	0.49918	0.224251	0.918159	NO
D	1	CS76267	TOU-K-3	4.0746	8.3632	22.8856	34.5803	58.4042	99.4836	187.367	316.399	346.546	424.303	492.418	610.467	0.156	2.04809	0.204109	0.902887	NO
D	1	CS76268	Ts-1	5.9827	15.0954	42.0681	54.8271	87.9967	156.15	260.382	418.074	444.002	543.095	605.076	727.332	0.203	4.52534	0.182473	0.908434	NO
D	1	CS76269	UduI1-34	3.6211	11.1846	26.0785	28.9502	46.1868	77.253	143.46	238.309	269.457	339.379	389.609	479.948	0.1173	1.54039	0.205762	0.915228	YES	23
D	1	CS76270	UKID101																	NO
D	1	CS76271	UKID22	3.4574	6.5999	18.5654	16.0275	27.6844	47.4148	95.302	160.029	166.654	228.257	285.755	370.716	0.1016	0.467682	0.238124	0.932091	NO
D	1	CS76272	UKID37	5.3782	13.0802	33.4845	57.0943	87.896	144.688	243.284	390.579	424.498	497.525	603.527	736.551	0.2165	3.3339	0.193116	0.909167	NO
D	1	CS76274	UKID80	7.0785	12.8472	34.5866	45.8341	68.6882	119.894	200.857	324.498	332.628	416.796	499.597	590.887	0.1402	2.91242	0.19051	0.903114	NO
D	1	CS76275	UKNW06-059	4.7547	11.3483	29.5862	42.276	67.5735	116.802	196.114	318.2	326.752	395.585	489.325	578.733	0.1466	2.73804	0.191868	0.911249	YES	26
D	1	CS76276	UKNW06-060	3.1992	6.6314	20.757	31.2047	47.7171	83.9725	132.735	216.563	223.201	285.641	342.433	388.715	0.0948	2.04721	0.188802	0.903101	YES	28
D	1	CS76277	UKNW06-386	3.2622	6.5999	19.9824	33.8371	51.8421	95.4468	158.033	256.156	286.259	370.521	449.72	563.467	0.1309	1.25345	0.218284	0.911661	NO
D	1	CS76278	UKNW06-436	4.8933	7.9665	17.0162	26.8531	44.7761	71.4844	129.038	213.282	218.679	274.866	329.259	420.656	0.1019	1.32286	0.205539	0.908027	NO
D	1	CS76279	UKNW06-460																	NO
D	1	CS76280	UKSE06-062	2.8906	5.5734	17.4192	24.1703	42.0744	73.8523	129.082	222.193	227.584	287.392	359.418	427.88	0.0944	1.31098	0.207456	0.916667	NO
D	1	CS76281	UKSE06-192																	NO
D	1	CS76282	UKSE06-272	2.5379	3.1173	5.756	6.052	15.7944	26.2233	41.451	78.4054	84.0355	109.251	136.325	161.011		0.35894	0.219125	0.913495	NO
D	1	CS76283	UKSE06-278	5.9198	14.7742	32.8673	39.2279	63.4171	111.625	193.444	311.6	338.447	395.119	453.92	527.244	0.1521	3.54803	0.180164	0.920253	NO
D	1	CS76284	UKSE06-349	6.7888	15.0072	35.9343	43.7118	79.5705	137.534	228.018	362.901	417.136	519.963	606.839	728.459	0.1913	2.73805	0.200311	0.905109	NO
D	1	CS76285	UKSE06-351	7.8909	16.0338	35.4934	62.315	104.66	153.353	173.94	230.348	288.267	331.028	386.825	432.458	0.1205	6.03041	0.153519	0.876712	NO
D	1	CS76286	UKSE06-414																	NO
D	1	CS76287	UKSE06-429	3.3755	8.061	20.461	24.6804	37.8676	61.6601	104.213	164.248	172.819	214.151	261.207	315.53	0.0731	1.38368	0.19419	0.899787	NO
D	1	CS76288	UKSE06-466	3.111	6.6062	12.5953	14.8498	21.9724	43.6551	85.3706	151.811	161.477	217.766	266.031	329.366	0.074	0.537068	0.229814	0.928994	NO
D	1	CS76289	UKSE06-482	3.2937	5.3341	11.3546	13.3636	22.7785	36.6963	78.7014	130.632	150.179	185.805	227.666	281.882	0.0747	0.574856	0.221794	0.914989	NO
D	1	CS76290	UKSE06-520	2.8906	6.474	24.9197	35.7579	57.7555	85.78	136.255	216.563	207.853	264.456	322.3	397.997	0.0998	2.09011	0.187131	0.915011	NO
D	1	CS76291	UKSE06-628	5.6805	11.0523	23.6791	33.3018	52.3837	86.9891	145.242	211.594	231.173	275.616	320.82	381.378	0.0927	2.64084	0.178324	0.90881	NO
D	1	CS76292	UKSW06-202	2.7584	4.9121	12.0725	19.7242	30.0208	52.6293	98.6964	157.012	167.038	207.866	260.13	331.803	0.0688	0.774003	0.216157	0.902935	NO
D	1	CS76293	Ull2-3	5.0885	12.0033	29.5674	42.8931	69.8848	131.488	240.815	405.277	434.448	566.27	704.887	902.173	0.1997	1.46879	0.229194	0.931011	YES	28
D	1	CS76294	Ull2-5	3.3063	4.2446	10.7752	15.5929	26.1226	45.2799	96.3663	165.917	172.876	222.023	270.162	326.431	0.0791	0.808564	0.215192	0.925926	NO
D	1	CS76295	Ull3-4	3.7156	6.2661	6.2913	12.8157	18.5843	30.871	57.428	100.315	98.6523	128.975	161.081	196.662	0.0391	0.521669	0.212179	0.89313	NO
D	1	CS76296	Uod-7	6.8014	13.6218	36.7026	51.6531	88.8154	153.215	259.198	409.736	465.489	560.149	650.507	782.556		3.5397	0.193702	0.903166	NO
D	1	CS76298	Var2-1	4.6791	8.4892	15.3095	17.2618	27.6781	48.0005	89.357	156.704	141.841	175.244	211.814	247.037		1.51574	0.182988	0.91145	NO
D	1	CS76299	VOU-1	3.8101	8.3758	19.51	29.7185	45.2107	83.6954	157.932	264.62	285.264	363.253	427.873	516.298	0.1138	1.6098	0.207038	0.914127	NO
D	1	CS76300	VOU-2	3.5204	8.7537	24.2207	27.7033	47.3896	58.8702	168.959	270.596	275.924	352.031	413.615	487.556	0.122	1.81141	0.201204	0.914027	NO
D	1	CS76302	Wil-1	4.887	7.3556	21.8087	18.8929	35.9217	59.7456	111.676	187.99	210.97	280.213	366.207	453.372	0.1236	0.537354	0.240918	0.931457	NO
D	1	CS76303	Ws-0	3.9486	7.6012	18.6914	20.4484	35.6761	64.2421	126.721	180.162	223.635	278.04	316.695	366.534	0.0969	1.49498	0.198239		NO
D	1	CS76304	Wt-5	3.7723	8.6152	17.7593	28.5849	49.8709	87.7889	147.868	254.235	257.082	332.067	405.309	501.618	0.1218	1.42949	0.209513	0.928382	YES	26
D	1	CS76305	Yo-0	3.1866	5.2144	10.7689	14.7616	23.7861	36.2806	65.5646	112.929	119.598	154.153	186.561	242.301	0.0501	0.510908	0.219674	0.925287	NO
D	1	CS76306	Zdr-6	2.8717	6.2409	19.2455	23.0556	39.0642	60.9106	120.089	196.99	212.551	267.101	323.849	396.19	0.105	1.14138	0.209425	0.920469	NO
D	1	CS76307	ZdrI2-24	3.2181	6.7322	21.0215	29.391	50.8092	93.06	156.918	258.644	281.069	354.972	427.357	532.779	0.1318	1.46661	0.210768	0.919448	YES	28
D	1	CS76308	ZdrI2-25	5.057	6.1339	26.0218	35.9091	60.6587	106.128	186.976	285.295	291.227	353.952	428.616	509.39	0.1441	2.74073	0.187281	0.92381	NO
D	2	CS28814	Wc-2	6.1402	17.2933	34.511	57.2643	98.287	181.176	327.829	524.164	545.84	659.305	789.225	931.545	0.2421	4.48345	0.191665	0.912742	NO
D	2	CS76113	Col-0	5.4789	10.8634	25.2661	29.1076	46.5332	80.1688	120.694	198.86	193.117	242.396	293.287	371.503	0.0892	1.75189	0.190702	0.917768	YES	27
D	2	CS76151	KBS-Mac-8																	NO
D	2	CS76167	Lillo-1	6.4803	17.0981	39.9647	53.5739	85.3391	150.69	250.224	352.409	366.623	442.182	513.042	601.631	0.17	5.10542	0.171221	0.922405	NO
D	2	CS76222	Rsch-4	4.0242	7.5131	16.0967	31.0725	51.1808	83.3428		283.204	298.797	374.488	467	570.716	0.1371	1.30161	0.21783	0.922822	NO
D	2	CS76223	Sanna-2	3.3818	8.1743	15.171	22.0228	40.9409	62.1891	116.714	176.988	158.518	181.151	213.433	267.92	0.0651	2.58258	0.165614	0.920123	NO
D	2	CS76224	Sap-0	12.9101	17.9104	44.6754	63.902	113.653	186.322	300.12	465.457	489.873	559.292	686.429	815.058	0.2375	5.34335	0.180093	0.919158	NO
D	2	CS76226	Se-0	6.5747	15.2969	35.3423	54.7579	102.576	168.984	356.937	523.515	550.677	645.318	778.859	950.532	0.2278	4.49313	0.191724	0.916539	NO
D	2	CS76227	Sha	4.9688	12.6897	27.2624	42.2949	68.1214	109.226	205.819	318.364	311.909	379.293	471.258	587.751	0.1853	2.54736	0.19407	0.920172	NO
D	2	CS76228	SLSP-30	4.2887	12.3433	23.0745	11.5121	16.8084	30.7198	43.2395	75.8675	77.9772	99.3387	129.076	164.884	0.0529	0.451037	0.209656	0.938992	NO
D	2	CS76229	Sparta-1	3.5771	6.4173	12.2804	21.2419	37.1119	57.8626	104.963	186.825	205.92	268.285	334.807	408.754	0.0897	0.730061	0.226599	0.939024	NO
D	2	CS76230	Sq-8	3.3818	8.6655	17.0981	27.3632	49.3041	79.8854	147.352	236.583	249.588	306.499	377.725	460.854	0.0896	1.56129	0.203495	0.927405	YES	22
D	2	CS76231	St-0	6.2284	13.8044	25.5117	38.5352	72.3345	125.442	215.442	378.727	406.581	482.959	608.319	765.848	0.1889	1.92461	0.213783	0.928335	NO
D	2	CS76232	Ste-3	4.1816	9.2197	20.5492	26.1918	41.0668	65.4323	115.757	194.068	188.671	226.463	288.387	354.311	0.0818	1.47911	0.195537	0.923077	NO
D	2	CS76233	T1040	6.1969	15.1962	44.9776	58.253	93.2238	167.139	298.123	477.159	522.331	609.528	707.186	881	0.1977	4.12438	0.191971	0.912362	NO
D	2	CS76234	T1060	3.6526	7.8091	19.3841	29.5107	41.6462	76.3461		206.738	214.082	262.863	321.192	359.998	0.0951	1.95955	0.187845	0.914545	NO
D	2	CS76235	T1080	4.4209	6.6755	11.7388	12.8472	16.7643	27.9992	48.4602	83.4246	81.4094	96.0703	113.351	138.56	0.0393	0.9392	0.178594	0.909871	NO
D	2	CS76236	T1110	3.8478	7.8846	17.3185	23.9058	47.2007	79.4508	156.276	229.511	234.48	298.489	371.113	496.221	0.1172	1.0951	0.21736	0.914894	NO
D	2	CS76237	T1130	6.0898	12.8535	27.3002	27.8418	48.8633	71.7111	149.909		247.849	278.135	353.624	438.082	0.1212	1.42312	0.204508	0.921958	NO
D	2	CS76238	T510	5.2144	12.0159	31.74	43.2206	79.5201	154.216	300.094	484.124	503.986	563.052	734.127	874.583	0.2125	3.40758	0.198779	0.902913	NO
D	2	CS76239	T540																	NO
D	2	CS76240	T620																	NO
D	2	CS76241	T690	6.0772	17.1799	40.3363	65.3379	107.135	178.21	321.538	423.899	432.483	529.486	656.181	798.847	0.2056	4.70823	0.183147	0.907801	NO
D	2	CS76242	Ta-0	8.0924	18.7606	46.1868	70.4956	130.014	208.968	356.326	526.551	566.925	658.07	800.504	983.689	0.251	5.25955	0.186893	0.918182	NO
D	2	CS76243	Tad01	8.697	15.8448	31.6708	45.7208	70.672	106.972	183.154	275.868	273.865	336.476	416.141	505.932	0.1193	2.87649	0.184476	0.916903	NO
D	2	CS76244	Tamm-2	4.9688	10.3407	24.8441	33.4782	58.5427	98.5264	175.546	268.575	277.014	313.987	378.418	439.033	0.1199	3.36268	0.17518	0.904994	NO
D	2	CS76245	TDr-1																	NO
D	2	CS76246	TDr-17																	NO
D	2	CS76247	TDr-18	2.6513	6.4047	14.7805	23.3579	41.1676	78.7581	157.919	254.487	268.077	310.687	393.186	514.566	0.1293	1.2421	0.214669	0.945406	NO
D	2	CS76248	TDr-3	4.1061	10.9957	24.6867	38.447	63.3478	109.144	209.755	329.681	350.671	432.023	535.67	662.378	0.1736	1.95228	0.208285	0.923786	NO
D	2	CS76249	TDr-8	6.0079	11.8521	26.3808	41.3565	65.4512	110.051	189.042	321.991	327.313	386.007	470.71	578.821	0.1504	2.59629	0.193344	0.907032	NO
D	2	CS76250	Tomegap-2	4.0809	5.3278	13.1746	20.2028	37.4772	73.72	119.497	217.589	228.283	281.05	378.897	490.276	0.1209	0.621596	0.237739	0.931994	NO
D	2	CS76251	Tottarp-2	4.4965	9.1505	25.3731	40.5	72.4668	128.459	203.716	381.365	405.58	466.9	573.808	696.996	0.2336	2.58969	0.20049	0.924512	NO
D	2	CS76253	TOU-A1-116	5.7875	13.458	28.0244	43.7622	77.0892	125.663	236.438	354.349	377.102	447.327	548.788	666.654	0.1899	2.98798	0.193474	0.917944	NO
D	2	CS76255	TOU-A1-43	6.1969	5.8946	15.5677	23.3705	39.3979	62.4158	132.395	208.584	204.339	257.05	331.129	433.554	0.1022	0.907522	0.219485	0.910217	NO
D	2	CS76256	TOU-A1-62	6.5558	18.0175	35.3171	35.802	69.8029	113.974	209.283	332.294	365.709	464.368	587.568	715.845	0.1882	1.67402	0.216689	0.91978	YES	25
D	2	CS76258	TOU-A1-96	3.5015	8.294	19.9194	29.7563	51.1241	81.0316	155.753	233.642	236.866	285.918	369.009	458.284	0.1176	1.59336	0.201881	0.909574	YES	27
D	2	CS76259	TOU-C-3																	NO
D	2	CS76260	TOU-E-11	9.8495	12.3874	30.8017	46.8103	86.3908	147.182	290.566	446.42	463.82	530.965	642.421	798.023	0.2178	3.8498	0.190716	0.922401	NO
D	2	CS76261	TOU-H-12	4.1249	9.6354	18.9747	28.3771	47.5093	88.0597	172.662	263.87	273.418	326.028	411.405	546.766	0.1399	1.35253	0.213388	0.922428	NO
D	2	CS76262	TOU-H-13	5.6049	13.8611	34.4165	51.5587	96.0388	177.14	343.825	525.468	532.389	638.069	776.799	990.862	0.2794	3.68497	0.199537	0.91312	NO
D	2	CS76263	TOU-I-17	3.7219	10.1203	24.6804	41.2494	68.1466	122.35	258.58	361.692	357.56	441.023	543.693	659.166	0.1861	3.08447	0.191884	0.923345	NO
D	2	CS76264	TOU-I-2	5.8316	20.82	47.1314	76.4406	154.059	254.972	470.281	764.45	844.48	1055.06	1275.65	1515.85	0.438	4.75815	0.206885	0.912742	NO
D	2	CS76265	TOU-I-6	2.6072	6.4362	17.5893	30.1971	59.5881	112.495	229.964	358.87	373.67	482.858	580.692	713.83	0.1904	1.94734	0.21142	0.927342	NO
D	2	CS76266	TOU-J-3	3.0606	6.1213	12.2174	18.4394	30.0901	48.8003	94.9241	153.555	147.818	175.679	179.589	227.747	0.0651	2.15991	0.167291	0.914	NO
D	2	CS76267	TOU-K-3	3.4763	9.459	25.2535	41.092	69.4439	122.13	227.155	326.916	344.171	410.36	523.194	656.156	0.167	2.29448	0.201607	0.906522	NO
D	2	CS76268	Ts-1	3.8101	5.8253	16.9973	24.5167	45.0595	74.9921	163.978	210.498	233.289	284.3	340.827	436.067	0.1069	1.59909	0.199928	0.906486	NO
D	2	CS76269	UduI1-34	4.3265	13.7666	32.9114	47.3518	72.0763	122.142	215.215	333.976	363.852	427.609	522.306	644.014	0.1607	2.71993	0.19538	0.917623	YES	22
D	2	CS76270	UKID101	3.9612	6.9715	13.2502	17.8034	29.5988	49.3041	102.003	164.544	164.179	190.327	237.836	289.565	0.0683	1.29146	0.193666	0.924812	NO
D	2	CS76271	UKID22	4.6162	12.1859	31.633	47.1755	80.7985	143.706	265.073	435.405	454.871	572.908	720.631	901.134	0.2493	2.10124	0.216488	0.924759	YES	27
D	2	CS76272	UKID37	3.64	14.0122	34.0387	55.8977	94.1054	163.858	301.549	455.413	462.378	546.237	656.528	795.296	0.2242	4.5431	0.184944	0.91195	NO
D	2	CS76274	UKID80	5.9009	14.5097	31.8156	62.7244	100.85	167.013	258.385	379.123	399.484	483.368	580.534	722.621	0.1823	3.99418	0.185341	0.901679	NO
D	2	CS76275	UKNW06-059	5.9387	8.6844	23.1501	29.4603	53.7691	98.8538	186.353	273.714	304.15	373.273	489.842	586.624	0.154	1.47693	0.214123	0.916836	NO
D	2	CS76276	UKNW06-060	5.0696	15.4796	33.8875	42.3263	69.2424	116.015	218.654	296.599	322.445	402.55	514.812	620.763	0.1649	2.21328	0.201341	0.914251	NO
D	2	CS76277	UKNW06-386	6.9589	18.8866	43.5859	64.9726	106.688	160.722	288.387	475.244	505.851	600.661	755.451	924.788	0.2313	3.26461	0.201815	0.908745	YES	27
D	2	CS76278	UKNW06-436	4.0746	7.7335	15.8196	36.0728	58.8639	102.261	193.306	297.009	298.898	370.011	473.443	572.599	0.1417	1.9384	0.203393	0.905935	NO
D	2	CS76279	UKNW06-460	4.3076	7.003	35.8902	37.5716	75.9935	142.729	281.101	427.42	463.297	568.279	700.252	853.694	0.2138	2.61119	0.207279	0.926287	NO
D	2	CS76280	UKSE06-062	4.7169	14.22	35.6635	57.088	99.7733	167.643	286.769	425.594	476.472	581.75	693.746	853.889	0.2129	3.43303	0.197262	0.925158	NO
D	2	CS76281	UKSE06-192	4.1249	9.4842	22.6526	39.6939	72.1519	126.582	232.578	357.926	385.906	464.639	579.848	729.126	0.1746	2.14466	0.208057	0.919614	NO
D	2	CS76282	UKSE06-272	2.7017	5.0003	12.9479	16.5376	28.9187	50.91	94.414	127.653	108.155	127.716	151.71	178.752		2.56008	0.152316	0.887836	NO
D	2	CS76283	UKSE06-278	7.5257	19.1637	39.209	52.1003	95.1256	146.149	254.594	391.763	412.885	494.408	584.451	639.385	0.1892	5.21593	0.173951	0.910153	NO
D	2	CS76284	UKSE06-349	6.2409	11.9529	29.857	45.9979	77.6308	125.014	218.968	355.129	360.879	410.838	497.997	623.301	0.1718	3.37547	0.186299	0.914407	NO
D	2	CS76285	UKSE06-351	8.7096	20.5051	47.5723	70.2563	120.606	198.111	325.14	504.358	533.951	620.53	746.785	867.126	0.2573	6.00363	0.178666	0.912515	NO
D	2	CS76286	UKSE06-414																	NO
D	2	CS76287	UKSE06-429	4.8051	13.4643	28.8305	42.0555	62.6488	96.7063	161.66	231.343	243.491	286.422	362.095	439.851	0.1162	2.56108	0.183484	0.909887	NO
D	2	CS76288	UKSE06-466	3.8101	6.8203	29.8822	51.7098	90.1568	155.709	264.865	368.506	372.763	458.178	564.532	659.89	0.1673	4.22227	0.181026	0.900312	YES	24
D	2	CS76289	UKSE06-482	3.3818	5.5167	11.8269	21.8591	35.1408	70.4389	145.463	249.556	271.283	330.657	416.273	524.838	0.1499	0.958183	0.225442	0.934328	NO
D	2	CS76290	UKSE06-520	7.8909	20.7066	48.5169	71.6481	122.879	205.196	329.807	512.072	526.752	629.391	751.811	884.054	0.2517	5.99804	0.179139	0.917464	YES	24
D	2	CS76291	UKSE06-628	6.4047	15.2025	35.1533	46.7851	80.7356	128.327	211.279	328.83	348.775	397.997	486.976	563.197	0.1457	4.02274	0.177495	0.895735	YES	27
D	2	CS76292	UKSW06-202	4.8744	11.7199	27.4765	44.7635	82.1588	144.638	261.969	367.851	381.296	424.712	485.793	576.485	0.1561	5.77323	0.165604	0.910339	NO
D	2	CS76293	Ull2-3	1.3792	3.3126	7.9791	9.4212	18.2568	38.1006	76.9129	132.445	135.601	160.52	228.226	304.49	0.0668	0.283783	0.248291	0.909836	NO
D	2	CS76294	Ull2-5	3.0795	7.7524	9.988	10.2588	12.3685	20.7255		32.3635	27.1806	39.5932	43.4725	52.0688		1.4328	0.126763		NO
D	2	CS76295	Ull3-4	5.4349	11.3546	25.4739	39.6373	68.789	119.51	244.883	362.825	392.997	470.527	607.091	718.83	0.171	2.33714	0.205257	0.903044	NO
D	2	CS76296	Uod-7	7.2108	12.4504	30.4616	47.2133	81.9132	146.703	267.504	381.882	449.562	528.534	660.142	789.508	0.2175	2.82564	0.20177	0.914908	NO
D	2	CS76298	Var2-1	6.0016	14.2137	30.6694	49.4112	74.079	135.966	249.89	373.909	369.299	437.748	588.878	700.346	0.2104	2.84702	0.196703	0.918716	NO
D	2	CS76299	VOU-1	9.9754	20.5303	41.092	57.8122	102.796	186.095	360.986	543.523	577.36	725.317	874.438	1001.85	0.2748	4.48847	0.194615	0.923437	NO
D	2	CS76300	VOU-2	7.6201	24.693	47.1188	59.6385	98.646	162.195	304.144	457.541	493.967	595.894	792.613	971.774	0.2604	2.53627	0.212297	0.919379	YES	28
D	2	CS76302	Wil-1	4.232	4.6099	11.2098	15.4544	27.8229	49.4049	98.583	165.351	165.458	215.373	290.913	375.874	0.104	0.435763	0.240918	0.91115	NO
D	2	CS76303	Ws-0	5.7182	12.6771	28.3582	40.4559	81.2709	142.238	280.244	460.86	520.033	634.366	757.592	840.702	0.243	3.46626	0.198479	0.896104	NO
D	2	CS76304	Wt-5	7.8091	19.7305	45.4185	73.4492	117.507	197.934	350.652	511.323	566.805	679.369	855.035	1020.05	0.2906	4.11229	0.197337	0.910703	YES	24
D	2	CS76305	Yo-0	3.5708	7.0344	25.3228	39.3161	67.0067	132.722	242.459	365.986	396.687	477.725	582.971	720.077	0.1937	2.52563	0.202154	0.923077	NO
D	2	CS76306	Zdr-6																	NO
D	2	CS76307	ZdrI2-24	8.3381	16.5942	36.1547	55.8222	84.8668	142.131	257.554	412.872	421.525	498.545	621.62	766.257	0.2025	3.23284	0.195306	0.925329	YES	24
D	2	CS76308	ZdrI2-25	6.1528	15.8889	35.1219	50.4125	93.1041	161.125	270.703	435.846	437.017	504.937	582.253	670.181	0.1976	5.90724	0.170654	0.917826	NO
D	3	CS28814	Wc-2	11.1531	19.7053	46.9614	78.84	149.676	271.402	443.869						0.378	1.08992	0.273636	0.909796	NO
D	3	CS76113	Col-0	5.9009	9.2701	22.3755	36.8537	66.7045	115.612	193.765	315.895	326.494	401.474	507.425	611.348	0.1537	2.11397	0.202759	0.908613	NO
D	3	CS76151	KBS-Mac-8	4.2635	10.4352	24.9512	45.6767	76.9885	131.834	228.547	391.177	348.592	532.552	582.751	745.135	0.2134	2.30899	0.206374	0.913843	NO
D	3	CS76167	Lillo-1	3.111	5.5482	15.4859	22.0543	37.515	62.4347	107.784	160.457	170.061	220.165	279.104	339.826	0.076	0.984105	0.208775	0.921053	NO
D	3	CS76222	Rsch-4	14.0059	22.684	50.8911	88.998	149.348	265.092	433.755	736.803	717.936	972.908	1163.31	1377.99	0.3676	5.07158	0.201012	0.919683	YES	28
D	3	CS76223	Sanna-2	6.4614	15.0324	30.0964	47.7171	76.0186	130.462	225.165	321.689	275.823	350.047	429.668	496.769	0.1395	4.94736	0.165167	0.908027	NO
D	3	CS76224	Sap-0	3.9423	11.934	31.2551	50.1921	95.9002	174.658	278.437	421.739	420.253	575.635	721.387	888.645	0.242	2.40353	0.211051	0.925352	NO
D	3	CS76226	Se-0	5.3404		50.8344	78.2858	154.783	269.878	448.139	769.797	799.144	1017.82	1195.07	1483.82	0.3605	5.00016	0.203681	0.920552	NO
D	3	CS76227	Sha	8.9048	22.7155	52.7552	81.9132	116.424	208.13	317.438	535.538	521.122	682.53	834.435	1057.27	0.3509	3.49507	0.203521	0.930471	YES	27
D	3	CS76228	SLSP-30	9.5661	21.3049	44.5305	76.4973	118.043	196.536	296.247	471.409	478.55	612.967	751.351	903.017	0.2392	4.11355	0.192736	0.917749	YES	27
D	3	CS76229	Sparta-1	4.7799	13.9618	31.7148	53.1079	94.7226	166.358	277.612	480.339	483.198	608.489	742.056	855.104	0.2221	3.6834	0.195874	0.918556	NO
D	3	CS76230	Sq-8	6.7699	15.2654	34.618	58.6624	101.385	168.052	272.574	453.574	439.776	555.847	695.447	816.273	0.1997	3.71576	0.193222	0.91716	YES	22
D	3	CS76231	St-0	4.2509	10.5989	27.6088	45.5885	83.8403	142.61	240.702	390.503	378.355	481.693	626.929	769.765	0.1771	2.26528	0.208001	0.916958	NO
D	3	CS76232	Ste-3	3.7597	7.9602	14.7427	19.17	33.3963	56.962	98.7027	160.633	152.95	188.822	241.306	314.844	0.0669	0.959184	0.205874	0.942122	NO
D	3	CS76233	T1040	6.4299	18.282	48.2902	82.2407	154.695	278.695	461.572	801.713	798.665	996.121	1217.41	1425.05	0.3248	5.97589	0.196595	0.914665	NO
D	3	CS76234	T1060	5.8001	16.928	40.8905	63.2785	114.333	179.073	295.126	458.348	486.693	599.893	727.722	852.169	0.2454	4.32583	0.189524	0.913988	NO
D	3	CS76235	T1080	6.6818	18.0301	45.6515	77.6497	123.585	216.531	342.383	516.953	496.297	609.415	739.247	882.335	0.2314	6.25985	0.177022	0.912615	NO
D	3	CS76236	T1110																	NO
D	3	CS76237	T1130	3.8101	7.7461	17.8979	27.7599	46.3127	76.1824	125.392	206.039	174.551	235.72	278.941	364.223	0.0963	1.73687	0.189888	0.898529	NO
D	3	CS76238	T510	8.8041	8.8356	37.6157	62.4662	116.708	211.355	359.311	597.727	581.592	752.95	894.918	1091.66	0.2975	4.31284	0.198119	0.904282	NO
D	3	CS76239	T540	5.8505	4.3391	13.9807	14.5034	29.8507	46.9929	81.5731	136.463	114.976	161.673	202.33	245.557	0.0601	0.950481	0.198291	0.889855	NO
D	3	CS76240	T620	3.6274	10.4415	20.4988	31.6393	49.9906	86.1137	143.718	236.18	230.424	277.114	367.145	469.513	0.1226	1.36408	0.207734	0.906667	NO
D	3	CS76241	T690	5.0255	8.2688	18.6473	28.6794	41.5517	69.4817	121.198	212.501	221.028	283.513	360.312	459.783	0.1036	0.846101	0.224621	0.902609	NO
D	3	CS76242	Ta-0	11.6317	19.2267	46.3442	81.3212	142.119	232.269	375.175	629.202	670.105	852.711	1060.75	1324.86	0.348	3.31225	0.213937	0.914428	NO
D	3	CS76243	Tad01	7.2297	15.2528	35.8083	53.6243	83.0405	130.273	210.252	328.736	318.849	392.688	490.976	576.976	0.1461	3.62766	0.181381	0.913151	NO
D	3	CS76244	Tamm-2	2.5694	11.7766	29.2147	44.4172	77.9394	161.508	209.661	335.046	347.446	444.216	543.737	673.393	0.1493	2.59939	0.198252	0.903991	NO
D	3	CS76245	TDr-1	5.2774	14.516	34.3032	56.0615	100.126	169.324	282.789	454.644	466.912	594.105	752.799	916.859	0.231	2.74133	0.207728	0.918672	NO
D	3	CS76246	TDr-17	8.6277	16.758	37.5653	57.2517	90.6795	159.002	247.295	420.776	372.971	495.944	593.255	751.552	0.1884	3.41578	0.192118	0.90556	NO
D	3	CS76247	TDr-18	4.2887	6.7637	26.2548	43.6614	72.0385	111.909	168.99	309.749	274.558	370.754	460.268	583.431	0.1276	1.87316	0.204467	0.914013	NO
D	3	CS76248	TDr-3	5.4223	11.9214	25.4361	38.0754	56.2882	98.5201	166.327	267.895	276.9	371.025	470.817	593.01	0.1549	1.1713	0.222107	0.917498	NO
D	3	CS76249	TDr-8	5.3467	12.1355	30.4931	50.7778	80.1562	128.434	200.976	327.092	308.754	427.294	534.246	653.354	0.1646	2.10199	0.204809	0.931798	NO
D	3	CS76250	Tomegap-2	6.1591	11.7703	22.8667	37.5716	68.0081	117.677	196.99	334.026	330.688	449.732	586.851	757.636	0.1781	1.04741	0.234568	0.885405	NO
D	3	CS76251	Tottarp-2	3.6715	8.7159	20.6121	37.1623	66.377	118.144	196.593	336.791	339.007	420.669	499.742	637.383	0.1876	2.205	0.202252	0.920218	YES	27
D	3	CS76253	TOU-A1-116	11.172	27.4199	59.67	95.9758	162.636	257.365	416.733	669.834	701.373	861.666	1021.81	1275.43	0.4286	5.69774	0.193205	0.928943	YES	28
D	3	CS76255	TOU-A1-43	9.5409	17.0855	42.912	69.9288	205.416	214.888	359.739	557.642	574.583	729.435	891.612	1142.82	0.2985	4.23769	0.19909	0.915196	NO
D	3	CS76256	TOU-A1-62	6.8518	20.864	48.8885	79.7846	135.437	236.659	387.317	602.399	653.297	800.976	977.536	1160.91	0.2961	4.95482	0.195569	0.922222	YES	26
D	3	CS76258	TOU-A1-96	6.2346	20.5806	49.7764	74.375	119.768	194.792	322.539	496.549	490.031	623.125	761.54	882.719	0.2765	5.15812	0.184445	0.922695	YES	24
D	3	CS76259	TOU-C-3	6.5243		40.2418	67.5231	115.209	193.4	316.739	492.115	500.535	640.979	793.091	973.342	0.2762	3.6185	0.199747	0.919954	NO
D	3	CS76260	TOU-E-11	6.3606	15.1332	37.2316	48.561	83.9285	154.575	249.247	426.286	390.295	525.109	679.419	816.248	0.1843	2.43222	0.207865	0.912773	NO
D	3	CS76261	TOU-H-12	3.2685	12.3119	34.1646	55.6899	87.0458	141.13	228.32	391.133	377.511	504.654	611.153	760.029	0.1894	2.47348	0.204496	0.913276	NO
D	3	CS76262	TOU-H-13	4.4902	14.6672	39.801	64.4247	118.968	218.496	345.374	611.178	563.99	783.601	957.718	1152.09	0.3505	3.53966	0.207127	0.927499	YES	28
D	3	CS76263	TOU-I-17	2.9473	5.7938	20.039	31.7211	57.6674	98.4886	170.628	286.328	266.906	396.921	492.172	629.901	0.147	0.977436	0.230685		YES	28
D	3	CS76264	TOU-I-2	9.5661	25.5432	52.6482	88.3809	159.84	255.495	424.775	693.324	637.194	914.699	1091.92	1331.89	0.3588	4.59997	0.202621		NO
D	3	CS76265	TOU-I-6	4.8492	11.7199	31.2425	55.8285	94.055	160.105	256.339	418.471	450.406	591.253	733.818	890.339	0.2401	2.25807	0.21385	0.90315	NO
D	3	CS76266	TOU-J-3	5.2522	12.9227	28.4842	49.7575	83.0783	142.944	243.422	416.726	442.975	560.086	679.482	866.207	0.2148	2.08626	0.215206	0.935209	NO
D	3	CS76267	TOU-K-3	7.0848	19.3967	54.0147	87.0395	150.916	267.013	449.865	816.242	866.484	1011.59	1221.99	1492.35	0.3895	5.60132	0.200135	0.872679	NO
D	3	CS76268	Ts-1	8.823	20.568	44.1023	63.0896	110.58	170.477	288.161	431.973	460.797	582.637	678.601	878.198	0.2316	3.43735	0.19738	0.90893	NO
D	3	CS76269	UduI1-34	4.9184	15.9519	40.3048	63.014	114.604	188.935	298.117	413.571	418.635	498.375	575.842	649.965	0.1836	7.70495	0.159941	0.907021	YES	24
D	3	CS76270	UKID101	2.9788	5.945	14.6924	20.6625	38.1825	57.428	103.722	177.07	192.531	235.978	314.132	391.146	0.0739	0.681258	0.226819	0.918644	NO
D	3	CS76271	UKID22	6.9337	16.3423	40.3678	67.1516	124.605	209.377	351.515	581.68	618.181	775.011	951.08	1186.17	0.3324	3.33082	0.209903	0.923529	YES	26
D	3	CS76272	UKID37	3.1236	7.1604	19.0881	32.4391	54.1281	95.3586	163.335	260.583	253.272	328.572	379.079	470.319	0.1203	2.22232	0.191474	0.91047	NO
D	3	CS76274	UKID80	5.4223	10.3218	24.8441	40.7771	67.5861	122.029	212.986	347.805	346.174	444.99	519.592	640.343	0.1495	2.63674	0.196554	0.91694	NO
D	3	CS76275	UKNW06-059	4.169	10.3155	6.518	14.176	24.9764	46.149	82.2218	147.95	130.833	178.72	225.524	294.105	0.0713	0.578766	0.221835	0.904762	YES	28
D	3	CS76276	UKNW06-060	4.4272	11.9151	29.8067	49.1089	82.7571	145.267	228.642	357.334	376.006	486.277	568.871	677.341	0.1667	3.16929	0.192361	0.906644	YES	24
D	3	CS76277	UKNW06-386	2.7143	7.3304	21.5379	39.8262	62.5921	108.898	188.538	299.805	270.855	358.902	469.286	596.914	0.1504	1.59745	0.210728	0.901768	YES	27
D	3	CS76278	UKNW06-436																	NO
D	3	CS76279	UKNW06-460	3.0606	10.5107	24.5418	37.5087	57.088	100.208	165.357	270.244	275.332	329.347	401.883		0.1222	2.26387	0.192592	0.933784	NO
D	3	CS76280	UKSE06-062																	NO
D	3	CS76281	UKSE06-192	3.5456	8.8797	21.815	34.8133	60.4194	101.625	178.38	279.048	283.261	389.773	457.453	561.509	0.1417	1.78324	0.205794	0.912654	NO
D	3	CS76282	UKSE06-272	2.9032	7.1793	15.8637	29.2588	46.0545	84.363	152.012	250.633	249.399	311.134	355.942	455.702	0.1069	1.89994	0.195706	0.902597	NO
D	3	CS76283	UKSE06-278	5.7371	11.4554	26.9664	40.4622	66.547	112.255	180.591	263.455	276.554	345.192	393.526	467.089	0.1278	3.3796	0.176819	0.929234	NO
D	3	CS76284	UKSE06-349	2.2483	7.5446	17.9734	29.2336	50.4377	90.8433	155.262	271.421	279.369	366.881	452.321	554.758	0.1412	1.28844	0.217035	0.915775	NO
D	3	CS76285	UKSE06-351	10.9453	24.9008	60.3124	100.863	167.567	278.972	428.383	685.837	655.394	787.852	918.66	1079.04	0.3054	9.80881	0.168784	0.91293	NO
D	3	CS76286	UKSE06-414																	NO
D	3	CS76287	UKSE06-429	5.4034	11.8584	24.9008	37.7543	58.379	116.834	194.962	303.703	263.896	359.273	421.639	498.413	0.1304	3.25207	0.180386	0.911376	NO
D	3	CS76288	UKSE06-466	3.174	12.4819	30.3546	54.8208	97.2164	166.597	270.577	438.749	434.461	572.183	689.527	802.267	0.1994	3.60027	0.194099	0.897458	YES	28
D	3	CS76289	UKSE06-482	5.5104	13.5084	26.3367	51.9932	91.2022	155.532	261.824	421.777	416.399	535.544	670.584	827.426	0.2355	2.64793	0.205111	0.92228	NO
D	3	CS76290	UKSE06-520	7.5005	12.7905	29.6744	45.8404	72.3471	123.037	198.659	311.43	313.867	403.168	487.153	604.578	0.1521	2.46567	0.196344	0.908046	YES	28
D	3	CS76291	UKSE06-628	3.0795	4.9184	12.5134	21.1537	31.2866	50.8911	88.7398	154.405	146.407	189.281	220.946	274.092	0.0651	1.20209	0.194129	0.92	NO
D	3	CS76292	UKSW06-202	5.7308	12.9542	28.799	51.6153	87.0458	143.857	248.926	366.207	379.539	493.734	544.99	684.451	0.1712	3.64602	0.187141	0.907963	NO
D	3	CS76293	Ull2-3	3.766	5.12	15.2591	27.4954	45.9475	84.6527	152.573	275.49	284.174	379.048	484.117	618.471	0.1389	0.787133	0.23803	0.926407	NO
D	3	CS76294	Ull2-5	5.0066	10.7878	27.9048	51.3194	81.3338	134.322	236.306	373.027	382.682	471.125	581.239	764.96	0.2022	2.18021	0.208402	0.922161	NO
D	3	CS76295	Ull3-4	7.9917	18.8614	40.204	71.1191	119.913	209.617	361.988	586.662	569.797	724.277	830.481	983.211	0.2217	5.96117	0.183431	0.908228	NO
D	3	CS76296	Uod-7	6.6944	13.5336	31.3433	55.2995	85.4273	150.501	247.585	432.836	410.8	535.493	675.263	806.846	0.2042	2.72987	0.203617	0.914966	NO
D	3	CS76298	Var2-1	4.7106	8.4073	20.3098	36.627	63.5116	101.341	174.117	306.235	259.154	350.104	419.157	489.162	0.1382	2.80856	0.185219	0.926154	NO
D	3	CS76299	VOU-1																	NO
D	3	CS76300	VOU-2	7.6264	19.5856	41.6777	64.7459	106.178	179.992	299.773	514.831	483.097	640.827	812.948	932.798	0.2429	3.64673	0.198982	0.919622	NO
D	3	CS76302	Wil-1	6.9085	10.2714	23.9625	44.0015		149.688	245.406	415.184	458.064	568.613	730.72	917.646		1.76983	0.223152	0.922367	NO
D	3	CS76303	Ws-0	6.6755	17.1736	30.279	61.6349	109.106	172.605	283.381	465.905	482.455	639.53	746.376	881.964	0.2386	3.64956	0.196979	0.895993	NO
D	3	CS76304	Wt-5	2.8528	9.2575	23.5216	36.5703	59.8526	102.299	179.684	300.094	307.482	396.606	477.398	622.709	0.1458	1.49867	0.214844	0.920821	NO
D	3	CS76305	Yo-0	3.8919	7.6012	17.5074	29.6114	52.5096	91.4289	164.192	288.664	269.62	367.133	435.909	575.427	0.1409	1.30127	0.21698	0.921376	NO
D	3	CS76306	Zdr-6	5.3467	11.2728	25.0834	44.096	65.6465	112.986	185.56	301.555	302.708	384.124	480.194	582.385	0.1564	2.13694	0.200428	0.919634	NO
D	3	CS76307	ZdrI2-24	4.0116	7.3052	18.282	26.513	46.445	84.2811	150.992	253.291	252.648	337.534	425.675	575.168	0.1338	0.766157	0.235473	0.917981	NO
D	3	CS76308	ZdrI2-25	6.6944	16.5816	36.9986	62.844	109.591	194.786	307.06	498.929	483.727	612.029	739.096	903.709	0.2475	4.27808	0.191324	0.912404	NO
