# Supplementary material for: Genome-wide association mapping of growth dynamics detects time-specific and general quantitative trait loci
Source: J Exp Bot. 2015 Apr 28;66(18):5567–80. doi: 10.1093/jxb/erv176 (PMC4585414; doi:10.1093/jxb/erv176)
Supplement: Supplementary Data [file supp_erv176_jexbot139626_file003.xlsx]

## Sheet: Sheet1
sort	chromosome	start	end	strand	ID	non-synonymous change caused by SNP in LD (r2>0.4)	Unknown	Short_description	Curator_summary	Computational_description	FUNCTIONS IN	INVOLVED IN	LOCATED IN	EXPRESSED IN	EXPRESSED DURING	CONTAINS InterPro DOMAIN/s	BEST Arabidopsis thaliana protein match is:
marker	1	17478133
gene	1	17478655	17483502	+	AT1G47570		0	RING/U-box superfamily protein	0	RING/U-box superfamily protein; FUNCTIONS IN: zinc ion binding; EXPRESSED IN: 21 plant structures; EXPRESSED DURING: 10 growth stages; CONTAINS InterPro DOMAIN/s: Zinc finger, RING-type (InterPro:IPR001841), Zinc finger, C3HC4 RING-type (InterPro:IPR018957); Has 1137 Blast hits to 1126 proteins in 149 species: Archae - 0; Bacteria - 0; Metazoa - 797; Fungi - 83; Plants - 92; Viruses - 39; Other E…	zinc ion binding			21 plant structures	10 growth stages	Zinc finger, RING-type (InterPro:IPR001841), Zinc finger, C3HC4 RING-type (InterPro:IPR018957)
gene	1	17484753	17486463	+	AT1G47580		1	Pentatricopeptide repeat (PPR) superfamily protein	0	Pentatricopeptide repeat (PPR) superfamily protein; BEST Arabidopsis thaliana protein match is: Tetratricopeptide repeat (TPR)-like superfamily protein (TAIR:AT2G15690.1); Has 7703 Blast hits to 7698 proteins in 1705 species: Archae - 17; Bacteria - 3148; Metazoa - 102; Fungi - 130; Plants - 2368; Viruses - 0; Other Eukaryotes - 1938 (source: NCBI BLink).							Tetratricopeptide repeat (TPR)-like superfamily protein (TAIR:AT2G15690.1); Has 7703 Blast hits to 7698 proteins in 1705 species: Archae - 17; Bacteria - 3148; Metazoa - 102; Fungi - 130; Plants - 2368; Viruses - 0; Other Eukaryotes - 1938 (source: NCBI BLink).
gene	1	23696962	23698708	+	AT1G63850	Q363L, T455A	1	BTB/POZ domain-containing protein	0	BTB/POZ domain-containing protein; CONTAINS InterPro DOMAIN/s: BTB/POZ-like (InterPro:IPR000210); BEST Arabidopsis thaliana protein match is: BTB/POZ domain-containing protein (TAIR:AT5G60050.1); Has 277 Blast hits to 277 proteins in 16 species: Archae - 0; Bacteria - 0; Metazoa - 0; Fungi - 0; Plants - 277; Viruses - 0; Other Eukaryotes - 0 (source: NCBI BLink).						BTB/POZ-like (InterPro:IPR000210)	BTB/POZ domain-containing protein (TAIR:AT5G60050.1); Has 277 Blast hits to 277 proteins in 16 species: Archae - 0; Bacteria - 0; Metazoa - 0; Fungi - 0; Plants - 277; Viruses - 0; Other Eukaryotes - 0 (source: NCBI BLink).
gene	1	23699369	23700967	-	AT1G63855		1	Putative methyltransferase family protein	0	Putative methyltransferase family protein; CONTAINS InterPro DOMAIN/s: Methyltransferase-16, putative (InterPro:IPR019410); BEST Arabidopsis thaliana protein match is: S-adenosyl-L-methionine-dependent methyltransferases superfamily protein (TAIR:AT5G27400.1); Has 1172 Blast hits to 1170 proteins in 214 species: Archae - 0; Bacteria - 79; Metazoa - 547; Fungi - 198; Plants - 193; Viruses - 0; Oth…						Methyltransferase-16, putative (InterPro:IPR019410)	S-adenosyl-L-methionine-dependent methyltransferases superfamily protein (TAIR:AT5G27400.1); Has 1172 Blast hits to 1170 proteins in 214 species: Archae - 0; Bacteria - 79; Metazoa - 547; Fungi - 198; Plants - 193; Viruses - 0; Other Eukaryotes - 155 (source: NCBI BLink).
gene	1	23701484	23706005	-	AT1G63860	R845Q, V732I, S251T	0	Disease resistance protein (TIR-NBS-LRR class) family	0	Disease resistance protein (TIR-NBS-LRR class) family; FUNCTIONS IN: transmembrane receptor activity, ATP binding; INVOLVED IN: signal transduction, defense response, apoptosis, innate immune response; LOCATED IN: intrinsic to membrane; CONTAINS InterPro DOMAIN/s: NB-ARC (InterPro:IPR002182), Leucine-rich repeat (InterPro:IPR001611), Disease resistance protein (InterPro:IPR000767), Toll-Interleuk…	transmembrane receptor activity, ATP binding	signal transduction, defense response, apoptosis, innate immune response	intrinsic to membrane			NB-ARC (InterPro:IPR002182), Leucine-rich repeat (InterPro:IPR001611), Disease resistance protein (InterPro:IPR000767), Toll-Interleukin receptor (InterPro:IPR000157)	Disease resistance protein (TIR-NBS-LRR class) family (TAIR:AT1G63870.1); Has 21728 Blast hits to 14713 proteins in 764 species: Archae - 21; Bacteria - 1218; Metazoa - 3321; Fungi - 679; Plants - 12992; Viruses - 308; Other Eukaryotes - 3189 (source: NCBI BLink).
marker	1	23703264
gene	1	23707131	23711901	-	AT1G63870		0	Disease resistance protein (TIR-NBS-LRR class) family	0	Disease resistance protein (TIR-NBS-LRR class) family; FUNCTIONS IN: transmembrane receptor activity, nucleoside-triphosphatase activity, nucleotide binding, ATP binding; INVOLVED IN: signal transduction, defense response, apoptosis, innate immune response; LOCATED IN: intrinsic to membrane, chloroplast; CONTAINS InterPro DOMAIN/s: ATPase, AAA+ type, core (InterPro:IPR003593), NB-ARC (InterPro:IP…	transmembrane receptor activity, nucleoside-triphosphatase activity, nucleotide binding, ATP binding	signal transduction, defense response, apoptosis, innate immune response	intrinsic to membrane, chloroplast			ATPase, AAA+ type, core (InterPro:IPR003593), NB-ARC (InterPro:IPR002182), Leucine-rich repeat (InterPro:IPR001611), Toll-Interleukin receptor (InterPro:IPR000157), Disease resistance protein (InterPro:IPR000767)	Disease resistance protein (TIR-NBS-LRR class) family (TAIR:AT1G63880.1); Has 19720 Blast hits to 15752 proteins in 683 species: Archae - 12; Bacteria - 1411; Metazoa - 1255; Fungi - 60; Plants - 16579; Viruses - 2; Other Eukaryotes - 401 (source: NCBI BLink).
gene	1	24347750	24348609	+	AT1G65484		1	0	0	unknown protein; FUNCTIONS IN: molecular_function unknown; INVOLVED IN: biological_process unknown; LOCATED IN: endomembrane system; Has 30201 Blast hits to 17322 proteins in 780 species: Archae - 12; Bacteria - 1396; Metazoa - 17338; Fungi - 3422; Plants - 5037; Viruses - 0; Other Eukaryotes - 2996 (source: NCBI BLink).	molecular_function unknown	biological_process unknown	endomembrane system
gene	1	24349523	24350306	+	AT1G65486		1	0	0	unknown protein; FUNCTIONS IN: molecular_function unknown; INVOLVED IN: biological_process unknown; LOCATED IN: endomembrane system; BEST Arabidopsis thaliana protein match is: unknown protein (TAIR:AT1G65490.1); Has 30201 Blast hits to 17322 proteins in 780 species: Archae - 12; Bacteria - 1396; Metazoa - 17338; Fungi - 3422; Plants - 5037; Viruses - 0; Other Eukaryotes - 2996 (source: NCBI BLin…	molecular_function unknown	biological_process unknown	endomembrane system				unknown protein (TAIR:AT1G65490.1); Has 30201 Blast hits to 17322 proteins in 780 species: Archae - 12; Bacteria - 1396; Metazoa - 17338; Fungi - 3422; Plants - 5037; Viruses - 0; Other Eukaryotes - 2996 (source: NCBI BLink).
gene	1	24354771	24355351	+	AT1G65490	I8F, R69Q, P70S	1	0	0	unknown protein; FUNCTIONS IN: molecular_function unknown; INVOLVED IN: biological_process unknown; LOCATED IN: endomembrane system; EXPRESSED IN: 22 plant structures; EXPRESSED DURING: 13 growth stages; BEST Arabidopsis thaliana protein match is: unknown protein (TAIR:AT1G65486.1); Has 23 Blast hits to 23 proteins in 2 species: Archae - 0; Bacteria - 0; Metazoa - 0; Fungi - 0; Plants - 23; Virus…	molecular_function unknown	biological_process unknown	endomembrane system	22 plant structures	13 growth stages		unknown protein (TAIR:AT1G65486.1); Has 23 Blast hits to 23 proteins in 2 species: Archae - 0; Bacteria - 0; Metazoa - 0; Fungi - 0; Plants - 23; Viruses - 0; Other Eukaryotes - 0 (source: NCBI BLink).
marker	1	24354813
gene	1	24357867	24358616	+	AT1G65500		1	0	0	unknown protein; FUNCTIONS IN: molecular_function unknown; INVOLVED IN: biological_process unknown; LOCATED IN: endomembrane system; EXPRESSED IN: 14 plant structures; EXPRESSED DURING: 9 growth stages; BEST Arabidopsis thaliana protein match is: unknown protein (TAIR:AT1G65486.1); Has 23 Blast hits to 23 proteins in 2 species: Archae - 0; Bacteria - 0; Metazoa - 0; Fungi - 0; Plants - 23; Viruse…	molecular_function unknown	biological_process unknown	endomembrane system	14 plant structures	9 growth stages		unknown protein (TAIR:AT1G65486.1); Has 23 Blast hits to 23 proteins in 2 species: Archae - 0; Bacteria - 0; Metazoa - 0; Fungi - 0; Plants - 23; Viruses - 0; Other Eukaryotes - 0 (source: NCBI BLink).
marker	1	24358482
gene	1	24359453	24360081	+	AT1G65510		1	0	0	unknown protein; FUNCTIONS IN: molecular_function unknown; INVOLVED IN: N-terminal protein myristoylation; LOCATED IN: endomembrane system; EXPRESSED IN: 9 plant structures; EXPRESSED DURING: LP.06 six leaves visible, LP.04 four leaves visible, 4 anthesis, petal differentiation and expansion stage, LP.08 eight leaves visible; BEST Arabidopsis thaliana protein match is: unknown protein (TAIR:AT1G6…	molecular_function unknown	N-terminal protein myristoylation	endomembrane system	9 plant structures	LP.06 six leaves visible, LP.04 four leaves visible, 4 anthesis, petal differentiation and expansion stage, LP.08 eight leaves visible		unknown protein (TAIR:AT1G65486.1); Has 22 Blast hits to 22 proteins in 2 species: Archae - 0; Bacteria - 0; Metazoa - 0; Fungi - 0; Plants - 22; Viruses - 0; Other Eukaryotes - 0 (source: NCBI BLink).
gene	1	24361032	24361993	-	AT1G65520		0	delta(3), delta(2)-enoyl CoA isomerase 1	encodes a peroxisomal delta3, delta2-enoyl CoA isomerase, involved in unsaturated fatty acid degradation	delta(3), delta(2)-enoyl CoA isomerase 1 (ECI1); FUNCTIONS IN: carnitine racemase activity, catalytic activity, dodecenoyl-CoA delta-isomerase activity; INVOLVED IN: fatty acid catabolic process, metabolic process; LOCATED IN: peroxisome; EXPRESSED IN: 21 plant structures; EXPRESSED DURING: 10 growth stages; CONTAINS InterPro DOMAIN/s: Crotonase, core (InterPro:IPR001753); BEST Arabidopsis thalia…	carnitine racemase activity, catalytic activity, dodecenoyl-CoA delta-isomerase activity	fatty acid catabolic process, metabolic process	peroxisome	21 plant structures	10 growth stages	Crotonase, core (InterPro:IPR001753)	3-hydroxyacyl-CoA dehydratase 1 (TAIR:AT4G14440.1); Has 6860 Blast hits to 6860 proteins in 1261 species: Archae - 142; Bacteria - 4521; Metazoa - 587; Fungi - 178; Plants - 198; Viruses - 0; Other Eukaryotes - 1234 (source: NCBI BLink).
gene	1	24362382	24366011	-	AT1G65540	V52A	1	LETM1-like protein	0	LETM1-like protein; FUNCTIONS IN: calcium ion binding; INVOLVED IN: biological_process unknown; EXPRESSED IN: 23 plant structures; EXPRESSED DURING: 14 growth stages; CONTAINS InterPro DOMAIN/s: EF-HAND 2 (InterPro:IPR018249), EF-hand-like domain (InterPro:IPR011992), LETM1-like (InterPro:IPR011685); BEST Arabidopsis thaliana protein match is: LETM1-like protein (TAIR:AT3G59820.1); Has 7253 Blast…	calcium ion binding	biological_process unknown		23 plant structures	14 growth stages	EF-HAND 2 (InterPro:IPR018249), EF-hand-like domain (InterPro:IPR011992), LETM1-like (InterPro:IPR011685)	LETM1-like protein (TAIR:AT3G59820.1); Has 7253 Blast hits to 6279 proteins in 764 species: Archae - 76; Bacteria - 1084; Metazoa - 3311; Fungi - 589; Plants - 471; Viruses - 24; Other Eukaryotes - 1698 (source: NCBI BLink).
gene	1	24366310	24366405	+	AT1G65541		1	0	0	unknown protein; Has 30201 Blast hits to 17322 proteins in 780 species: Archae - 12; Bacteria - 1396; Metazoa - 17338; Fungi - 3422; Plants - 5037; Viruses - 0; Other Eukaryotes - 2996 (source: NCBI BLink).
gene	1	24593915	24595544	-	AT1G66060		1	Family of unknown function (DUF577)	0	Family of unknown function (DUF577); CONTAINS InterPro DOMAIN/s: Protein of unknown function DUF577 (InterPro:IPR007598); BEST Arabidopsis thaliana protein match is: Family of unknown function (DUF577) (TAIR:AT1G66000.1); Has 82 Blast hits to 52 proteins in 2 species: Archae - 0; Bacteria - 0; Metazoa - 0; Fungi - 0; Plants - 82; Viruses - 0; Other Eukaryotes - 0 (source: NCBI BLink).						Protein of unknown function DUF577 (InterPro:IPR007598)	Family of unknown function (DUF577) (TAIR:AT1G66000.1); Has 82 Blast hits to 52 proteins in 2 species: Archae - 0; Bacteria - 0; Metazoa - 0; Fungi - 0; Plants - 82; Viruses - 0; Other Eukaryotes - 0 (source: NCBI BLink).
gene	1	24595886	24598518	-	AT1G66070		0	Translation initiation factor eIF3 subunit	0	Translation initiation factor eIF3 subunit; FUNCTIONS IN: molecular_function unknown; INVOLVED IN: biological_process unknown; LOCATED IN: membrane; EXPRESSED IN: 23 plant structures; EXPRESSED DURING: 13 growth stages; CONTAINS InterPro DOMAIN/s: Translation initiation factor eIF3 subunit (InterPro:IPR013906); BEST Arabidopsis thaliana protein match is: Translation initiation factor eIF3 subunit…	molecular_function unknown	biological_process unknown	membrane	23 plant structures	13 growth stages	Translation initiation factor eIF3 subunit (InterPro:IPR013906)	Translation initiation factor eIF3 subunit (TAIR:AT5G37475.1); Has 512 Blast hits to 510 proteins in 194 species: Archae - 2; Bacteria - 36; Metazoa - 190; Fungi - 147; Plants - 83; Viruses - 1; Other Eukaryotes - 53 (source: NCBI BLink).
marker	1	24599704
gene	1	24600217	24601157	-	AT1G66080		1	0	0	unknown protein; CONTAINS InterPro DOMAIN/s: Protein of unknown function DUF775 (InterPro:IPR008493); Has 285 Blast hits to 283 proteins in 133 species: Archae - 0; Bacteria - 0; Metazoa - 120; Fungi - 88; Plants - 50; Viruses - 0; Other Eukaryotes - 27 (source: NCBI BLink).						Protein of unknown function DUF775 (InterPro:IPR008493)
gene	1	24602146	24604763	+	AT1G66090		0	Disease resistance protein (TIR-NBS class)	0	Disease resistance protein (TIR-NBS class); FUNCTIONS IN: transmembrane receptor activity, nucleoside-triphosphatase activity, nucleotide binding, ATP binding; INVOLVED IN: signal transduction, defense response, apoptosis, innate immune response; LOCATED IN: intrinsic to membrane, chloroplast; EXPRESSED IN: 22 plant structures; EXPRESSED DURING: 10 growth stages; CONTAINS InterPro DOMAIN/s: ATPas…	transmembrane receptor activity, nucleoside-triphosphatase activity, nucleotide binding, ATP binding	signal transduction, defense response, apoptosis, innate immune response	intrinsic to membrane, chloroplast	22 plant structures	10 growth stages	ATPase, AAA+ type, core (InterPro:IPR003593), NB-ARC (InterPro:IPR002182), Disease resistance protein (InterPro:IPR000767), Toll-Interleukin receptor (InterPro:IPR000157)	Disease resistance protein (TIR-NBS-LRR class) family (TAIR:AT1G56540.1); Has 7229 Blast hits to 7084 proteins in 242 species: Archae - 0; Bacteria - 86; Metazoa - 1; Fungi - 7; Plants - 7129; Viruses - 0; Other Eukaryotes - 6 (source: NCBI BLink).
gene	1	24605671	24606537	-	AT1G66100		0	Plant thionin	Predicted to encode a PR (pathogenesis-related) protein. Belongs to the plant thionin (PR-13) family with the following members: At1g66100, At5g36910, At1g72260, At2g15010, At1g12663, At1g12660.	Plant thionin; FUNCTIONS IN: toxin receptor binding; INVOLVED IN: defense response; LOCATED IN: endomembrane system; EXPRESSED IN: 10 plant structures; EXPRESSED DURING: 7 growth stages; CONTAINS InterPro DOMAIN/s: Thionin (InterPro:IPR001010); BEST Arabidopsis thaliana protein match is: thionin 2.2 (TAIR:AT5G36910.1); Has 206 Blast hits to 206 proteins in 26 species: Archae - 0; Bacteria - 0; Me…	toxin receptor binding	defense response	endomembrane system	10 plant structures	7 growth stages	Thionin (InterPro:IPR001010)	thionin 2.2 (TAIR:AT5G36910.1); Has 206 Blast hits to 206 proteins in 26 species: Archae - 0; Bacteria - 0; Metazoa - 0; Fungi - 0; Plants - 206; Viruses - 0; Other Eukaryotes - 0 (source: NCBI BLink).
gene	2	14581886	14584699	-	AT2G34640		0	plastid transcriptionally active 12	Present in transcriptionally active plastid chromosomes. Involved in plastid gene expression.	plastid transcriptionally active 12 (PTAC12); FUNCTIONS IN: molecular_function unknown; INVOLVED IN: positive regulation of transcription, DNA-dependent, transcription from plastid promoter; LOCATED IN: plastid chromosome, chloroplast, nucleoid; EXPRESSED IN: 21 plant structures; EXPRESSED DURING: 13 growth stages; Has 330 Blast hits to 283 proteins in 92 species: Archae - 0; Bacteria - 6; Metazo…	molecular_function unknown	positive regulation of transcription, DNA-dependent, transcription from plastid promoter	plastid chromosome, chloroplast, nucleoid	21 plant structures	13 growth stages
gene	2	14589760	14591788	-	AT2G34650	H166Y	1	Protein kinase superfamily protein	Encodes a protein serine/threonine kinase that may act as a positive regulator of cellular auxin efflux, as a a binary switch for PIN polarity, and as a negative regulator of auxin signaling. Recessive mutants exhibit similar phenotypes as pin-formed mutants in flowers and inflorescence but distinct phenotypes in cotyledons and leaves. Expressed in the vascular tissue proximal to root and shoot m…	PINOID (PID); CONTAINS InterPro DOMAIN/s: Protein kinase, catalytic domain (InterPro:IPR000719), Serine/threonine-protein kinase domain (InterPro:IPR002290), Serine/threonine-protein kinase-like domain (InterPro:IPR017442), Protein kinase-like domain (InterPro:IPR011009), Serine/threonine-protein kinase, active site (InterPro:IPR008271); BEST Arabidopsis thaliana protein match is: D6 protein kina…						Protein kinase, catalytic domain (InterPro:IPR000719), Serine/threonine-protein kinase domain (InterPro:IPR002290), Serine/threonine-protein kinase-like domain (InterPro:IPR017442), Protein kinase-like domain (InterPro:IPR011009), Serine/threonine-protein kinase, active site (InterPro:IPR008271)	D6 protein kinase (TAIR:AT5G55910.1); Has 93882 Blast hits to 91860 proteins in 2892 species: Archae - 58; Bacteria - 12658; Metazoa - 35611; Fungi - 11097; Plants - 17324; Viruses - 331; Other Eukaryotes - 16803 (source: NCBI BLink).
marker	2	14591062
gene	2	14596631	14597540	+	AT2G34655	V14I	1	0	0	unknown protein; FUNCTIONS IN: molecular_function unknown; INVOLVED IN: biological_process unknown; LOCATED IN: endomembrane system; EXPRESSED IN: stem, root, inflorescence, cultured cell, leaf; Has 35333 Blast hits to 34131 proteins in 2444 species: Archae - 798; Bacteria - 22429; Metazoa - 974; Fungi - 991; Plants - 531; Viruses - 0; Other Eukaryotes - 9610 (source: NCBI BLink).	molecular_function unknown	biological_process unknown	endomembrane system	stem, root, inflorescence, cultured cell, leaf
gene	3	641043	645303	+	AT3G02890		0	RING/FYVE/PHD zinc finger superfamily protein	0	RING/FYVE/PHD zinc finger superfamily protein; FUNCTIONS IN: zinc ion binding; INVOLVED IN: biological_process unknown; LOCATED IN: cellular_component unknown; EXPRESSED IN: 24 plant structures; EXPRESSED DURING: 15 growth stages; CONTAINS InterPro DOMAIN/s: Zinc finger, PHD-type (InterPro:IPR001965), Zinc finger, FYVE/PHD-type (InterPro:IPR011011); BEST Arabidopsis thaliana protein match is: RIN…	zinc ion binding	biological_process unknown	cellular_component unknown	24 plant structures	15 growth stages	Zinc finger, PHD-type (InterPro:IPR001965), Zinc finger, FYVE/PHD-type (InterPro:IPR011011)	RING/FYVE/PHD zinc finger superfamily protein (TAIR:AT5G16680.1); Has 3422 Blast hits to 2706 proteins in 325 species: Archae - 2; Bacteria - 367; Metazoa - 1746; Fungi - 295; Plants - 487; Viruses - 5; Other Eukaryotes - 520 (source: NCBI BLink).
gene	3	645810	647648	+	AT3G02900		1	0	0	unknown protein; FUNCTIONS IN: molecular_function unknown; INVOLVED IN: biological_process unknown; LOCATED IN: chloroplast; EXPRESSED IN: 22 plant structures; EXPRESSED DURING: 13 growth stages; BEST Arabidopsis thaliana protein match is: unknown protein (TAIR:AT5G16660.1); Has 80 Blast hits to 80 proteins in 21 species: Archae - 0; Bacteria - 4; Metazoa - 0; Fungi - 0; Plants - 76; Viruses - 0;…	molecular_function unknown	biological_process unknown	chloroplast	22 plant structures	13 growth stages		unknown protein (TAIR:AT5G16660.1); Has 80 Blast hits to 80 proteins in 21 species: Archae - 0; Bacteria - 4; Metazoa - 0; Fungi - 0; Plants - 76; Viruses - 0; Other Eukaryotes - 0 (source: NCBI BLink).
marker	3	648665
gene	3	649814	650921	+	AT3G02910		1	AIG2-like (avirulence induced gene) family protein	0	AIG2-like (avirulence induced gene) family protein; CONTAINS InterPro DOMAIN/s: Butirosin biosynthesis, BtrG-like (InterPro:IPR013024), AIG2-like (InterPro:IPR009288); BEST Arabidopsis thaliana protein match is: AIG2-like (avirulence induced gene) family protein (TAIR:AT5G46720.1); Has 320 Blast hits to 319 proteins in 102 species: Archae - 4; Bacteria - 64; Metazoa - 146; Fungi - 0; Plants - 79;…						Butirosin biosynthesis, BtrG-like (InterPro:IPR013024), AIG2-like (InterPro:IPR009288)	AIG2-like (avirulence induced gene) family protein (TAIR:AT5G46720.1); Has 320 Blast hits to 319 proteins in 102 species: Archae - 4; Bacteria - 64; Metazoa - 146; Fungi - 0; Plants - 79; Viruses - 0; Other Eukaryotes - 27 (source: NCBI BLink).
gene	3	651673	654350	-	AT3G02920		0	Replication protein A, subunit RPA32	0	RPA32B; FUNCTIONS IN: nucleic acid binding; INVOLVED IN: biological_process unknown; EXPRESSED IN: 24 plant structures; EXPRESSED DURING: 15 growth stages; CONTAINS InterPro DOMAIN/s: Nucleic acid-binding, OB-fold-like (InterPro:IPR016027), Nucleic acid-binding, OB-fold (InterPro:IPR012340), Replication protein A, subunit RPA32 (InterPro:IPR014646), Replication protein A, C-terminal (InterPro:IPR…	nucleic acid binding	biological_process unknown		24 plant structures	15 growth stages	Nucleic acid-binding, OB-fold-like (InterPro:IPR016027), Nucleic acid-binding, OB-fold (InterPro:IPR012340), Replication protein A, subunit RPA32 (InterPro:IPR014646), Replication protein A, C-terminal (InterPro:IPR014892), Nucleic acid binding, OB-fold, tRNA/helicase-type (InterPro:IPR004365)	replicon protein A2 (TAIR:AT2G24490.2); Has 524 Blast hits to 524 proteins in 181 species: Archae - 0; Bacteria - 0; Metazoa - 241; Fungi - 124; Plants - 108; Viruses - 0; Other Eukaryotes - 51 (source: NCBI BLink).
gene	3	655306	658319	+	AT3G02930		1	Plant protein of unknown function (DUF827)	0	Plant protein of unknown function (DUF827); LOCATED IN: chloroplast; EXPRESSED IN: 20 plant structures; EXPRESSED DURING: 8 growth stages; CONTAINS InterPro DOMAIN/s: Protein of unknown function DUF827, plant (InterPro:IPR008545); BEST Arabidopsis thaliana protein match is: Plant protein of unknown function (DUF827) (TAIR:AT5G16730.1); Has 245110 Blast hits to 119184 proteins in 3857 species: Arc…			chloroplast	20 plant structures	8 growth stages	Protein of unknown function DUF827, plant (InterPro:IPR008545)	Plant protein of unknown function (DUF827) (TAIR:AT5G16730.1); Has 245110 Blast hits to 119184 proteins in 3857 species: Archae - 3264; Bacteria - 55991; Metazoa - 95493; Fungi - 19215; Plants - 14009; Viruses - 1145; Other Eukaryotes - 55993 (source: NCBI BLink).
gene	3	1178718	1180700	+	AT3G04440		1	Plasma-membrane choline transporter family protein	0	Plasma-membrane choline transporter family protein; CONTAINS InterPro DOMAIN/s: Protein of unknown function DUF580 (InterPro:IPR007603); BEST Arabidopsis thaliana protein match is: Plasma-membrane choline transporter family protein (TAIR:AT3G03700.1); Has 327 Blast hits to 327 proteins in 106 species: Archae - 0; Bacteria - 2; Metazoa - 4; Fungi - 118; Plants - 134; Viruses - 0; Other Eukaryotes …						Protein of unknown function DUF580 (InterPro:IPR007603)	Plasma-membrane choline transporter family protein (TAIR:AT3G03700.1); Has 327 Blast hits to 327 proteins in 106 species: Archae - 0; Bacteria - 2; Metazoa - 4; Fungi - 118; Plants - 134; Viruses - 0; Other Eukaryotes - 69 (source: NCBI BLink).
gene	3	1184297	1186340	+	AT3G04450		1	Homeodomain-like superfamily protein	0	Homeodomain-like superfamily protein; CONTAINS InterPro DOMAIN/s: Myb, DNA-binding (InterPro:IPR014778), Homeodomain-like (InterPro:IPR009057), HTH transcriptional regulator, Myb-type, DNA-binding (InterPro:IPR017930), Myb-like DNA-binding domain, SHAQKYF class (InterPro:IPR006447), Homeodomain-related (InterPro:IPR012287); BEST Arabidopsis thaliana protein match is: Homeodomain-like superfamily …						Myb, DNA-binding (InterPro:IPR014778), Homeodomain-like (InterPro:IPR009057), HTH transcriptional regulator, Myb-type, DNA-binding (InterPro:IPR017930), Myb-like DNA-binding domain, SHAQKYF class (InterPro:IPR006447), Homeodomain-related (InterPro:IPR012287)	Homeodomain-like superfamily protein (TAIR:AT5G29000.2); Has 1755 Blast hits to 1738 proteins in 93 species: Archae - 0; Bacteria - 13; Metazoa - 34; Fungi - 3; Plants - 1652; Viruses - 0; Other Eukaryotes - 53 (source: NCBI BLink).
marker	3	1186282
gene	3	1186484	1189478	+	AT3G04460		0	peroxin-12	RING finger protein involved in peroxisome biogenesis. Also involved in peroxisomal import of nitric oxide synthase.	peroxin-12 (PEX12); FUNCTIONS IN: zinc ion binding; INVOLVED IN: protein import into peroxisome matrix, fatty acid beta-oxidation, peroxisome organization, embryonic morphogenesis; LOCATED IN: peroxisomal membrane, peroxisome; EXPRESSED IN: 22 plant structures; EXPRESSED DURING: 10 growth stages; CONTAINS InterPro DOMAIN/s: Zinc finger, RING-type (InterPro:IPR001841), Pex, N-terminal (InterPro:IP…	zinc ion binding	protein import into peroxisome matrix, fatty acid beta-oxidation, peroxisome organization, embryonic morphogenesis	peroxisomal membrane, peroxisome	22 plant structures	10 growth stages	Zinc finger, RING-type (InterPro:IPR001841), Pex, N-terminal (InterPro:IPR006845), Peroxisome assembly, p12 (InterPro:IPR017375)
gene	3	1189640	1192638	-	AT3G04470		0	Ankyrin repeat family protein	0	Ankyrin repeat family protein; FUNCTIONS IN: molecular_function unknown; INVOLVED IN: biological_process unknown; LOCATED IN: plasma membrane; EXPRESSED IN: 25 plant structures; EXPRESSED DURING: 15 growth stages; CONTAINS InterPro DOMAIN/s: Ankyrin repeat-containing domain (InterPro:IPR020683), Protein of unknown function DUF3424 (InterPro:IPR021832), Ankyrin repeat (InterPro:IPR002110); BEST Ar…	molecular_function unknown	biological_process unknown	plasma membrane	25 plant structures	15 growth stages	Ankyrin repeat-containing domain (InterPro:IPR020683), Protein of unknown function DUF3424 (InterPro:IPR021832), Ankyrin repeat (InterPro:IPR002110)	Ankyrin repeat family protein (TAIR:AT1G04780.1); Has 1133 Blast hits to 894 proteins in 124 species: Archae - 0; Bacteria - 10; Metazoa - 597; Fungi - 29; Plants - 361; Viruses - 4; Other Eukaryotes - 132 (source: NCBI BLink).
gene	3	4411688	4419320	-	AT3G13530		0	mitogen-activated protein kinase kinase kinase 7	MAP3K epsilon protein kinase 1 is functionally redundant with MAP3Ke2. Required for pollen development but not essential. map3ke1;map3ke2 double-mutant pollen grains develop plasma membrane irregularities following pollen mitosis I. Localized primarily in the plasma membrane. Expressed in leaf trichomes, root columella cells and developing ovules.	mitogen-activated protein kinase kinase kinase 7 (MAPKKK7); FUNCTIONS IN: protein serine/threonine kinase activity, binding, protein kinase activity, kinase activity, ATP binding; INVOLVED IN: plasma membrane organization, pollen development; LOCATED IN: cytosol, plasma membrane; EXPRESSED IN: 6 plant structures; EXPRESSED DURING: ovule developmental stages; CONTAINS InterPro DOMAIN/s: Protein ki…	protein serine/threonine kinase activity, binding, protein kinase activity, kinase activity, ATP binding	plasma membrane organization, pollen development	cytosol, plasma membrane	6 plant structures	ovule developmental stages	Protein kinase, ATP binding site (InterPro:IPR017441), Serine/threonine-protein kinase domain (InterPro:IPR002290), Armadillo-like helical (InterPro:IPR011989), Armadillo (InterPro:IPR000225), Serine/threonine-protein kinase-like domain (InterPro:IPR017442), Protein kinase-like domain (InterPro:IPR011009), Serine/threonine-protein kinase, active site (InterPro:IPR008271), Protein kinase, catalyti…	mitogen-activated protein kinase kinase kinase 6 (TAIR:AT3G07980.1); Has 137235 Blast hits to 134768 proteins in 5401 species: Archae - 190; Bacteria - 15422; Metazoa - 52001; Fungi - 13364; Plants - 33616; Viruses - 670; Other Eukaryotes - 21972 (source: NCBI BLink).
gene	3	4420173	4421701	+	AT3G13540	G175S	1	myb domain protein 5	Encodes a member of the MYB family of transcriptional regulators. MYB5 act as a negative regulator of trichome branching and play a role in the correct formation of the seed coat and possibly the formation the underlying endosperm layers. Loss of function mutations have defects in seed coat mucilage and columella cells as well as trichome defects (smaller and reduced number of branches).	myb domain protein 5 (MYB5); CONTAINS InterPro DOMAIN/s: SANT, DNA-binding (InterPro:IPR001005), Homeodomain-like (InterPro:IPR009057), Myb, DNA-binding (InterPro:IPR014778), HTH transcriptional regulator, Myb-type, DNA-binding (InterPro:IPR017930), Homeodomain-related (InterPro:IPR012287), Myb transcription factor (InterPro:IPR015495); BEST Arabidopsis thaliana protein match is: myb domain prote…						SANT, DNA-binding (InterPro:IPR001005), Homeodomain-like (InterPro:IPR009057), Myb, DNA-binding (InterPro:IPR014778), HTH transcriptional regulator, Myb-type, DNA-binding (InterPro:IPR017930), Homeodomain-related (InterPro:IPR012287), Myb transcription factor (InterPro:IPR015495)	myb domain protein 17 (TAIR:AT3G61250.1); Has 8972 Blast hits to 8275 proteins in 512 species: Archae - 0; Bacteria - 0; Metazoa - 834; Fungi - 461; Plants - 5987; Viruses - 3; Other Eukaryotes - 1687 (source: NCBI BLink).
marker	3	4421216
marker	3	4421293
gene	3	4423349	4424883	-	AT3G13550		1	Ubiquitin-conjugating enzyme family protein	Encodes a protein similar to ubiquitin-conjugating enzyme (E2) variant proteins (UEV); lacks catalytic cysteine residue found in ubiquitin-conjugating enzyme E2. Represses photomorphogenesis and induces skotomorphogenesis in the dark.	FUSCA 9 (FUS9); CONTAINS InterPro DOMAIN/s: Ubiquitin-conjugating enzyme/RWD-like (InterPro:IPR016135), Ubiquitin-conjugating enzyme, E2 (InterPro:IPR000608); BEST Arabidopsis thaliana protein match is: ubiquitin-conjugating enzyme 29 (TAIR:AT2G16740.1); Has 10317 Blast hits to 10310 proteins in 396 species: Archae - 0; Bacteria - 0; Metazoa - 4584; Fungi - 2034; Plants - 2020; Viruses - 23; Othe…						Ubiquitin-conjugating enzyme/RWD-like (InterPro:IPR016135), Ubiquitin-conjugating enzyme, E2 (InterPro:IPR000608)	ubiquitin-conjugating enzyme 29 (TAIR:AT2G16740.1); Has 10317 Blast hits to 10310 proteins in 396 species: Archae - 0; Bacteria - 0; Metazoa - 4584; Fungi - 2034; Plants - 2020; Viruses - 23; Other Eukaryotes - 1656 (source: NCBI BLink).
gene	3	4425227	4428179	-	AT3G13560		0	O-Glycosyl hydrolases family 17 protein	0	O-Glycosyl hydrolases family 17 protein; FUNCTIONS IN: cation binding, hydrolase activity, hydrolyzing O-glycosyl compounds, catalytic activity; INVOLVED IN: carbohydrate metabolic process; LOCATED IN: anchored to plasma membrane, plasma membrane, anchored to membrane; EXPRESSED IN: 24 plant structures; EXPRESSED DURING: 13 growth stages; CONTAINS InterPro DOMAIN/s: X8 (InterPro:IPR012946), Glyco…	cation binding, hydrolase activity, hydrolyzing O-glycosyl compounds, catalytic activity	carbohydrate metabolic process	anchored to plasma membrane, plasma membrane, anchored to membrane	24 plant structures	13 growth stages	X8 (InterPro:IPR012946), Glycoside hydrolase, catalytic core (InterPro:IPR017853), Glycoside hydrolase, family 17 (InterPro:IPR000490), Glycoside hydrolase, subgroup, catalytic core (InterPro:IPR013781)	O-Glycosyl hydrolases family 17 protein (TAIR:AT2G01630.1); Has 2864 Blast hits to 2791 proteins in 151 species: Archae - 0; Bacteria - 0; Metazoa - 3; Fungi - 51; Plants - 2798; Viruses - 0; Other Eukaryotes - 12 (source: NCBI BLink).
gene	3	4429298	4432159	-	AT3G13570		0	SC35-like splicing factor 30A	encodes an SC35-like splicing factor of 30 kD that is localized to the nuclear specks.	SC35-like splicing factor 30A (SCL30A); FUNCTIONS IN: RNA binding, nucleotide binding, nucleic acid binding; INVOLVED IN: nuclear mRNA splicing, via spliceosome, RNA splicing; LOCATED IN: nuclear speck; EXPRESSED IN: 26 plant structures; EXPRESSED DURING: 14 growth stages; CONTAINS InterPro DOMAIN/s: RNA recognition motif, RNP-1 (InterPro:IPR000504), Nucleotide-binding, alpha-beta plait (InterPro…	RNA binding, nucleotide binding, nucleic acid binding	nuclear mRNA splicing, via spliceosome, RNA splicing	nuclear speck	26 plant structures	14 growth stages	RNA recognition motif, RNP-1 (InterPro:IPR000504), Nucleotide-binding, alpha-beta plait (InterPro:IPR012677)	SC35-like splicing factor 33 (TAIR:AT1G55310.3); Has 39411 Blast hits to 22154 proteins in 1003 species: Archae - 84; Bacteria - 1991; Metazoa - 19033; Fungi - 3968; Plants - 4828; Viruses - 731; Other Eukaryotes - 8776 (source: NCBI BLink).
gene	3	6744598	6747214	+	AT3G19450		1	GroES-like zinc-binding alcohol dehydrogenase family protein	Encodes a catalytically active cinnamyl alcohol dehydrogenase which uses p-coumaryl aldehyde as a preferred substrate. It can also use caffeyl, coniferyl and d-hydroxyconiferyl aldehydes as substrates.	ATCAD4; CONTAINS InterPro DOMAIN/s: GroES-like (InterPro:IPR011032), Alcohol dehydrogenase GroES-like (InterPro:IPR013154), Alcohol dehydrogenase, zinc-containing, conserved site (InterPro:IPR002328), Alcohol dehydrogenase, C-terminal (InterPro:IPR013149), Alcohol dehydrogenase superfamily, zinc-containing (InterPro:IPR002085); BEST Arabidopsis thaliana protein match is: cinnamyl alcohol dehydrog…						GroES-like (InterPro:IPR011032), Alcohol dehydrogenase GroES-like (InterPro:IPR013154), Alcohol dehydrogenase, zinc-containing, conserved site (InterPro:IPR002328), Alcohol dehydrogenase, C-terminal (InterPro:IPR013149), Alcohol dehydrogenase superfamily, zinc-containing (InterPro:IPR002085)	cinnamyl alcohol dehydrogenase 5 (TAIR:AT4G34230.1); Has 40533 Blast hits to 40509 proteins in 3018 species: Archae - 756; Bacteria - 27152; Metazoa - 1406; Fungi - 3053; Plants - 2651; Viruses - 3; Other Eukaryotes - 5512 (source: NCBI BLink).
gene	3	6747370	6749307	+	AT3G19460		1	Reticulon family protein	0	Reticulon family protein; FUNCTIONS IN: molecular_function unknown; INVOLVED IN: biological_process unknown; LOCATED IN: endoplasmic reticulum; EXPRESSED IN: 24 plant structures; EXPRESSED DURING: 15 growth stages; CONTAINS InterPro DOMAIN/s: Reticulon (InterPro:IPR003388); BEST Arabidopsis thaliana protein match is: Reticulon family protein (TAIR:AT2G15280.1); Has 1108 Blast hits to 1108 protein…	molecular_function unknown	biological_process unknown	endoplasmic reticulum	24 plant structures	15 growth stages	Reticulon (InterPro:IPR003388)	Reticulon family protein (TAIR:AT2G15280.1); Has 1108 Blast hits to 1108 proteins in 93 species: Archae - 0; Bacteria - 0; Metazoa - 644; Fungi - 4; Plants - 444; Viruses - 0; Other Eukaryotes - 16 (source: NCBI BLink).
gene	3	6749485	6751017	+	AT3G19470		1	F-box and associated interaction domains-containing protein	0	F-box and associated interaction domains-containing protein; CONTAINS InterPro DOMAIN/s: F-box domain, cyclin-like (InterPro:IPR001810), F-box domain, Skp2-like (InterPro:IPR022364), F-box associated domain, type 1 (InterPro:IPR006527), F-box associated interaction domain (InterPro:IPR017451); BEST Arabidopsis thaliana protein match is: F-box associated ubiquitination effector family protein (TAI…						F-box domain, cyclin-like (InterPro:IPR001810), F-box domain, Skp2-like (InterPro:IPR022364), F-box associated domain, type 1 (InterPro:IPR006527), F-box associated interaction domain (InterPro:IPR017451)	F-box associated ubiquitination effector family protein (TAIR:AT3G22770.1); Has 1361 Blast hits to 1292 proteins in 38 species: Archae - 0; Bacteria - 0; Metazoa - 0; Fungi - 0; Plants - 1360; Viruses - 0; Other Eukaryotes - 1 (source: NCBI BLink).
marker	3	6751136
gene	3	6752531	6754785	+	AT3G19480		0	D-3-phosphoglycerate dehydrogenase	0	D-3-phosphoglycerate dehydrogenase; FUNCTIONS IN: in 7 functions; INVOLVED IN: oxidation reduction, L-serine biosynthetic process, metabolic process; LOCATED IN: mitochondrion, chloroplast; EXPRESSED IN: 19 plant structures; EXPRESSED DURING: 10 growth stages; CONTAINS InterPro DOMAIN/s: D-3-phosphoglycerate dehydrogenase (InterPro:IPR006236), D-isomer specific 2-hydroxyacid dehydrogenase, cataly…	in 7 functions	oxidation reduction, L-serine biosynthetic process, metabolic process	mitochondrion, chloroplast	19 plant structures	10 growth stages	D-3-phosphoglycerate dehydrogenase (InterPro:IPR006236), D-isomer specific 2-hydroxyacid dehydrogenase, catalytic domain (InterPro:IPR006139), D-isomer specific 2-hydroxyacid dehydrogenase, NAD-binding (InterPro:IPR006140), D-3-phosphogylcerate Dehydrogenase (InterPro:IPR015508), Amino acid-binding ACT (InterPro:IPR002912), NAD(P)-binding domain (InterPro:IPR016040)	D-3-phosphoglycerate dehydrogenase (TAIR:AT4G34200.1); Has 31099 Blast hits to 31093 proteins in 2807 species: Archae - 469; Bacteria - 19090; Metazoa - 735; Fungi - 1166; Plants - 566; Viruses - 5; Other Eukaryotes - 9068 (source: NCBI BLink).
gene	3	6754615	6758261	-	AT3G19490		0	sodium:hydrogen antiporter 1	member of Na+/H+ antiporter-Putative family	sodium:hydrogen antiporter 1 (NHD1); FUNCTIONS IN: potassium:hydrogen antiporter activity, sodium:hydrogen antiporter activity; INVOLVED IN: sodium ion transport; LOCATED IN: integral to membrane, chloroplast; EXPRESSED IN: 23 plant structures; EXPRESSED DURING: 13 growth stages; CONTAINS InterPro DOMAIN/s: Na+/H+ antiporter NhaD-like (InterPro:IPR018390), Divalent ion symporter (InterPro:IPR0046…	potassium:hydrogen antiporter activity, sodium:hydrogen antiporter activity	sodium ion transport	integral to membrane, chloroplast	23 plant structures	13 growth stages	Na+/H+ antiporter NhaD-like (InterPro:IPR018390), Divalent ion symporter (InterPro:IPR004680)	Na+/H+ antiporter 2 (TAIR:AT1G49810.1); Has 2659 Blast hits to 2653 proteins in 794 species: Archae - 96; Bacteria - 1787; Metazoa - 39; Fungi - 48; Plants - 76; Viruses - 0; Other Eukaryotes - 613 (source: NCBI BLink).
gene	3	6759016	6760939	-	AT3G19500	T87N	0	basic helix-loop-helix (bHLH) DNA-binding superfamily protein	0	basic helix-loop-helix (bHLH) DNA-binding superfamily protein; FUNCTIONS IN: sequence-specific DNA binding transcription factor activity; INVOLVED IN: regulation of transcription; LOCATED IN: nucleus; EXPRESSED IN: shoot apex, embryo, root, pedicel; EXPRESSED DURING: 4 anthesis, C globular stage; CONTAINS InterPro DOMAIN/s: Helix-loop-helix DNA-binding domain (InterPro:IPR001092), Helix-loop-heli…	sequence-specific DNA binding transcription factor activity	regulation of transcription	nucleus	shoot apex, embryo, root, pedicel	4 anthesis, C globular stage	Helix-loop-helix DNA-binding domain (InterPro:IPR001092), Helix-loop-helix DNA-binding (InterPro:IPR011598)	basic helix-loop-helix (bHLH) DNA-binding superfamily protein (TAIR:AT1G49830.1); Has 1365 Blast hits to 1365 proteins in 45 species: Archae - 0; Bacteria - 0; Metazoa - 0; Fungi - 0; Plants - 1365; Viruses - 0; Other Eukaryotes - 0 (source: NCBI BLink).
gene	3	7168132	7173597	+	AT3G20540	G61A	0	polymerase gamma 1	0	polymerase gamma 1 (POLGAMMA1); FUNCTIONS IN: 3'-5' exonuclease activity, DNA binding, DNA-directed DNA polymerase activity, nucleic acid binding; INVOLVED IN: DNA replication, nucleobase, nucleoside, nucleotide and nucleic acid metabolic process; LOCATED IN: mitochondrion, chloroplast, nucleoid; EXPRESSED IN: male gametophyte; EXPRESSED DURING: M germinated pollen stage; CONTAINS InterPro DOMAIN…	3'-5' exonuclease activity, DNA binding, DNA-directed DNA polymerase activity, nucleic acid binding	DNA replication, nucleobase, nucleoside, nucleotide and nucleic acid metabolic process	mitochondrion, chloroplast, nucleoid	male gametophyte	M germinated pollen stage	DNA-directed DNA polymerase, family A, palm domain (InterPro:IPR001098), Polynucleotidyl transferase, ribonuclease H fold (InterPro:IPR012337), DNA polymerase A domain (InterPro:IPR002298), 3&apos	polymerase gamma 2 (TAIR:AT1G50840.1); Has 12537 Blast hits to 10327 proteins in 2621 species: Archae - 0; Bacteria - 7030; Metazoa - 148; Fungi - 0; Plants - 126; Viruses - 345; Other Eukaryotes - 4888 (source: NCBI BLink).
gene	3	7174464	7177942	-	AT3G20550	R45M	0	SMAD/FHA domain-containing protein	Encodes a nuclear localized FHA (forhkead) domain containing protein.Mutant plants have shortened roots, delayed flowering time, altered floral organ number, defective floral organs and reduced fertility.Ddl mutants also show reduced levels of pri-miRNAs as well as mature miRNAs suggesting involvement in biogenesis of miRNAs. DDL does not affect transcription of miRNAs directly but may act throug…	DAWDLE (DDL); FUNCTIONS IN: molecular_function unknown; INVOLVED IN: cell proliferation, production of miRNAs involved in gene silencing by miRNA; LOCATED IN: cytosol, nucleus, chloroplast; EXPRESSED IN: 23 plant structures; EXPRESSED DURING: 13 growth stages; CONTAINS InterPro DOMAIN/s: SMAD/FHA domain (InterPro:IPR008984), Forkhead-associated (FHA) domain (InterPro:IPR000253); BEST Arabidopsis …	molecular_function unknown	cell proliferation, production of miRNAs involved in gene silencing by miRNA	cytosol, nucleus, chloroplast	23 plant structures	13 growth stages	SMAD/FHA domain (InterPro:IPR008984), Forkhead-associated (FHA) domain (InterPro:IPR000253)	unknown protein (TAIR:AT2G24410.1); Has 20960 Blast hits to 11868 proteins in 728 species: Archae - 18; Bacteria - 1126; Metazoa - 10847; Fungi - 2610; Plants - 1671; Viruses - 61; Other Eukaryotes - 4627 (source: NCBI BLink).
marker	3	7176525
gene	3	7178200	7178614	-	AT3G20555		1	0	0	unknown protein; BEST Arabidopsis thaliana protein match is: Protein of unknown function (DUF626) (TAIR:AT3G44770.2); Has 15 Blast hits to 15 proteins in 2 species: Archae - 0; Bacteria - 0; Metazoa - 0; Fungi - 0; Plants - 15; Viruses - 0; Other Eukaryotes - 0 (source: NCBI BLink).							Protein of unknown function (DUF626) (TAIR:AT3G44770.2); Has 15 Blast hits to 15 proteins in 2 species: Archae - 0; Bacteria - 0; Metazoa - 0; Fungi - 0; Plants - 15; Viruses - 0; Other Eukaryotes - 0 (source: NCBI BLink).
gene	3	7180037	7181079	+	AT3G20557	H43Q	1	0	0	unknown protein; BEST Arabidopsis thaliana protein match is: unknown protein (TAIR:AT1G50930.1); Has 35333 Blast hits to 34131 proteins in 2444 species: Archae - 798; Bacteria - 22429; Metazoa - 974; Fungi - 991; Plants - 531; Viruses - 0; Other Eukaryotes - 9610 (source: NCBI BLink).							unknown protein (TAIR:AT1G50930.1); Has 35333 Blast hits to 34131 proteins in 2444 species: Archae - 798; Bacteria - 22429; Metazoa - 974; Fungi - 991; Plants - 531; Viruses - 0; Other Eukaryotes - 9610 (source: NCBI BLink).
gene	4	6473547	6475434	+	AT4G10465		0	Heavy metal transport/detoxification superfamily protein	0	Heavy metal transport/detoxification superfamily protein ; FUNCTIONS IN: metal ion binding; INVOLVED IN: metal ion transport; LOCATED IN: chloroplast; CONTAINS InterPro DOMAIN/s: Heavy metal transport/detoxification protein (InterPro:IPR006121); BEST Arabidopsis thaliana protein match is: Heavy metal transport/detoxification superfamily protein (TAIR:AT2G18196.1); Has 1074 Blast hits to 1058 prot…	metal ion binding	metal ion transport	chloroplast			Heavy metal transport/detoxification protein (InterPro:IPR006121)	Heavy metal transport/detoxification superfamily protein (TAIR:AT2G18196.1); Has 1074 Blast hits to 1058 proteins in 55 species: Archae - 0; Bacteria - 30; Metazoa - 9; Fungi - 0; Plants - 1034; Viruses - 0; Other Eukaryotes - 1 (source: NCBI BLink).
gene	4	6476014	6477883	+	AT4G10470		1	0	0	unknown protein; BEST Arabidopsis thaliana protein match is: unknown protein (TAIR:AT1G33050.2); Has 30201 Blast hits to 17322 proteins in 780 species: Archae - 12; Bacteria - 1396; Metazoa - 17338; Fungi - 3422; Plants - 5037; Viruses - 0; Other Eukaryotes - 2996 (source: NCBI BLink).							unknown protein (TAIR:AT1G33050.2); Has 30201 Blast hits to 17322 proteins in 780 species: Archae - 12; Bacteria - 1396; Metazoa - 17338; Fungi - 3422; Plants - 5037; Viruses - 0; Other Eukaryotes - 2996 (source: NCBI BLink).
gene	4	6477876	6479165	-	AT4G10480		1	Nascent polypeptide-associated complex (NAC), alpha subunit family protein	0	Nascent polypeptide-associated complex (NAC), alpha subunit family protein; FUNCTIONS IN: molecular_function unknown; INVOLVED IN: biological_process unknown; LOCATED IN: cellular_component unknown; EXPRESSED IN: 25 plant structures; EXPRESSED DURING: 14 growth stages; CONTAINS InterPro DOMAIN/s: Ubiquitin-associated/translation elongation factor EF1B, N-terminal (InterPro:IPR000449), Nascent pol…	molecular_function unknown	biological_process unknown	cellular_component unknown	25 plant structures	14 growth stages	Ubiquitin-associated/translation elongation factor EF1B, N-terminal (InterPro:IPR000449), Nascent polypeptide-associated complex, alpha subunit (InterPro:IPR016641), Nascent polypeptide-associated complex NAC (InterPro:IPR002715)	nascent polypeptide-associated complex subunit alpha-like protein 5 (TAIR:AT1G33040.1); Has 1093 Blast hits to 1084 proteins in 303 species: Archae - 64; Bacteria - 9; Metazoa - 410; Fungi - 246; Plants - 158; Viruses - 2; Other Eukaryotes - 204 (source: NCBI BLink).
marker	4	6481059
gene	4	6483867	6485360	+	AT4G10490		0	2-oxoglutarate (2OG) and Fe(II)-dependent oxygenase superfamily protein	0	2-oxoglutarate (2OG) and Fe(II)-dependent oxygenase superfamily protein; FUNCTIONS IN: oxidoreductase activity, acting on paired donors, with incorporation or reduction of molecular oxygen, 2-oxoglutarate as one donor, and incorporation of one atom each of oxygen into both donors, oxidoreductase activity; INVOLVED IN: secondary metabolic process; LOCATED IN: cellular_component unknown; CONTAINS I…	oxidoreductase activity, acting on paired donors, with incorporation or reduction of molecular oxygen, 2-oxoglutarate as one donor, and incorporation of one atom each of oxygen into both donors, oxidoreductase activity	secondary metabolic process	cellular_component unknown			Oxoglutarate/iron-dependent oxygenase (InterPro:IPR005123)	2-oxoglutarate (2OG) and Fe(II)-dependent oxygenase superfamily protein (TAIR:AT4G10500.1); Has 8582 Blast hits to 8537 proteins in 997 species: Archae - 0; Bacteria - 1099; Metazoa - 117; Fungi - 945; Plants - 4980; Viruses - 0; Other Eukaryotes - 1441 (source: NCBI BLink).
gene	4	9575812	9577967	+	AT4G17010	T138I	1	0	0	unknown protein; Has 30201 Blast hits to 17322 proteins in 780 species: Archae - 12; Bacteria - 1396; Metazoa - 17338; Fungi - 3422; Plants - 5037; Viruses - 0; Other Eukaryotes - 2996 (source: NCBI BLink).
gene	4	9577776	9581392	-	AT4G17020		0	transcription factor-related	0	transcription factor-related; FUNCTIONS IN: RNA polymerase II transcription factor activity; INVOLVED IN: DNA repair, regulation of transcription, DNA-dependent; LOCATED IN: endomembrane system, nucleus; EXPRESSED IN: 22 plant structures; EXPRESSED DURING: 13 growth stages; CONTAINS InterPro DOMAIN/s: Transcription factor Tfb2 (InterPro:IPR004598); Has 424 Blast hits to 423 proteins in 197 specie…	RNA polymerase II transcription factor activity	DNA repair, regulation of transcription, DNA-dependent	endomembrane system, nucleus	22 plant structures	13 growth stages	Transcription factor Tfb2 (InterPro:IPR004598)
marker	4	9580978
gene	4	9581586	9583290	-	AT4G17030	T238S, I224V	1	expansin-like B1	Encodes EXLB1 (expansin-like B1), a member of the expansin family.	expansin-like B1 (EXLB1); INVOLVED IN: sexual reproduction, unidimensional cell growth, plant-type cell wall loosening; LOCATED IN: endomembrane system, extracellular region; EXPRESSED IN: 19 plant structures; EXPRESSED DURING: 9 growth stages; CONTAINS InterPro DOMAIN/s: Pollen allergen, N-terminal (InterPro:IPR014734), Rare lipoprotein A (InterPro:IPR005132), Pollen allergen/expansin, C-termina…		sexual reproduction, unidimensional cell growth, plant-type cell wall loosening	endomembrane system, extracellular region	19 plant structures	9 growth stages	Pollen allergen, N-terminal (InterPro:IPR014734), Rare lipoprotein A (InterPro:IPR005132), Pollen allergen/expansin, C-terminal (InterPro:IPR007117), Barwin-related endoglucanase (InterPro:IPR009009), Major pollen allergen Lol pI (InterPro:IPR005795), Expansin/Lol pI (InterPro:IPR007118), Expansin 45, endoglucanase-like (InterPro:IPR007112)	expansin-like A2 (TAIR:AT4G38400.1); Has 1869 Blast hits to 1866 proteins in 123 species: Archae - 0; Bacteria - 0; Metazoa - 0; Fungi - 0; Plants - 1858; Viruses - 0; Other Eukaryotes - 11 (source: NCBI BLink).
gene	4	9585705	9589362	-	AT4G17040		0	CLP protease R subunit 4	0	CLP protease R subunit 4 (CLPR4); FUNCTIONS IN: serine-type endopeptidase activity; INVOLVED IN: proteolysis; LOCATED IN: plastid stroma, chloroplast, chloroplast stroma, chloroplast envelope; EXPRESSED IN: 22 plant structures; EXPRESSED DURING: 13 growth stages; CONTAINS InterPro DOMAIN/s: Peptidase S14, ClpP (InterPro:IPR001907); BEST Arabidopsis thaliana protein match is: ATP-dependent caseino…	serine-type endopeptidase activity	proteolysis	plastid stroma, chloroplast, chloroplast stroma, chloroplast envelope	22 plant structures	13 growth stages	Peptidase S14, ClpP (InterPro:IPR001907)	ATP-dependent caseinolytic (Clp) protease/crotonase family protein (TAIR:AT1G09130.3); Has 30201 Blast hits to 17322 proteins in 780 species: Archae - 12; Bacteria - 1396; Metazoa - 17338; Fungi - 3422; Plants - 5037; Viruses - 0; Other Eukaryotes - 2996 (source: NCBI BLink).
gene	4	13470032	13472342	-	AT4G26720		1	protein phosphatase X 1	Encodes catalytic subunit of protein phosphatase X. Expressed at very low levels in A. thaliana flowers, leaves, stems and roots.	protein phosphatase X 1 (PPX1); CONTAINS InterPro DOMAIN/s: Metallophosphoesterase (InterPro:IPR004843), Serine/threonine-specific protein phosphatase/bis(5-nucleosyl)-tetraphosphatase (InterPro:IPR006186); BEST Arabidopsis thaliana protein match is: protein phosphatase X 2 (TAIR:AT5G55260.1); Has 1807 Blast hits to 1807 proteins in 277 species: Archae - 0; Bacteria - 0; Metazoa - 736; Fungi - 34…						Metallophosphoesterase (InterPro:IPR004843), Serine/threonine-specific protein phosphatase/bis(5-nucleosyl)-tetraphosphatase (InterPro:IPR006186)	protein phosphatase X 2 (TAIR:AT5G55260.1); Has 1807 Blast hits to 1807 proteins in 277 species: Archae - 0; Bacteria - 0; Metazoa - 736; Fungi - 347; Plants - 385; Viruses - 0; Other Eukaryotes - 339 (source: NCBI BLink).
gene	4	13472579	13473309	+	AT4G26730		0	S-adenosyl-L-methionine-dependent methyltransferases superfamily protein	0	S-adenosyl-L-methionine-dependent methyltransferases superfamily protein; FUNCTIONS IN: methyltransferase activity; INVOLVED IN: metabolic process; LOCATED IN: cellular_component unknown; EXPRESSED IN: male gametophyte, pollen tube; EXPRESSED DURING: L mature pollen stage, M germinated pollen stage; CONTAINS InterPro DOMAIN/s: Methyltransferase type 11 (InterPro:IPR013216); BEST Arabidopsis thali…	methyltransferase activity	metabolic process	cellular_component unknown	male gametophyte, pollen tube	L mature pollen stage, M germinated pollen stage	Methyltransferase type 11 (InterPro:IPR013216)	S-adenosyl-L-methionine-dependent methyltransferases superfamily protein (TAIR:AT2G16030.1); Has 1807 Blast hits to 1807 proteins in 277 species: Archae - 0; Bacteria - 0; Metazoa - 736; Fungi - 347; Plants - 385; Viruses - 0; Other Eukaryotes - 339 (source: NCBI BLink).
gene	4	13473516	13475328	-	AT4G26740		0	seed gene 1	Encodes caleosin, a 27-kDa protein found within seed lipid bodies. Gene is expressed preferentially in the embryo, has similarity to a rice ABA-responsive gene, EFA27. Catalyze hydroperoxide-dependent mono-oxygenation reactions. Require calcium for peroxygenase activity. Probably deeply buried in lipid droplets or microsomes.	seed gene 1 (ATS1); FUNCTIONS IN: heme oxygenase (decyclizing) activity, linoleic acid epoxygenase activity, monooxygenase activity, calcium ion binding; INVOLVED IN: oxylipin biosynthetic process, lipid particle organization, defense response, embryo development ending in seed dormancy; LOCATED IN: integral to membrane; EXPRESSED IN: embryo; EXPRESSED DURING: seedling growth; CONTAINS InterPro D…	heme oxygenase (decyclizing) activity, linoleic acid epoxygenase activity, monooxygenase activity, calcium ion binding	oxylipin biosynthetic process, lipid particle organization, defense response, embryo development ending in seed dormancy	integral to membrane	embryo	seedling growth	Caleosin related (InterPro:IPR007736)	ARABIDOPSIS THALIANA PEROXYGENASE 2 (TAIR:AT5G55240.1); Has 1807 Blast hits to 1807 proteins in 277 species: Archae - 0; Bacteria - 0; Metazoa - 736; Fungi - 347; Plants - 385; Viruses - 0; Other Eukaryotes - 339 (source: NCBI BLink).
gene	4	13475694	13478523	-	AT4G26750		1	hydroxyproline-rich glycoprotein family protein	0	hydroxyproline-rich glycoprotein family protein; CONTAINS InterPro DOMAIN/s: Protein of unknown function DUF605 (InterPro:IPR006745); BEST Arabidopsis thaliana protein match is: glucan synthase-like 11 (TAIR:AT3G59100.1); Has 1807 Blast hits to 1807 proteins in 277 species: Archae - 0; Bacteria - 0; Metazoa - 736; Fungi - 347; Plants - 385; Viruses - 0; Other Eukaryotes - 339 (source: NCBI BLink).						Protein of unknown function DUF605 (InterPro:IPR006745)	glucan synthase-like 11 (TAIR:AT3G59100.1); Has 1807 Blast hits to 1807 proteins in 277 species: Archae - 0; Bacteria - 0; Metazoa - 736; Fungi - 347; Plants - 385; Viruses - 0; Other Eukaryotes - 339 (source: NCBI BLink).
gene	4	13478592	13481808	-	AT4G26760		1	microtubule-associated protein 65-2	0	microtubule-associated protein 65-2 (MAP65-2); CONTAINS InterPro DOMAIN/s: Microtubule-associated protein, MAP65/ASE1-type (InterPro:IPR007145); BEST Arabidopsis thaliana protein match is: microtubule-associated proteins 65-1 (TAIR:AT5G55230.1); Has 30201 Blast hits to 17322 proteins in 780 species: Archae - 12; Bacteria - 1396; Metazoa - 17338; Fungi - 3422; Plants - 5037; Viruses - 0; Other Euk…						Microtubule-associated protein, MAP65/ASE1-type (InterPro:IPR007145)	microtubule-associated proteins 65-1 (TAIR:AT5G55230.1); Has 30201 Blast hits to 17322 proteins in 780 species: Archae - 12; Bacteria - 1396; Metazoa - 17338; Fungi - 3422; Plants - 5037; Viruses - 0; Other Eukaryotes - 2996 (source: NCBI BLink).
marker	4	13479713
gene	4	13482074	13484849	+	AT4G26770		0	Phosphatidate cytidylyltransferase family protein	0	Phosphatidate cytidylyltransferase family protein; FUNCTIONS IN: phosphatidate cytidylyltransferase activity; INVOLVED IN: phospholipid biosynthetic process; LOCATED IN: membrane; EXPRESSED IN: petal, leaf whorl, flower, pollen tube; EXPRESSED DURING: 4 anthesis, petal differentiation and expansion stage; CONTAINS InterPro DOMAIN/s: Phosphatidate cytidylyltransferase (InterPro:IPR000374), Phospha…	phosphatidate cytidylyltransferase activity	phospholipid biosynthetic process	membrane	petal, leaf whorl, flower, pollen tube	4 anthesis, petal differentiation and expansion stage	Phosphatidate cytidylyltransferase (InterPro:IPR000374), Phosphatidate cytidylyltransferase, eukaryota (InterPro:IPR016720)	CDP-diacylglycerol synthase 1 (TAIR:AT1G62430.1); Has 7211 Blast hits to 7203 proteins in 2581 species: Archae - 0; Bacteria - 5077; Metazoa - 186; Fungi - 148; Plants - 138; Viruses - 0; Other Eukaryotes - 1662 (source: NCBI BLink).
gene	4	13484839	13486771	-	AT4G26780	L4S	0	Co-chaperone GrpE family protein	unknown function	AR192; FUNCTIONS IN: copper ion binding; INVOLVED IN: protein folding, protein import into mitochondrial matrix; LOCATED IN: mitochondrion; EXPRESSED IN: 22 plant structures; EXPRESSED DURING: 13 growth stages; CONTAINS InterPro DOMAIN/s: GrpE nucleotide exchange factor (InterPro:IPR000740), GrpE nucleotide exchange factor, head (InterPro:IPR009012), GrpE nucleotide exchange factor, coiled-coil (…	copper ion binding	protein folding, protein import into mitochondrial matrix	mitochondrion	22 plant structures	13 growth stages	GrpE nucleotide exchange factor (InterPro:IPR000740), GrpE nucleotide exchange factor, head (InterPro:IPR009012), GrpE nucleotide exchange factor, coiled-coil (InterPro:IPR013805)	Co-chaperone GrpE family protein (TAIR:AT5G55200.1); Has 30201 Blast hits to 17322 proteins in 780 species: Archae - 12; Bacteria - 1396; Metazoa - 17338; Fungi - 3422; Plants - 5037; Viruses - 0; Other Eukaryotes - 2996 (source: NCBI BLink).
marker	4	13485969
gene	4	13487209	13489601	-	AT4G26795		1	other RNA	Potential natural antisense gene, locus overlaps with AT4G26790	0
gene	4	13487457	13489376	+	AT4G26790		0	GDSL-like Lipase/Acylhydrolase superfamily protein	0	GDSL-like Lipase/Acylhydrolase superfamily protein; FUNCTIONS IN: hydrolase activity, acting on ester bonds, carboxylesterase activity; INVOLVED IN: lipid metabolic process; LOCATED IN: endomembrane system; EXPRESSED IN: 18 plant structures; EXPRESSED DURING: 9 growth stages; CONTAINS InterPro DOMAIN/s: Lipase, GDSL (InterPro:IPR001087); BEST Arabidopsis thaliana protein match is: GDSL-like Lipas…	hydrolase activity, acting on ester bonds, carboxylesterase activity	lipid metabolic process	endomembrane system	18 plant structures	9 growth stages	Lipase, GDSL (InterPro:IPR001087)	GDSL-like Lipase/Acylhydrolase superfamily protein (TAIR:AT2G42990.1); Has 30201 Blast hits to 17322 proteins in 780 species: Archae - 12; Bacteria - 1396; Metazoa - 17338; Fungi - 3422; Plants - 5037; Viruses - 0; Other Eukaryotes - 2996 (source: NCBI BLink).
gene	4	13489835	13492054	+	AT4G26800		1	Pentatricopeptide repeat (PPR) superfamily protein	0	Pentatricopeptide repeat (PPR) superfamily protein; CONTAINS InterPro DOMAIN/s: Pentatricopeptide repeat (InterPro:IPR002885); BEST Arabidopsis thaliana protein match is: Pentatricopeptide repeat (PPR) superfamily protein (TAIR:AT1G62680.1); Has 55507 Blast hits to 13757 proteins in 291 species: Archae - 5; Bacteria - 42; Metazoa - 586; Fungi - 574; Plants - 52777; Viruses - 0; Other Eukaryotes -…						Pentatricopeptide repeat (InterPro:IPR002885)	Pentatricopeptide repeat (PPR) superfamily protein (TAIR:AT1G62680.1); Has 55507 Blast hits to 13757 proteins in 291 species: Archae - 5; Bacteria - 42; Metazoa - 586; Fungi - 574; Plants - 52777; Viruses - 0; Other Eukaryotes - 1523 (source: NCBI BLink).
gene	4	13492078	13492932	-	AT4G26810	N32D	1	SWIB/MDM2 domain superfamily protein	0	SWIB/MDM2 domain superfamily protein; CONTAINS InterPro DOMAIN/s: SWIB/MDM2 domain (InterPro:IPR003121); BEST Arabidopsis thaliana protein match is: SWIB/MDM2 domain superfamily protein (TAIR:AT2G35605.1); Has 1807 Blast hits to 1807 proteins in 277 species: Archae - 0; Bacteria - 0; Metazoa - 736; Fungi - 347; Plants - 385; Viruses - 0; Other Eukaryotes - 339 (source: NCBI BLink).						SWIB/MDM2 domain (InterPro:IPR003121)	SWIB/MDM2 domain superfamily protein (TAIR:AT2G35605.1); Has 1807 Blast hits to 1807 proteins in 277 species: Archae - 0; Bacteria - 0; Metazoa - 736; Fungi - 347; Plants - 385; Viruses - 0; Other Eukaryotes - 339 (source: NCBI BLink).
gene	4	13493453	13494181	-	AT4G26820		1	0	0	unknown protein; Has 1807 Blast hits to 1807 proteins in 277 species: Archae - 0; Bacteria - 0; Metazoa - 736; Fungi - 347; Plants - 385; Viruses - 0; Other Eukaryotes - 339 (source: NCBI BLink).
gene	5	4035294	4038795	-	AT5G12440		0	CCCH-type zinc fingerfamily protein with RNA-binding domain	0	CCCH-type zinc fingerfamily protein with RNA-binding domain; FUNCTIONS IN: nucleotide binding, zinc ion binding, nucleic acid binding; INVOLVED IN: biological_process unknown; EXPRESSED IN: 21 plant structures; EXPRESSED DURING: 13 growth stages; CONTAINS InterPro DOMAIN/s: Zinc finger, CCCH-type (InterPro:IPR000571), RNA recognition motif, RNP-1 (InterPro:IPR000504), Nucleotide-binding, alpha-be…	nucleotide binding, zinc ion binding, nucleic acid binding	biological_process unknown		21 plant structures	13 growth stages	Zinc finger, CCCH-type (InterPro:IPR000571), RNA recognition motif, RNP-1 (InterPro:IPR000504), Nucleotide-binding, alpha-beta plait (InterPro:IPR012677)	RNA-binding (RRM/RBD/RNP motifs) family protein (TAIR:AT3G21100.2); Has 264 Blast hits to 227 proteins in 33 species: Archae - 0; Bacteria - 0; Metazoa - 16; Fungi - 2; Plants - 228; Viruses - 0; Other Eukaryotes - 18 (source: NCBI BLink).
gene	5	4040937	4041128	+	AT5G12450		1	FBD-like domain family protein	0	FBD-like domain family protein; CONTAINS InterPro DOMAIN/s: FBD-like (InterPro:IPR006566); BEST Arabidopsis thaliana protein match is: RNI-like superfamily protein (TAIR:AT1G48390.1); Has 30201 Blast hits to 17322 proteins in 780 species: Archae - 12; Bacteria - 1396; Metazoa - 17338; Fungi - 3422; Plants - 5037; Viruses - 0; Other Eukaryotes - 2996 (source: NCBI BLink).						FBD-like (InterPro:IPR006566)	RNI-like superfamily protein (TAIR:AT1G48390.1); Has 30201 Blast hits to 17322 proteins in 780 species: Archae - 12; Bacteria - 1396; Metazoa - 17338; Fungi - 3422; Plants - 5037; Viruses - 0; Other Eukaryotes - 2996 (source: NCBI BLink).
gene	5	4043057	4044583	+	AT5G12460		1	Protein of unknown function (DUF604)	0	Protein of unknown function (DUF604); FUNCTIONS IN: molecular_function unknown; INVOLVED IN: biological_process unknown; LOCATED IN: chloroplast; CONTAINS InterPro DOMAIN/s: Protein of unknown function DUF604 (InterPro:IPR006740); BEST Arabidopsis thaliana protein match is: Protein of unknown function (DUF604) (TAIR:AT2G37730.1); Has 562 Blast hits to 553 proteins in 90 species: Archae - 0; Bacte…	molecular_function unknown	biological_process unknown	chloroplast			Protein of unknown function DUF604 (InterPro:IPR006740)	Protein of unknown function (DUF604) (TAIR:AT2G37730.1); Has 562 Blast hits to 553 proteins in 90 species: Archae - 0; Bacteria - 0; Metazoa - 108; Fungi - 170; Plants - 273; Viruses - 0; Other Eukaryotes - 11 (source: NCBI BLink).
gene	5	4044622	4047436	-	AT5G12470		1	Protein of unknown function (DUF3411)	0	Protein of unknown function (DUF3411); FUNCTIONS IN: molecular_function unknown; INVOLVED IN: biological_process unknown; LOCATED IN: mitochondrion, chloroplast, plastid, chloroplast inner membrane, chloroplast envelope; EXPRESSED IN: 24 plant structures; EXPRESSED DURING: 14 growth stages; CONTAINS InterPro DOMAIN/s: Protein of unknown function DUF3411 (InterPro:IPR021825); BEST Arabidopsis thal…	molecular_function unknown	biological_process unknown	mitochondrion, chloroplast, plastid, chloroplast inner membrane, chloroplast envelope	24 plant structures	14 growth stages	Protein of unknown function DUF3411 (InterPro:IPR021825)	Protein of unknown function (DUF399 and DUF3411) (TAIR:AT2G40400.2); Has 30201 Blast hits to 17322 proteins in 780 species: Archae - 12; Bacteria - 1396; Metazoa - 17338; Fungi - 3422; Plants - 5037; Viruses - 0; Other Eukaryotes - 2996 (source: NCBI BLink).
marker	5	4044853
gene	5	4047515	4050533	-	AT5G12480		0	calmodulin-domain protein kinase 7	calmodulin-domain protein kinase CDPK isoform 7 (CPK7)	calmodulin-domain protein kinase 7 (CPK7); FUNCTIONS IN: in 6 functions; INVOLVED IN: protein amino acid phosphorylation, N-terminal protein myristoylation; LOCATED IN: plasma membrane; EXPRESSED IN: 23 plant structures; EXPRESSED DURING: 13 growth stages; CONTAINS InterPro DOMAIN/s: Protein kinase, ATP binding site (InterPro:IPR017441), EF-Hand 1, calcium-binding site (InterPro:IPR018247), Serin…	in 6 functions	protein amino acid phosphorylation, N-terminal protein myristoylation	plasma membrane	23 plant structures	13 growth stages	Protein kinase, ATP binding site (InterPro:IPR017441), EF-Hand 1, calcium-binding site (InterPro:IPR018247), Serine/threonine-protein kinase domain (InterPro:IPR002290), Calcium-binding EF-hand (InterPro:IPR002048), EF-hand-like domain (InterPro:IPR011992), EF-hand (InterPro:IPR018248), Serine/threonine-protein kinase-like domain (InterPro:IPR017442), Protein kinase-like domain (InterPro:IPR01100…	calcium-dependent protein kinase 19 (TAIR:AT5G19450.2); Has 30201 Blast hits to 17322 proteins in 780 species: Archae - 12; Bacteria - 1396; Metazoa - 17338; Fungi - 3422; Plants - 5037; Viruses - 0; Other Eukaryotes - 2996 (source: NCBI BLink).
gene	5	4050691	4053606	-	AT5G12840		1	nuclear factor Y, subunit A1	Encodes a subunit of CCAAT-binding complex, binds to CCAAT box motif present in some plant promoter sequences. One of three members of this class (HAP2A, HAP2B, HAP2C), it is expressed in vegetative and reproductive tissues.	nuclear factor Y, subunit A1 (NF-YA1); CONTAINS InterPro DOMAIN/s: CCAAT-binding transcription factor, subunit B (InterPro:IPR001289), CCAAT-binding factor, conserved site (InterPro:IPR018362); BEST Arabidopsis thaliana protein match is: nuclear factor Y, subunit A9 (TAIR:AT3G20910.1); Has 30201 Blast hits to 17322 proteins in 780 species: Archae - 12; Bacteria - 1396; Metazoa - 17338; Fungi - 34…						CCAAT-binding transcription factor, subunit B (InterPro:IPR001289), CCAAT-binding factor, conserved site (InterPro:IPR018362)	nuclear factor Y, subunit A9 (TAIR:AT3G20910.1); Has 30201 Blast hits to 17322 proteins in 780 species: Archae - 12; Bacteria - 1396; Metazoa - 17338; Fungi - 3422; Plants - 5037; Viruses - 0; Other Eukaryotes - 2996 (source: NCBI BLink).
gene	5	8815230	8817566	+	AT5G25380		0	cyclin a2;1	core cell cycle genes	cyclin a2;1 (CYCA2;1); FUNCTIONS IN: cyclin-dependent protein kinase regulator activity; INVOLVED IN: regulation of cell cycle, DNA endoreduplication; LOCATED IN: nucleus, chloroplast; EXPRESSED IN: 11 plant structures; EXPRESSED DURING: 6 growth stages; CONTAINS InterPro DOMAIN/s: G2/mitotic-specific cyclin A (InterPro:IPR015453), Cyclin, C-terminal (InterPro:IPR004367), Cyclin-like (InterPro:IP…	cyclin-dependent protein kinase regulator activity	regulation of cell cycle, DNA endoreduplication	nucleus, chloroplast	11 plant structures	6 growth stages	G2/mitotic-specific cyclin A (InterPro:IPR015453), Cyclin, C-terminal (InterPro:IPR004367), Cyclin-like (InterPro:IPR011028), Cyclin-related (InterPro:IPR013763), Cyclin, N-terminal (InterPro:IPR006671), Cyclin, A/B/D/E (InterPro:IPR014400), Cyclin (InterPro:IPR006670)	mitotic-like cyclin 3B from Arabidopsis (TAIR:AT5G11300.1); Has 30201 Blast hits to 17322 proteins in 780 species: Archae - 12; Bacteria - 1396; Metazoa - 17338; Fungi - 3422; Plants - 5037; Viruses - 0; Other Eukaryotes - 2996 (source: NCBI BLink).
marker	5	8820016
marker	5	8820413
gene	5	8820476	8821992	+	AT5G25390		0	Integrase-type DNA-binding superfamily protein	encodes a member of the ERF (ethylene response factor) subfamily B-6 of ERF/AP2 transcription factor family. The protein contains one AP2 domain. There are 12 members in this subfamily including RAP2.11.	shine2 (SHN2); FUNCTIONS IN: DNA binding, sequence-specific DNA binding transcription factor activity; INVOLVED IN: regulation of transcription, DNA-dependent; LOCATED IN: mitochondrion, nucleus; EXPRESSED IN: 11 plant structures; EXPRESSED DURING: 4 anthesis, C globular stage, petal differentiation and expansion stage; CONTAINS InterPro DOMAIN/s: DNA-binding, integrase-type (InterPro:IPR016177),…	DNA binding, sequence-specific DNA binding transcription factor activity	regulation of transcription, DNA-dependent	mitochondrion, nucleus	11 plant structures	4 anthesis, C globular stage, petal differentiation and expansion stage	DNA-binding, integrase-type (InterPro:IPR016177), Pathogenesis-related transcriptional factor/ERF, DNA-binding (InterPro:IPR001471)	Integrase-type DNA-binding superfamily protein (TAIR:AT5G11190.1); Has 5652 Blast hits to 5519 proteins in 248 species: Archae - 0; Bacteria - 0; Metazoa - 0; Fungi - 0; Plants - 5647; Viruses - 0; Other Eukaryotes - 5 (source: NCBI BLink).
gene	5	8823283	8824332	+	AT5G25400		0	Nucleotide-sugar transporter family protein	0	Nucleotide-sugar transporter family protein; FUNCTIONS IN: organic anion transmembrane transporter activity; LOCATED IN: endomembrane system, membrane; EXPRESSED IN: 8 plant structures; EXPRESSED DURING: M germinated pollen stage, 4 anthesis, petal differentiation and expansion stage, E expanded cotyledon stage; CONTAINS InterPro DOMAIN/s: Protein of unknown function DUF6, transmembrane (InterPro…	organic anion transmembrane transporter activity		endomembrane system, membrane	8 plant structures	M germinated pollen stage, 4 anthesis, petal differentiation and expansion stage, E expanded cotyledon stage	Protein of unknown function DUF6, transmembrane (InterPro:IPR000620), Protein of unknown function DUF250 (InterPro:IPR004853)	Nucleotide-sugar transporter family protein (TAIR:AT5G11230.1); Has 30201 Blast hits to 17322 proteins in 780 species: Archae - 12; Bacteria - 1396; Metazoa - 17338; Fungi - 3422; Plants - 5037; Viruses - 0; Other Eukaryotes - 2996 (source: NCBI BLink).
gene	5	14933336	14935841	-	AT5G37600		0	glutamine synthase clone R1	encodes a cytosolic glutamine synthetase, the enzyme has high affinity with substrate ammonium	glutamine synthase clone R1 (GSR 1); FUNCTIONS IN: glutamate-ammonia ligase activity, copper ion binding; INVOLVED IN: nitrate assimilation, response to fructose stimulus, response to light stimulus, response to sucrose stimulus, response to glucose stimulus; LOCATED IN: cytosol, cytosolic ribosome, cell wall, plasma membrane; EXPRESSED IN: 24 plant structures; EXPRESSED DURING: 14 growth stages;…	glutamate-ammonia ligase activity, copper ion binding	nitrate assimilation, response to fructose stimulus, response to light stimulus, response to sucrose stimulus, response to glucose stimulus	cytosol, cytosolic ribosome, cell wall, plasma membrane	24 plant structures	14 growth stages	Glutamine synthetase, catalytic domain (InterPro:IPR008146), Glutamine synthetase, beta-Grasp (InterPro:IPR008147), Glutamine synthetase/guanido kinase, catalytic domain (InterPro:IPR014746)	glutamine synthase clone F11 (TAIR:AT1G66200.1); Has 1807 Blast hits to 1807 proteins in 277 species: Archae - 0; Bacteria - 0; Metazoa - 736; Fungi - 347; Plants - 385; Viruses - 0; Other Eukaryotes - 339 (source: NCBI BLink).
marker	5	14937455
gene	5	14938121	14938612	+	AT5G37610	A6V, G27E	0	Eukaryotic porin family protein	0	Eukaryotic porin family protein; FUNCTIONS IN: voltage-gated anion channel activity; INVOLVED IN: anion transport, transmembrane transport; LOCATED IN: mitochondrial outer membrane, endomembrane system; CONTAINS InterPro DOMAIN/s: Porin, eukaryotic type (InterPro:IPR001925); BEST Arabidopsis thaliana protein match is: voltage dependent anion channel 1 (TAIR:AT3G01280.1); Has 1807 Blast hits to 18…	voltage-gated anion channel activity	anion transport, transmembrane transport	mitochondrial outer membrane, endomembrane system			Porin, eukaryotic type (InterPro:IPR001925)	voltage dependent anion channel 1 (TAIR:AT3G01280.1); Has 1807 Blast hits to 1807 proteins in 277 species: Archae - 0; Bacteria - 0; Metazoa - 736; Fungi - 347; Plants - 385; Viruses - 0; Other Eukaryotes - 339 (source: NCBI BLink).
gene	5	14942396	14944354	-	AT5G37620		1	Cysteine/Histidine-rich C1 domain family protein	0	Cysteine/Histidine-rich C1 domain family protein; FUNCTIONS IN: zinc ion binding; INVOLVED IN: biological_process unknown; LOCATED IN: cellular_component unknown; EXPRESSED IN: stem, sperm cell; CONTAINS InterPro DOMAIN/s: DC1 (InterPro:IPR004146), Zinc finger, PHD-type (InterPro:IPR001965), C1-like (InterPro:IPR011424); BEST Arabidopsis thaliana protein match is: Cysteine/Histidine-rich C1 domai…	zinc ion binding	biological_process unknown	cellular_component unknown	stem, sperm cell		DC1 (InterPro:IPR004146), Zinc finger, PHD-type (InterPro:IPR001965), C1-like (InterPro:IPR011424)	Cysteine/Histidine-rich C1 domain family protein (TAIR:AT2G04680.1); Has 1807 Blast hits to 1807 proteins in 277 species: Archae - 0; Bacteria - 0; Metazoa - 736; Fungi - 347; Plants - 385; Viruses - 0; Other Eukaryotes - 339 (source: NCBI BLink).
gene	5	16378895	16381335	+	AT5G40880		0	WD-40 repeat family protein / zfwd3 protein (ZFWD3)	0	WD-40 repeat family protein / zfwd3 protein (ZFWD3); FUNCTIONS IN: zinc ion binding, nucleic acid binding; INVOLVED IN: N-terminal protein myristoylation; LOCATED IN: cellular_component unknown; EXPRESSED IN: male gametophyte, pollen tube; EXPRESSED DURING: L mature pollen stage, M germinated pollen stage; CONTAINS InterPro DOMAIN/s: Zinc finger, CCCH-type (InterPro:IPR000571), WD40 repeat 2 (Int…	zinc ion binding, nucleic acid binding	N-terminal protein myristoylation	cellular_component unknown	male gametophyte, pollen tube	L mature pollen stage, M germinated pollen stage	Zinc finger, CCCH-type (InterPro:IPR000571), WD40 repeat 2 (InterPro:IPR019782), WD40 repeat, conserved site (InterPro:IPR019775), WD40 repeat (InterPro:IPR001680), G-protein beta WD-40 repeat, region (InterPro:IPR020472), WD40 repeat-like-containing domain (InterPro:IPR011046), WD40-repeat-containing domain (InterPro:IPR017986), WD40/YVTN repeat-like-containing domain (InterPro:IPR015943), WD40 …	WD-40 repeat family protein / zfwd4 protein (ZFWD4) (TAIR:AT5G49200.1); Has 1807 Blast hits to 1807 proteins in 277 species: Archae - 0; Bacteria - 0; Metazoa - 736; Fungi - 347; Plants - 385; Viruses - 0; Other Eukaryotes - 339 (source: NCBI BLink).
gene	5	16381314	16385319	-	AT5G40890		0	chloride channel A	Encodes a member of the voltage-dependent chloride channel. Also functions as a NO3-/H+ exchanger that serves to accumulate nitrate nutrient in vacuoles. Mutants homozygous for the T-DNA insertion mutation have reduced nitrate uptake capacity in high nitrate environment and exhibit hypersensitivity to chlorate.	chloride channel A (CLC-A); CONTAINS InterPro DOMAIN/s: Chloride channel, core (InterPro:IPR014743), Chloride channel, voltage gated (InterPro:IPR001807), Chloride channel ClC-plant (InterPro:IPR002251), Cystathionine beta-synthase, core (InterPro:IPR000644); BEST Arabidopsis thaliana protein match is: chloride channel B (TAIR:AT3G27170.1); Has 1807 Blast hits to 1807 proteins in 277 species: Arc…						Chloride channel, core (InterPro:IPR014743), Chloride channel, voltage gated (InterPro:IPR001807), Chloride channel ClC-plant (InterPro:IPR002251), Cystathionine beta-synthase, core (InterPro:IPR000644)	chloride channel B (TAIR:AT3G27170.1); Has 1807 Blast hits to 1807 proteins in 277 species: Archae - 0; Bacteria - 0; Metazoa - 736; Fungi - 347; Plants - 385; Viruses - 0; Other Eukaryotes - 339 (source: NCBI BLink).
marker	5	1.6386e+07
gene	5	16391836	16393375	+	AT5G40900		1	Nucleotide-diphospho-sugar transferase family protein	0	Nucleotide-diphospho-sugar transferase family protein; FUNCTIONS IN: molecular_function unknown; INVOLVED IN: biological_process unknown; LOCATED IN: endomembrane system; CONTAINS InterPro DOMAIN/s: Nucleotide-diphospho-sugar transferase, predicted (InterPro:IPR005069); BEST Arabidopsis thaliana protein match is: Nucleotide-diphospho-sugar transferase family protein (TAIR:AT1G14590.1); Has 30201 …	molecular_function unknown	biological_process unknown	endomembrane system			Nucleotide-diphospho-sugar transferase, predicted (InterPro:IPR005069)	Nucleotide-diphospho-sugar transferase family protein (TAIR:AT1G14590.1); Has 30201 Blast hits to 17322 proteins in 780 species: Archae - 12; Bacteria - 1396; Metazoa - 17338; Fungi - 3422; Plants - 5037; Viruses - 0; Other Eukaryotes - 2996 (source: NCBI BLink).
gene	5	16617232	16620785	-	AT5G41550		0	Disease resistance protein (TIR-NBS-LRR class) family	0	Disease resistance protein (TIR-NBS-LRR class) family; FUNCTIONS IN: transmembrane receptor activity, nucleoside-triphosphatase activity, nucleotide binding, ATP binding; INVOLVED IN: signal transduction, defense response, apoptosis, innate immune response; LOCATED IN: intrinsic to membrane; EXPRESSED IN: root; CONTAINS InterPro DOMAIN/s: ATPase, AAA+ type, core (InterPro:IPR003593), NB-ARC (Inte…	transmembrane receptor activity, nucleoside-triphosphatase activity, nucleotide binding, ATP binding	signal transduction, defense response, apoptosis, innate immune response	intrinsic to membrane	root		ATPase, AAA+ type, core (InterPro:IPR003593), NB-ARC (InterPro:IPR002182), Leucine-rich repeat (InterPro:IPR001611), Toll-Interleukin receptor (InterPro:IPR000157), Disease resistance protein (InterPro:IPR000767)	Disease resistance protein (TIR-NBS-LRR class) family (TAIR:AT5G41750.2); Has 1807 Blast hits to 1807 proteins in 277 species: Archae - 0; Bacteria - 0; Metazoa - 736; Fungi - 347; Plants - 385; Viruses - 0; Other Eukaryotes - 339 (source: NCBI BLink).
gene	5	16621251	16622656	-	AT5G41560		1	0	0	FUNCTIONS IN: molecular_function unknown; INVOLVED IN: biological_process unknown; LOCATED IN: chloroplast; EXPRESSED IN: 24 plant structures; EXPRESSED DURING: 15 growth stages; CONTAINS InterPro DOMAIN/s: Ubiquitin ligase, Det1/DDB1-complexing (InterPro:IPR018276); Has 1807 Blast hits to 1807 proteins in 277 species: Archae - 0; Bacteria - 0; Metazoa - 736; Fungi - 347; Plants - 385; Viruses - …	molecular_function unknown	biological_process unknown	chloroplast	24 plant structures	15 growth stages	Ubiquitin ligase, Det1/DDB1-complexing (InterPro:IPR018276)
gene	5	16624214	16625977	+	AT5G41570		1	WRKY DNA-binding protein 24	member of WRKY Transcription Factor; Group II-c	WRKY DNA-binding protein 24 (WRKY24); CONTAINS InterPro DOMAIN/s: DNA-binding WRKY (InterPro:IPR003657); BEST Arabidopsis thaliana protein match is: WRKY DNA-binding protein 56 (TAIR:AT1G64000.1); Has 1807 Blast hits to 1807 proteins in 277 species: Archae - 0; Bacteria - 0; Metazoa - 736; Fungi - 347; Plants - 385; Viruses - 0; Other Eukaryotes - 339 (source: NCBI BLink).						DNA-binding WRKY (InterPro:IPR003657)	WRKY DNA-binding protein 56 (TAIR:AT1G64000.1); Has 1807 Blast hits to 1807 proteins in 277 species: Archae - 0; Bacteria - 0; Metazoa - 736; Fungi - 347; Plants - 385; Viruses - 0; Other Eukaryotes - 339 (source: NCBI BLink).
marker	5	1.66254e+07
gene	5	16626337	16630783	-	AT5G41580		0	RING/U-box superfamily protein	0	RING/U-box superfamily protein; FUNCTIONS IN: zinc ion binding; EXPRESSED IN: 23 plant structures; EXPRESSED DURING: 13 growth stages; CONTAINS InterPro DOMAIN/s: Zinc finger, MIZ-type (InterPro:IPR004181); BEST Arabidopsis thaliana protein match is: zinc ion binding;zinc ion binding (TAIR:AT1G08910.1); Has 2409 Blast hits to 1813 proteins in 283 species: Archae - 4; Bacteria - 96; Metazoa - 1110…	zinc ion binding			23 plant structures	13 growth stages	Zinc finger, MIZ-type (InterPro:IPR004181)	zinc ion binding;zinc ion binding (TAIR:AT1G08910.1); Has 2409 Blast hits to 1813 proteins in 283 species: Archae - 4; Bacteria - 96; Metazoa - 1110; Fungi - 536; Plants - 146; Viruses - 31; Other Eukaryotes - 486 (source: NCBI BLink).
gene	5	16632086	16633896	-	AT5G41590		1	Protein of unknown function (DUF567)	0	Protein of unknown function (DUF567); CONTAINS InterPro DOMAIN/s: Protein of unknown function DUF567 (InterPro:IPR007612); BEST Arabidopsis thaliana protein match is: Protein of unknown function (DUF567) (TAIR:AT2G38640.1); Has 1807 Blast hits to 1807 proteins in 277 species: Archae - 0; Bacteria - 0; Metazoa - 736; Fungi - 347; Plants - 385; Viruses - 0; Other Eukaryotes - 339 (source: NCBI BLin…						Protein of unknown function DUF567 (InterPro:IPR007612)	Protein of unknown function (DUF567) (TAIR:AT2G38640.1); Has 1807 Blast hits to 1807 proteins in 277 species: Archae - 0; Bacteria - 0; Metazoa - 736; Fungi - 347; Plants - 385; Viruses - 0; Other Eukaryotes - 339 (source: NCBI BLink).
gene	5	18277620	18281875	-	AT5G45190		0	Cyclin family protein	Encodes a cyclin T partner CYCT1;5. Plays important roles in infection with Cauliflower mosaic virus (CaMV).	Cyclin family protein; FUNCTIONS IN: cyclin-dependent protein kinase activity; INVOLVED IN: in 6 processes; EXPRESSED IN: 25 plant structures; EXPRESSED DURING: 15 growth stages; CONTAINS InterPro DOMAIN/s: Cyclin-like (InterPro:IPR011028), Transcription regulator cyclin (InterPro:IPR015429), Cyclin-related (InterPro:IPR013763), Cyclin, N-terminal (InterPro:IPR006671), Cyclin (InterPro:IPR006670)…	cyclin-dependent protein kinase activity	in 6 processes		25 plant structures	15 growth stages	Cyclin-like (InterPro:IPR011028), Transcription regulator cyclin (InterPro:IPR015429), Cyclin-related (InterPro:IPR013763), Cyclin, N-terminal (InterPro:IPR006671), Cyclin (InterPro:IPR006670)	Cyclin family protein (TAIR:AT4G19600.1); Has 4751 Blast hits to 4271 proteins in 366 species: Archae - 7; Bacteria - 169; Metazoa - 2069; Fungi - 662; Plants - 531; Viruses - 15; Other Eukaryotes - 1298 (source: NCBI BLink).
gene	5	18283967	18290332	-	AT5G45200	723Q, S437R, P187T	0	Disease resistance protein (TIR-NBS-LRR class) family	0	Disease resistance protein (TIR-NBS-LRR class) family; FUNCTIONS IN: transmembrane receptor activity, ATP binding; INVOLVED IN: signal transduction, apoptosis, defense response, innate immune response; LOCATED IN: intrinsic to membrane; CONTAINS InterPro DOMAIN/s: NB-ARC (InterPro:IPR002182), Leucine-rich repeat, typical subtype (InterPro:IPR003591), Disease resistance protein (InterPro:IPR000767…	transmembrane receptor activity, ATP binding	signal transduction, apoptosis, defense response, innate immune response	intrinsic to membrane			NB-ARC (InterPro:IPR002182), Leucine-rich repeat, typical subtype (InterPro:IPR003591), Disease resistance protein (InterPro:IPR000767), Toll-Interleukin receptor (InterPro:IPR000157)	Disease resistance protein (TIR-NBS-LRR class) family (TAIR:AT4G36150.1); Has 28903 Blast hits to 18982 proteins in 765 species: Archae - 18; Bacteria - 1854; Metazoa - 4567; Fungi - 301; Plants - 21032; Viruses - 0; Other Eukaryotes - 1131 (source: NCBI BLink).
marker	5	18286711
gene	5	18326203	18332609	+	AT5G45260	I183V	0	Disease resistance protein (TIR-NBS-LRR class)	Confers resistance to Ralstonia solanacearum. Similar to NBLS-TIR resistance genes,and also contains similarity to transcription factors. Interacts with pathogen effector protein AvrPop2.	RESISTANT TO RALSTONIA SOLANACEARUM 1 (RRS1); CONTAINS InterPro DOMAIN/s: DNA-binding WRKY (InterPro:IPR003657), NB-ARC (InterPro:IPR002182), Disease resistance protein (InterPro:IPR000767), Toll-Interleukin receptor (InterPro:IPR000157); BEST Arabidopsis thaliana protein match is: Disease resistance protein (TIR-NBS-LRR class) (TAIR:AT5G45050.1); Has 19764 Blast hits to 15744 proteins in 620 spe…						DNA-binding WRKY (InterPro:IPR003657), NB-ARC (InterPro:IPR002182), Disease resistance protein (InterPro:IPR000767), Toll-Interleukin receptor (InterPro:IPR000157)	Disease resistance protein (TIR-NBS-LRR class) (TAIR:AT5G45050.1); Has 19764 Blast hits to 15744 proteins in 620 species: Archae - 2; Bacteria - 1944; Metazoa - 284; Fungi - 50; Plants - 17133; Viruses - 4; Other Eukaryotes - 347 (source: NCBI BLink).
gene	5	18334405	18337380	-	AT5G45275		1	Major facilitator superfamily protein	0	Major facilitator superfamily protein; FUNCTIONS IN: molecular_function unknown; INVOLVED IN: biological_process unknown; LOCATED IN: endomembrane system; EXPRESSED IN: cultured cell; CONTAINS InterPro DOMAIN/s: Nodulin-like (InterPro:IPR010658), Major facilitator superfamily, general substrate transporter (InterPro:IPR016196); BEST Arabidopsis thaliana protein match is: Major facilitator superfa…	molecular_function unknown	biological_process unknown	endomembrane system	cultured cell		Nodulin-like (InterPro:IPR010658), Major facilitator superfamily, general substrate transporter (InterPro:IPR016196)	Major facilitator superfamily protein (TAIR:AT4G19450.1); Has 35333 Blast hits to 34131 proteins in 2444 species: Archae - 798; Bacteria - 22429; Metazoa - 974; Fungi - 991; Plants - 531; Viruses - 0; Other Eukaryotes - 9610 (source: NCBI BLink).
marker	5	18335501
gene	5	18444657	18449446	+	AT5G45510		0	Leucine-rich repeat (LRR) family protein	0	Leucine-rich repeat (LRR) family protein; INVOLVED IN: defense response; LOCATED IN: cytosol; EXPRESSED IN: 22 plant structures; EXPRESSED DURING: 13 growth stages; CONTAINS InterPro DOMAIN/s: Disease resistance protein (InterPro:IPR000767); BEST Arabidopsis thaliana protein match is: NB-ARC domain-containing disease resistance protein (TAIR:AT4G19050.1); Has 30201 Blast hits to 17322 proteins in…		defense response	cytosol	22 plant structures	13 growth stages	Disease resistance protein (InterPro:IPR000767)	NB-ARC domain-containing disease resistance protein (TAIR:AT4G19050.1); Has 30201 Blast hits to 17322 proteins in 780 species: Archae - 12; Bacteria - 1396; Metazoa - 17338; Fungi - 3422; Plants - 5037; Viruses - 0; Other Eukaryotes - 2996 (source: NCBI BLink).
gene	5	18449509	18453012	-	AT5G45520	K1006R, D276Y,	0	Leucine-rich repeat (LRR) family protein	0	Leucine-rich repeat (LRR) family protein; FUNCTIONS IN: molecular_function unknown; INVOLVED IN: biological_process unknown; LOCATED IN: chloroplast; BEST Arabidopsis thaliana protein match is: RNI-like superfamily protein (TAIR:AT5G45500.2); Has 114257 Blast hits to 60762 proteins in 2527 species: Archae - 487; Bacteria - 15441; Metazoa - 40449; Fungi - 11815; Plants - 11661; Viruses - 687; Othe…	molecular_function unknown	biological_process unknown	chloroplast				RNI-like superfamily protein (TAIR:AT5G45500.2); Has 114257 Blast hits to 60762 proteins in 2527 species: Archae - 487; Bacteria - 15441; Metazoa - 40449; Fungi - 11815; Plants - 11661; Viruses - 687; Other Eukaryotes - 33717 (source: NCBI BLink).
marker	5	18452653
gene	5	18454316	18457277	-	AT5G45530	M579T	0	Protein of unknown function (DUF594)	0	Protein of unknown function (DUF594); FUNCTIONS IN: molecular_function unknown; INVOLVED IN: biological_process unknown; LOCATED IN: endomembrane system; EXPRESSED IN: 13 plant structures; EXPRESSED DURING: C globular stage, F mature embryo stage, petal differentiation and expansion stage; CONTAINS InterPro DOMAIN/s: Protein of unknown function DUF594 (InterPro:IPR007658); BEST Arabidopsis thalia…	molecular_function unknown	biological_process unknown	endomembrane system	13 plant structures	C globular stage, F mature embryo stage, petal differentiation and expansion stage	Protein of unknown function DUF594 (InterPro:IPR007658)	Protein of unknown function (DUF594) (TAIR:AT5G45470.1); Has 1338 Blast hits to 867 proteins in 12 species: Archae - 0; Bacteria - 0; Metazoa - 0; Fungi - 0; Plants - 1338; Viruses - 0; Other Eukaryotes - 0 (source: NCBI BLink).
gene	5	18458154	18460821	-	AT5G45540		0	Protein of unknown function (DUF594)	0	Protein of unknown function (DUF594); CONTAINS InterPro DOMAIN/s: Protein of unknown function DUF594 (InterPro:IPR007658); BEST Arabidopsis thaliana protein match is: Protein of unknown function (DUF594) (TAIR:AT5G45480.1); Has 1285 Blast hits to 857 proteins in 12 species: Archae - 0; Bacteria - 0; Metazoa - 0; Fungi - 0; Plants - 1285; Viruses - 0; Other Eukaryotes - 0 (source: NCBI BLink).						Protein of unknown function DUF594 (InterPro:IPR007658)	Protein of unknown function (DUF594) (TAIR:AT5G45480.1); Has 1285 Blast hits to 857 proteins in 12 species: Archae - 0; Bacteria - 0; Metazoa - 0; Fungi - 0; Plants - 1285; Viruses - 0; Other Eukaryotes - 0 (source: NCBI BLink).
gene	5	18462162	18465097	+	AT5G45550		0	Mob1/phocein family protein	0	Mob1/phocein family protein; CONTAINS InterPro DOMAIN/s: Mob1/phocein (InterPro:IPR005301); BEST Arabidopsis thaliana protein match is: Mob1/phocein family protein (TAIR:AT4G19045.1); Has 1269 Blast hits to 1261 proteins in 207 species: Archae - 0; Bacteria - 0; Metazoa - 709; Fungi - 290; Plants - 115; Viruses - 0; Other Eukaryotes - 155 (source: NCBI BLink).						Mob1/phocein (InterPro:IPR005301)	Mob1/phocein family protein (TAIR:AT4G19045.1); Has 1269 Blast hits to 1261 proteins in 207 species: Archae - 0; Bacteria - 0; Metazoa - 709; Fungi - 290; Plants - 115; Viruses - 0; Other Eukaryotes - 155 (source: NCBI BLink).
gene	5	19434827	19436689	+	AT5G47990		0	cytochrome P450, family 705, subfamily A, polypeptide 5	encodes a member of the CYP705A family of cytochrome P450 enzymes. It appears to catalyze the addition of a double bond to thalian-diol at carbon 15. Reduced levels of THAD expression lead to a build up of thalian-diol in root extracts. thad1-1 mutants also have longer roots than wild type seedlings.	cytochrome P450, family 705, subfamily A, polypeptide 5 (CYP705A5); FUNCTIONS IN: oxygen binding, thalian-diol desaturase activity; INVOLVED IN: thalianol metabolic process, root development; LOCATED IN: endoplasmic reticulum; EXPRESSED IN: hypocotyl, root, callus; CONTAINS InterPro DOMAIN/s: Cytochrome P450 (InterPro:IPR001128), Cytochrome P450, conserved site (InterPro:IPR017972), Cytochrome P4…	oxygen binding, thalian-diol desaturase activity	thalianol metabolic process, root development	endoplasmic reticulum	hypocotyl, root, callus		Cytochrome P450 (InterPro:IPR001128), Cytochrome P450, conserved site (InterPro:IPR017972), Cytochrome P450, E-class, group I (InterPro:IPR002401)	cytochrome P450, family 705, subfamily A, polypeptide 32 (TAIR:AT3G20950.1); Has 1807 Blast hits to 1807 proteins in 277 species: Archae - 0; Bacteria - 0; Metazoa - 736; Fungi - 347; Plants - 385; Viruses - 0; Other Eukaryotes - 339 (source: NCBI BLink).
marker	5	19443913
gene	5	19444138	19447850	-	AT5G48000		0	cytochrome P450, family 708, subfamily A, polypeptide 2	Encodes a member of the CYP708A family of cytochrome P450 enzymes. THAH appears to add a hydroxyl group to the triterpene thalianol. thah1 mutants have an elevated accumulation of thalianol. thah1-1 mutants have longer roots than wild type plants. Thalian-diol and desaturated thalian-diol are lost from the root extracts of thah1-1 mutants. Overexpression of the sequence from At5g48000.1 rescues t…	cytochrome P450, family 708, subfamily A, polypeptide 2 (CYP708A2); FUNCTIONS IN: thalianol hydroxylase activity, oxygen binding; INVOLVED IN: thalianol metabolic process, root development; LOCATED IN: endoplasmic reticulum; EXPRESSED IN: hypocotyl, root, callus; CONTAINS InterPro DOMAIN/s: Cytochrome P450 (InterPro:IPR001128), Cytochrome P450, E-class, group IV (InterPro:IPR002403), Cytochrome P…	thalianol hydroxylase activity, oxygen binding	thalianol metabolic process, root development	endoplasmic reticulum	hypocotyl, root, callus		Cytochrome P450 (InterPro:IPR001128), Cytochrome P450, E-class, group IV (InterPro:IPR002403), Cytochrome P450, conserved site (InterPro:IPR017972)	cytochrome P450, family 708, subfamily A, polypeptide 3 (TAIR:AT1G78490.1); Has 28765 Blast hits to 28695 proteins in 1599 species: Archae - 49; Bacteria - 5026; Metazoa - 10250; Fungi - 5008; Plants - 7191; Viruses - 6; Other Eukaryotes - 1235 (source: NCBI BLink).
